# Supplementary material for: True mol­ecular conformation and structure determination by three-dimensional electron diffraction of PAH by-products potentially useful for electronic applications
Source: IUCrJ. 2023 Jan 1;10(Pt 1):131–42. doi: 10.1107/S205225252201154X (PMC9812223; doi:10.1107/S205225252201154X)
Supplement: Supplementary file 1 [file m-10-00131-sup1.cif]

#=======================================================================
data_I
#=======================================================================

_audit_creation_method                   'Jana2006 Version : 13/10/2015'


# 1. PROCESSING SUMMARY (IUCr Office Use Only)

_journal_date_recd_electronic            ?
_journal_date_to_coeditor                ?
_journal_date_from_coeditor              ?
_journal_date_accepted                   ?
_journal_date_printers_first             ?
_journal_date_printers_final             ?
_journal_date_proofs_out                 ?
_journal_date_proofs_in                  ?
_journal_coeditor_name                   ?
_journal_coeditor_code                   ?
_journal_coeditor_notes
; ?
;
_journal_techeditor_code                 ?
_journal_paper_category                  ?
_journal_techeditor_notes
; ?
;
_journal_coden_ASTM                      ?
_journal_name_full                       ?
_journal_year                            ?
_journal_volume                          ?
_journal_issue                           ?
_journal_page_first                      ?
_journal_page_last                       ?
_journal_suppl_publ_number               ?
_journal_suppl_publ_pages                ?

#=======================================================================

# 2. SUBMISSION DETAILS

_publ_contact_author_name                ?
_publ_contact_author_address
; ?
;
_publ_contact_author_email               ?
_publ_contact_author_fax                 ?
_publ_contact_author_phone               ?

_publ_requested_journal                  ?
_publ_requested_category                 ?

_publ_contact_letter
; ?
;

#=======================================================================

# 3. TITLE AND AUTHOR LIST

_publ_section_title
; ?
;
_publ_section_title_footnote
; ?
;
loop_
 _publ_author_name
 _publ_author_footnote
 _publ_author_address
; ?      # name
;
; ?      # footnote
;
; ?      # address
;

#=======================================================================

# 4. TEXT

_publ_section_synopsis
; ?
;
_publ_section_abstract
; ?
;
_publ_section_comment
; ?
;
_publ_section_introduction
; ?
;
_publ_section_experimental
; ?
;
_publ_section_exptl_prep
; ?
;
_publ_section_exptl_refinement
; ?
;
_publ_section_exptl_solution
; ?
;
_publ_section_discussion
; ?
;
_publ_section_acknowledgements
; ?
;
_publ_section_references
;
Momma, K. & Izumi, F. (2011) J. Appl. Cryst. 44, 1272-1276.

Petricek, V., Dusek, M. & Palatinus L. (2014). Z. Kristallogr. 229(5), 345-352.

Burla, M.C., Caliandro, R., Camalli, M., Carrozzini, B., Cascarano,
G.L., Cuocci, C., Giacovazzo, C., Mallamo. M., Mazzone, A. & Polidori, G. 
(2015). J. Appl. Cryst. 48, 306-361.

Palatinus, L., Petricek, V. & Correa, C.A. (2015). Acta Cryst. A71, 235-244.

Palatinus, L., Brazda, P., Jelinek, M., Hrda, J., Steciuk, G. & Klementova, M. 
(2019). Acta Cryst. B75, 512-522.

Doyle, P.A. & Turner, P.S. (1968). Acta Cryst. A24, 390-397.
;
_publ_section_figure_captions
; ?
;
_publ_section_table_legends
; ?
;

_computing_structure_solution   
; SIR2014 (Burla et al., 2015)
; 
_computing_structure_refinement 
; 
JANA2006 
(Petricek et al., 2014)
(Palatinus et al., 2015)
; 
_computing_molecular_graphics   
; VESTA Momma & Izumi, 2011)
; 
_computing_publication_material 
; JANA2006 (Petricek et al., 2014)
;

# 5. CHEMICAL DATA

_chemical_name_systematic
; ?
;
_chemical_name_common                    ?
_chemical_formula_moiety                 ?
_chemical_formula_structural             ?
_chemical_formula_analytical             ?
_chemical_formula_iupac                  ?
_chemical_formula_sum                    'C34 H18'
_chemical_formula_weight                 426.5
_chemical_melting_point                  ?
_chemical_compound_source                ?
_chemical_absolute_configuration         ?

#=======================================================================

# 6. CRYSTAL DATA

_symmetry_cell_setting                   orthorhombic
_symmetry_space_group_name_H-M           'P 21 21 21'
_symmetry_space_group_name_Hall          'P 2xab;2ybc;2zac'
_symmetry_Int_Tables_number              19

loop_
 _space_group_symop_id
 _space_group_symop_operation_xyz
 1   x,y,z
 2   -x+1/2,-y,z+1/2
 3   -x,y+1/2,-z+1/2
 4   x+1/2,-y+1/2,-z

_cell_length_a                           5.14(10)
_cell_length_b                           17.7(4)
_cell_length_c                           23.2(5)
_cell_angle_alpha                        90
_cell_angle_beta                         90
_cell_angle_gamma                        90
_cell_volume                             2110(80)

loop_
 _twin_individual_id
 _twin_individual_mass_fraction_refined
 _twin_individual_twin_matrix_11
 _twin_individual_twin_matrix_12
 _twin_individual_twin_matrix_13
 _twin_individual_twin_matrix_21
 _twin_individual_twin_matrix_22
 _twin_individual_twin_matrix_23
 _twin_individual_twin_matrix_31
 _twin_individual_twin_matrix_32
 _twin_individual_twin_matrix_33
 ? ? ? ? ? ? ? ? ? ? ?

_cell_formula_units_Z                    4

_cell_measurement_reflns_used            ?
_cell_measurement_theta_min              ?
_cell_measurement_theta_max              ?
_cell_measurement_temperature            293
_cell_special_details
; ?
;
_atom_type_scat_source                   'Doyle & Turner, 1968; Petricek et al., 2014'

_exptl_crystal_density_diffrn            1.3437
_exptl_crystal_density_meas              ?
_exptl_crystal_density_method            ?
_exptl_crystal_F_000                     888

_exptl_absorpt_coefficient_mu            0
_exptl_crystal_description               'nanocrystal'
_exptl_crystal_size_max                  0.001
_exptl_crystal_size_mid                  0.0003
_exptl_crystal_size_min                  0.00006
_exptl_crystal_size_rad                  ?
_exptl_crystal_colour                    'dark orange'
_exptl_absorpt_correction_type           'none'
_exptl_absorpt_process_details           ?
_exptl_absorpt_correction_T_min          ?
_exptl_absorpt_correction_T_max          ?
loop_
 _exptl_crystal_face_index_h
 _exptl_crystal_face_index_k
 _exptl_crystal_face_index_l
 _exptl_crystal_face_perp_dist
 ? ? ? ?

#=======================================================================

# 7. EXPERIMENTAL DATA

_diffrn_ambient_temperature              293
_diffrn_source                           ?
_diffrn_source_power                     ?
_diffrn_source_voltage                   ?
_diffrn_source_current                   ?
_diffrn_radiation_type                   'electron'
_diffrn_radiation_source                 ?
_diffrn_radiation_wavelength             0.0335

_diffrn_measurement_device		'electron microscope'
_diffrn_measurement_device_type		'Zeiss Libra 120'
_diffrn_detector			'ASI MEDIPIX'
_exptl_special_details		         
'3D electron diffration recorded by TEM and dynamically refined'

_diffrn_radiation_monochromator          ?
_diffrn_detector_area_resol_mean         ?
_diffrn_measurement_method               
'data have been collected by precession-assisted 3D electron diffration'
_diffrn_measurement_specimen_support     ?

_diffrn_reflns_number                    71669
_diffrn_reflns_theta_min                 0.07
_diffrn_reflns_theta_max                 1.2
_diffrn_reflns_theta_full                1.2
_diffrn_measured_fraction_theta_max      0.86
_diffrn_measured_fraction_theta_full     0.86
_diffrn_reflns_av_R_equivalents          ?
_diffrn_reflns_av_unetI/netI             0.3018
_diffrn_reflns_limit_h_min               -6
_diffrn_reflns_limit_h_max               6
_diffrn_reflns_limit_k_min               -19
_diffrn_reflns_limit_k_max               20
_diffrn_reflns_limit_l_min               -28
_diffrn_reflns_limit_l_max               28
_diffrn_reflns_reduction_process         'PETS (Palatinus et al., 2019)'

_diffrn_standards_number                 ?
_diffrn_standards_interval_count         ?
_diffrn_standards_interval_time          ?
_diffrn_standards_decay_%                ?
loop_
_diffrn_standard_refln_index_h
_diffrn_standard_refln_index_k
_diffrn_standard_refln_index_l
  ? ? ?

_diffrn_radiation_probe                  electron

#=======================================================================

# 8. REFINEMENT DATA

_refine_special_details
; ?
;

_reflns_number_total                     8927
_reflns_number_gt                        1138
_reflns_threshold_expression             'I>3\s(I)'

_refine_ls_structure_factor_coef         F
_refine_ls_R_factor_gt                   0.1715
_refine_ls_wR_factor_gt                  0.1629
_refine_ls_R_factor_all                  0.5603
_refine_ls_wR_factor_ref                 0.2005
_refine_ls_goodness_of_fit_ref           1.82
_refine_ls_goodness_of_fit_gt            4.21
_refine_ls_restrained_S_gt               ?
_refine_ls_restrained_S_all              ?
_refine_ls_number_reflns                 8927
_refine_ls_number_parameters             181
_refine_ls_number_restraints             78
_refine_ls_number_constraints            105
_refine_ls_weighting_scheme              sigma
_refine_ls_weighting_details             'w=1/(\s^2^(F)+0.0001F^2^)'
_refine_ls_hydrogen_treatment            'constr'
_refine_ls_shift/su_max                  0.0448
_refine_ls_shift/su_mean                 0.0064
_refine_diff_density_max                 0.77
_refine_diff_density_min                 -1.24
_refine_ls_extinction_method             'none'
_refine_ls_extinction_coef               ?
_refine_ls_abs_structure_details
;  2000 of Friedel pairs used in the refinement
;
_refine_ls_abs_structure_Flack           ?
_refine_ls_abs_structure_Rogers          ?

_computing_data_collection               ?
_computing_cell_refinement               ?
_computing_data_reduction                ?


loop_
 _restr_distance_atom_site_label_1
 _restr_distance_site_symmetry_1
 _restr_distance_atom_site_label_2
 _restr_distance_site_symmetry_2
 _restr_distance_target
 _restr_distance_target_weight_param
 ? ? ? ? ? ?

loop_
 _restr_angle_atom_site_label_1
 _restr_angle_site_symmetry_1
 _restr_angle_atom_site_label_2
 _restr_angle_site_symmetry_2
 _restr_angle_atom_site_label_3
 _restr_angle_site_symmetry_3
 _restr_angle_target
 _restr_angle_target_weight_param
C6 . C1 . C2 . 120 0.01
C1 . C2 . C3 . 120 0.01
C2 . C3 . C4 . 120 0.01
C3 . C4 . C5 . 120 0.01
C4 . C5 . C6 . 120 0.01
C5 . C6 . C1 . 120 0.01
C14 . C9 . C10 . 120 0.01
C9 . C10 . C11 . 120 0.01
C11 . C12 . C13 . 120 0.01
C12 . C13 . C14 . 120 0.01
C13 . C14 . C9 . 120 0.01
C19 . C7 . C8 . 120 0.01
C7 . C8 . C20 . 120 0.01
C8 . C20 . C25 . 120 0.01
C20 . C25 . C15 . 120 0.01
C25 . C15 . C19 . 120 0.01
C15 . C19 . C7 . 120 0.01
C19 . C15 . C16 . 120 0.01
C15 . C16 . C17 . 120 0.01
C16 . C17 . C176 . 120 0.01
C17 . C176 . C18 . 120 0.01
C176 . C18 . C19 . 120 0.01
C18 . C19 . C15 . 120 0.01
C25 . C20 . C21 . 120 0.01
C20 . C21 . C22 . 120 0.01
C21 . C22 . C23 . 120 0.01
C22 . C23 . C24 . 120 0.01
C23 . C24 . C25 . 120 0.01
C24 . C25 . C20 . 120 0.01
C23 . C22 . C27 . 120 0.01
C22 . C27 . C28 . 120 0.01
C27 . C28 . C33 . 120 0.01
C28 . C33 . C26 . 120 0.01
C33 . C26 . C23 . 120 0.01
C26 . C23 . C22 . 120 0.01
C33 . C28 . C29 . 120 0.01
C28 . C29 . C30 . 120 0.01
C29 . C30 . C31 . 120 0.01
C30 . C31 . C32 . 120 0.01
C31 . C32 . C33 . 120 0.01
C32 . C33 . C28 . 120 0.01

loop_
 _restr_torsion_atom_site_label_1
 _restr_torsion_site_symmetry_1
 _restr_torsion_atom_site_label_2
 _restr_torsion_site_symmetry_2
 _restr_torsion_atom_site_label_3
 _restr_torsion_site_symmetry_3
 _restr_torsion_atom_site_label_4
 _restr_torsion_site_symmetry_4
 _restr_torsion_angle_target
 _restr_torsion_weight_param
 ? ? ? ? ? ? ? ? ? ?

loop_
 _restr_equal_distance_atom_site_label_1
 _restr_equal_distance_site_symmetry_1
 _restr_equal_distance_atom_site_label_2
 _restr_equal_distance_site_symmetry_2
 _restr_equal_distance_class_class_id
 _restr_equal_distance_class_target_weight_param
C1 . C2 . 1 0.001
C2 . C3 . 1 0.001
C3 . C4 . 1 0.001
C4 . C5 . 1 0.001
C5 . C6 . 1 0.001
C6 . C1 . 1 0.001
C9 . C10 . 1 0.001
C10 . C11 . 1 0.001
C11 . C12 . 1 0.001
C12 . C13 . 1 0.001
C13 . C14 . 1 0.001
C14 . C9 . 1 0.001
C15 . C16 . 1 0.001
C16 . C17 . 1 0.001
C17 . C176 . 1 0.001
C176 . C18 . 1 0.001
C18 . C19 . 1 0.001
C19 . C15 . 1 0.001
C7 . C8 . 1 0.001
C8 . C20 . 1 0.001
C20 . C25 . 1 0.001
C25 . C15 . 1 0.001
C19 . C7 . 1 0.001
C20 . C21 . 2 0.001
C21 . C22 . 2 0.001
C22 . C23 . 2 0.001
C23 . C24 . 2 0.001
C24 . C25 . 2 0.001
C25 . C20 . 2 0.001
C22 . C27 . 2 0.001
C27 . C28 . 2 0.001
C28 . C33 . 2 0.001
C33 . C26 . 2 0.001
C26 . C23 . 2 0.001
C28 . C29 . 2 0.001
C29 . C30 . 2 0.001
C30 . C31 . 2 0.001
C31 . C32 . 2 0.001
C32 . C33 . 2 0.001

loop_
 _restr_equal_angle_atom_site_label_1
 _restr_equal_angle_site_symmetry_1
 _restr_equal_angle_atom_site_label_2
 _restr_equal_angle_site_symmetry_2
 _restr_equal_angle_atom_site_label_3
 _restr_equal_angle_site_symmetry_3
 _restr_equal_angle_class_class_id
 _restr_equal_angle_class_target_weight_param
 ? ? ? ? ? ? ? ?

loop_
 _restr_equal_torsion_atom_site_label_1
 _restr_equal_torsion_site_symmetry_1
 _restr_equal_torsion_atom_site_label_2
 _restr_equal_torsion_site_symmetry_2
 _restr_equal_torsion_atom_site_label_3
 _restr_equal_torsion_site_symmetry_3
 _restr_equal_torsion_atom_site_label_4
 _restr_equal_torsion_site_symmetry_4
 _restr_equal_torsion_class_class_id
 _restr_equal_torsion_class_target_weight_param
 ? ? ? ? ? ? ? ? ? ?


#=======================================================================

# 9. ATOMIC COORDINATES AND DISPLACEMENT PARAMETERS

loop_
 _atom_site_label
 _atom_site_type_symbol
 _atom_site_fract_x
 _atom_site_fract_y
 _atom_site_fract_z
 _atom_site_adp_type
 _atom_site_U_iso_or_equiv
 _atom_site_site_symmetry_multiplicity
 _atom_site_occupancy
 _atom_site_calc_flag
 _atom_site_refinement_flags
 _atom_site_disorder_assembly
 _atom_site_disorder_group
  C1 C 1.0194(11) 0.2845(5) 0.5772(4) Uiso 0.0290(7) 4 1 d . . .
  H1 H 0.881851 0.245779 0.569831 Uiso 0.0349 4 1 d . . .
  C2 C 1.0787(13) 0.3383(5) 0.5346(3) Uiso 0.0290(7) 4 1 d . . .
  H2 H 0.983346 0.337812 0.496972 Uiso 0.0349 4 1 d . . .
  C3 C 1.2717(15) 0.3927(5) 0.5449(3) Uiso 0.0290(7) 4 1 d . . .
  H3 H 1.314004 0.430955 0.514626 Uiso 0.0349 4 1 d . . .
  C4 C 1.4055(12) 0.3934(5) 0.5978(4) Uiso 0.0290(7) 4 1 d . . .
  H4 H 1.54292 0.432133 0.605152 Uiso 0.0349 4 1 d . . .
  C5 C 1.3463(14) 0.3396(6) 0.6403(3) Uiso 0.0290(7) 4 1 d . . .
  C6 C 1.1533(15) 0.2852(5) 0.6300(3) Uiso 0.0290(7) 4 1 d . . .
  C7 C 1.0625(9) 0.2219(3) 0.67166(19) Uiso 0.0290(7) 4 1 d . . .
  C8 C 1.2304(8) 0.2393(3) 0.71765(19) Uiso 0.0290(7) 4 1 d . . .
  C9 C 1.4301(11) 0.2924(5) 0.7321(4) Uiso 0.0290(7) 4 1 d . . .
  C10 C 1.5055(15) 0.3487(6) 0.6929(3) Uiso 0.0290(7) 4 1 d . . .
  C11 C 1.7016(16) 0.4002(5) 0.7080(3) Uiso 0.0290(7) 4 1 d . . .
  H11 H 1.755371 0.44037 0.680049 Uiso 0.0349 4 1 d . . .
  C12 C 1.8223(12) 0.3955(5) 0.7622(4) Uiso 0.0290(7) 4 1 d . . .
  H12 H 1.96199 0.43215 0.772971 Uiso 0.0349 4 1 d . . .
  C13 C 1.7468(15) 0.3391(6) 0.8014(2) Uiso 0.0290(7) 4 1 d . . .
  H13 H 1.832696 0.335733 0.840113 Uiso 0.0349 4 1 d . . .
  C14 C 1.5507(16) 0.2876(5) 0.7864(3) Uiso 0.0290(7) 4 1 d . . .
  C15 C 0.8811(8) 0.1179(3) 0.72719(18) Uiso 0.0290(7) 4 1 d . . .
  C16 C 0.7066(8) 0.0573(4) 0.7319(2) Uiso 0.0290(7) 4 1 d . . .
  H16 H 0.701965 0.026436 0.768081 Uiso 0.0349 4 1 d . . .
  C17 C 0.5387(10) 0.0400(4) 0.6860(2) Uiso 0.0290(7) 4 1 d . . .
  H17 H 0.414347 -0.00316 0.689373 Uiso 0.0349 4 1 d . . .
  C176 C 0.5453(11) 0.0834(4) 0.6352(2) Uiso 0.0290(7) 4 1 d . . .
  H176 H 0.425659 0.071042 0.602512 Uiso 0.0349 4 1 d . . .
  C18 C 0.7199(10) 0.1440(4) 0.6305(2) Uiso 0.0290(7) 4 1 d . . .
  H18 H 0.724619 0.174829 0.594341 Uiso 0.0349 4 1 d . . .
  C19 C 0.8879(9) 0.1613(4) 0.67644(19) Uiso 0.0290(7) 4 1 d . . .
  C20 C 1.2238(7) 0.1960(3) 0.76839(17) Uiso 0.0290(7) 4 1 d . . .
  C21 C 1.3920(7) 0.2133(3) 0.81444(17) Uiso 0.0290(7) 4 1 d . . .
  C22 C 1.3854(6) 0.1699(3) 0.86530(16) Uiso 0.0290(7) 4 1 d . . .
  C23 C 1.2105(6) 0.1092(3) 0.87009(15) Uiso 0.0290(7) 4 1 d . . .
  C24 C 1.0424(6) 0.0918(3) 0.82404(16) Uiso 0.0290(7) 4 1 d . . .
  H24 H 0.918038 0.048659 0.827447 Uiso 0.0349 4 1 d . . .
  C25 C 1.0491(7) 0.1353(3) 0.77317(16) Uiso 0.0290(7) 4 1 d . . .
  C26 C 1.2039(7) 0.0658(3) 0.92096(17) Uiso 0.0290(7) 4 1 d . . .
  H26 H 1.079533 0.022623 0.924374 Uiso 0.0349 4 1 d . . .
  C27 C 1.5537(7) 0.1873(3) 0.91136(18) Uiso 0.0290(7) 4 1 d . . .
  H27 H 1.678101 0.230442 0.907945 Uiso 0.0349 4 1 d . . .
  C28 C 1.5470(8) 0.1439(4) 0.96223(19) Uiso 0.0290(7) 4 1 d . . .
  C29 C 1.7153(9) 0.1613(4) 1.0083(2) Uiso 0.0290(7) 4 1 d . . .
  H29 H 1.839666 0.204425 1.004844 Uiso 0.0349 4 1 d . . .
  C30 C 1.7086(10) 0.1179(5) 1.0591(2) Uiso 0.0290(7) 4 1 d . . .
  H30 H 1.828189 0.130232 1.091868 Uiso 0.0349 4 1 d . . .
  C31 C 1.5337(10) 0.0571(5) 1.0639(2) Uiso 0.0290(7) 4 1 d . . .
  H31 H 1.529099 0.026269 1.100066 Uiso 0.0349 4 1 d . . .
  C32 C 1.3654(9) 0.0398(4) 1.0179(2) Uiso 0.0290(7) 4 1 d . . .
  H32 H 1.240975 -0.003354 1.021328 Uiso 0.0349 4 1 d . . .
  C33 C 1.3722(8) 0.0832(4) 0.96702(18) Uiso 0.0290(7) 4 1 d . . .

loop_
 _atom_site_aniso_label
 _atom_site_aniso_type_symbol
 _atom_site_aniso_U_11
 _atom_site_aniso_U_22
 _atom_site_aniso_U_33
 _atom_site_aniso_U_12
 _atom_site_aniso_U_13
 _atom_site_aniso_U_23
 ? ? ? ? ? ? ? ?

loop_
 _jana_atom_site_ADP_C_label
 _jana_atom_site_ADP_C_type_symbol
 _jana_atom_site_ADP_C_111
 _jana_atom_site_ADP_C_112
 _jana_atom_site_ADP_C_113
 _jana_atom_site_ADP_C_122
 _jana_atom_site_ADP_C_123
 _jana_atom_site_ADP_C_133
 _jana_atom_site_ADP_C_222
 _jana_atom_site_ADP_C_223
 _jana_atom_site_ADP_C_233
 _jana_atom_site_ADP_C_333
 ? ? ? ? ? ? ? ? ? ? ? ?

loop_
 _jana_atom_site_ADP_D_label
 _jana_atom_site_ADP_D_type_symbol
 _jana_atom_site_ADP_D_1111
 _jana_atom_site_ADP_D_1112
 _jana_atom_site_ADP_D_1113
 _jana_atom_site_ADP_D_1122
 _jana_atom_site_ADP_D_1123
 _jana_atom_site_ADP_D_1133
 _jana_atom_site_ADP_D_1222
 _jana_atom_site_ADP_D_1223
 _jana_atom_site_ADP_D_1233
 _jana_atom_site_ADP_D_1333
 _jana_atom_site_ADP_D_2222
 _jana_atom_site_ADP_D_2223
 _jana_atom_site_ADP_D_2233
 _jana_atom_site_ADP_D_2333
 _jana_atom_site_ADP_D_3333
 ? ? ? ? ? ? ? ? ? ? ? ? ? ? ? ? ?

loop_
 _jana_atom_site_ADP_E_label
 _jana_atom_site_ADP_E_type_symbol
 _jana_atom_site_ADP_E_11111
 _jana_atom_site_ADP_E_11112
 _jana_atom_site_ADP_E_11113
 _jana_atom_site_ADP_E_11122
 _jana_atom_site_ADP_E_11123
 _jana_atom_site_ADP_E_11133
 _jana_atom_site_ADP_E_11222
 _jana_atom_site_ADP_E_11223
 _jana_atom_site_ADP_E_11233
 _jana_atom_site_ADP_E_11333
 _jana_atom_site_ADP_E_12222
 _jana_atom_site_ADP_E_12223
 _jana_atom_site_ADP_E_12233
 _jana_atom_site_ADP_E_12333
 _jana_atom_site_ADP_E_13333
 _jana_atom_site_ADP_E_22222
 _jana_atom_site_ADP_E_22223
 _jana_atom_site_ADP_E_22233
 _jana_atom_site_ADP_E_22333
 _jana_atom_site_ADP_E_23333
 _jana_atom_site_ADP_E_33333
 ? ? ? ? ? ? ? ? ? ? ? ? ? ? ? ? ? ? ? ? ? ? ?

loop_
 _jana_atom_site_ADP_F_label
 _jana_atom_site_ADP_F_type_symbol
 _jana_atom_site_ADP_F_111111
 _jana_atom_site_ADP_F_111112
 _jana_atom_site_ADP_F_111113
 _jana_atom_site_ADP_F_111122
 _jana_atom_site_ADP_F_111123
 _jana_atom_site_ADP_F_111133
 _jana_atom_site_ADP_F_111222
 _jana_atom_site_ADP_F_111223
 _jana_atom_site_ADP_F_111233
 _jana_atom_site_ADP_F_111333
 _jana_atom_site_ADP_F_112222
 _jana_atom_site_ADP_F_112223
 _jana_atom_site_ADP_F_112233
 _jana_atom_site_ADP_F_112333
 _jana_atom_site_ADP_F_113333
 _jana_atom_site_ADP_F_122222
 _jana_atom_site_ADP_F_122223
 _jana_atom_site_ADP_F_122233
 _jana_atom_site_ADP_F_122333
 _jana_atom_site_ADP_F_123333
 _jana_atom_site_ADP_F_133333
 _jana_atom_site_ADP_F_222222
 _jana_atom_site_ADP_F_222223
 _jana_atom_site_ADP_F_222233
 _jana_atom_site_ADP_F_222333
 _jana_atom_site_ADP_F_223333
 _jana_atom_site_ADP_F_233333
 _jana_atom_site_ADP_F_333333
 ? ? ? ? ? ? ? ? ? ? ? ? ? ? ? ? ? ? ? ? ? ? ? ? ? ? ? ? ? ?


#=======================================================================

# 10. MOLECULAR GEOMETRY


loop_
 _geom_bond_atom_site_label_1
 _geom_bond_atom_site_label_2
 _geom_bond_site_symmetry_1
 _geom_bond_site_symmetry_2
 _geom_bond_distance
 _geom_bond_publ_flag
  C1 H1 . . 1 ?
  C1 C2 . . 1.40(4) ?
  C1 C6 . . 1.40(5) ?
  C2 H2 . . 1 ?
  C2 C3 . . 1.40(4) ?
  C3 H3 . . 1 ?
  C3 C4 . . 1.40(5) ?
  C4 H4 . . 1 ?
  C4 C5 . . 1.40(4) ?
  C5 C6 . . 1.40(4) ?
  C5 C10 . . 1.48(5) ?
  C6 C7 . . 1.55(5) ?
  C7 C8 . . 1.40(4) ?
  C7 C19 . . 1.40(4) ?
  C8 C9 . . 1.43(4) ?
  C8 C20 . . 1.40(5) ?
  C9 C10 . . 1.40(4) ?
  C9 C14 . . 1.40(5) ?
  C10 C11 . . 1.40(4) ?
  C11 H11 . . 1 ?
  C11 C12 . . 1.40(5) ?
  C12 H12 . . 1 ?
  C12 C13 . . 1.40(4) ?
  C13 H13 . . 1 ?
  C13 C14 . . 1.40(4) ?
  C15 C16 . . 1.40(4) ?
  C15 C19 . . 1.40(5) ?
  C15 C25 . . 1.40(4) ?
  C16 H16 . . 1 ?
  C16 C17 . . 1.40(4) ?
  C17 H17 . . 1 ?
  C17 C176 . . 1.40(5) ?
  C176 H176 . . 1 ?
  C176 C18 . . 1.40(4) ?
  C18 H18 . . 1 ?
  C18 C19 . . 1.40(4) ?
  C20 C21 . . 1.41(4) ?
  C20 C25 . . 1.41(4) ?
  C21 C22 . . 1.41(5) ?
  C22 C23 . . 1.41(4) ?
  C22 C27 . . 1.41(4) ?
  C23 C24 . . 1.41(4) ?
  C23 C26 . . 1.41(5) ?
  C24 H24 . . 1 ?
  C24 C25 . . 1.41(5) ?
  C26 H26 . . 1 ?
  C26 C33 . . 1.41(4) ?
  C27 H27 . . 1 ?
  C27 C28 . . 1.41(5) ?
  C28 C29 . . 1.41(4) ?
  C28 C33 . . 1.41(4) ?
  C29 H29 . . 1 ?
  C29 C30 . . 1.41(5) ?
  C30 H30 . . 1 ?
  C30 C31 . . 1.41(4) ?
  C31 H31 . . 1 ?
  C31 C32 . . 1.41(4) ?
  C32 H32 . . 1 ?
  C32 C33 . . 1.41(5) ?

loop_
 _geom_angle_atom_site_label_1
 _geom_angle_atom_site_label_2
 _geom_angle_atom_site_label_3
 _geom_angle_site_symmetry_1
 _geom_angle_site_symmetry_2
 _geom_angle_site_symmetry_3
 _geom_angle
 _geom_angle_publ_flag
  H1 C1 C2 . . . 120 ?
  H1 C1 C6 . . . 120 ?
  C2 C1 C6 . . . 120.0(12) ?
  C1 C2 H2 . . . 120 ?
  C1 C2 C3 . . . 120.0(12) ?
  H2 C2 C3 . . . 120 ?
  C2 C3 H3 . . . 120 ?
  C2 C3 C4 . . . 120.0(9) ?
  H3 C3 C4 . . . 120 ?
  C3 C4 H4 . . . 120 ?
  C3 C4 C5 . . . 120.0(13) ?
  H4 C4 C5 . . . 120 ?
  C4 C5 C6 . . . 120.0(12) ?
  C4 C5 C10 . . . 112.6(14) ?
  C6 C5 C10 . . . 127.4(9) ?
  C1 C6 C5 . . . 120.0(9) ?
  C1 C6 C7 . . . 112.9(12) ?
  C5 C6 C7 . . . 127.1(11) ?
  C6 C7 C8 . . . 97.4(13) ?
  C6 C7 C19 . . . 142.6(8) ?
  C8 C7 C19 . . . 120.0(9) ?
  C7 C8 C9 . . . 139.5(7) ?
  C7 C8 C20 . . . 120.0(12) ?
  C9 C8 C20 . . . 100.5(11) ?
  C8 C9 C10 . . . 121.0(13) ?
  C8 C9 C14 . . . 119.0(9) ?
  C10 C9 C14 . . . 120.0(12) ?
  C5 C10 C9 . . . 107.6(14) ?
  C5 C10 C11 . . . 132.4(9) ?
  C9 C10 C11 . . . 120.0(12) ?
  C10 C11 H11 . . . 120 ?
  C10 C11 C12 . . . 120.0(9) ?
  H11 C11 C12 . . . 120 ?
  C11 C12 H12 . . . 120 ?
  C11 C12 C13 . . . 120.0(12) ?
  H12 C12 C13 . . . 120 ?
  C12 C13 H13 . . . 120 ?
  C12 C13 C14 . . . 120.0(12) ?
  H13 C13 C14 . . . 120 ?
  C9 C14 C13 . . . 120.0(9) ?
  C16 C15 C19 . . . 120.0(8) ?
  C16 C15 C25 . . . 120.0(9) ?
  C19 C15 C25 . . . 120.0(12) ?
  C15 C16 H16 . . . 120 ?
  C15 C16 C17 . . . 120.0(9) ?
  H16 C16 C17 . . . 120 ?
  C16 C17 H17 . . . 120 ?
  C16 C17 C176 . . . 120.0(13) ?
  H17 C17 C176 . . . 120 ?
  C17 C176 H176 . . . 120 ?
  C17 C176 C18 . . . 120.0(9) ?
  H176 C176 C18 . . . 120 ?
  C176 C18 H18 . . . 120 ?
  C176 C18 C19 . . . 120.0(9) ?
  H18 C18 C19 . . . 120 ?
  C7 C19 C15 . . . 120.0(8) ?
  C7 C19 C18 . . . 120.0(9) ?
  C15 C19 C18 . . . 120.0(12) ?
  C8 C20 C21 . . . 120.0(12) ?
  C8 C20 C25 . . . 120.0(8) ?
  C21 C20 C25 . . . 120.0(9) ?
  C20 C21 C22 . . . 120.0(12) ?
  C21 C22 C23 . . . 120.0(8) ?
  C21 C22 C27 . . . 120.0(12) ?
  C23 C22 C27 . . . 120.0(9) ?
  C22 C23 C24 . . . 120.0(9) ?
  C22 C23 C26 . . . 120.0(8) ?
  C24 C23 C26 . . . 120.0(12) ?
  C23 C24 H24 . . . 120 ?
  C23 C24 C25 . . . 120.0(12) ?
  H24 C24 C25 . . . 120 ?
  C15 C25 C20 . . . 120.0(9) ?
  C15 C25 C24 . . . 120.0(12) ?
  C20 C25 C24 . . . 120.0(8) ?
  C23 C26 H26 . . . 120 ?
  C23 C26 C33 . . . 120.0(12) ?
  H26 C26 C33 . . . 120 ?
  C22 C27 H27 . . . 120 ?
  C22 C27 C28 . . . 120.0(12) ?
  H27 C27 C28 . . . 120 ?
  C27 C28 C29 . . . 120.0(12) ?
  C27 C28 C33 . . . 120.0(8) ?
  C29 C28 C33 . . . 120.0(9) ?
  C28 C29 H29 . . . 120 ?
  C28 C29 C30 . . . 120.0(13) ?
  H29 C29 C30 . . . 120 ?
  C29 C30 H30 . . . 120 ?
  C29 C30 C31 . . . 120.0(9) ?
  H30 C30 C31 . . . 120 ?
  C30 C31 H31 . . . 120 ?
  C30 C31 C32 . . . 120.0(10) ?
  H31 C31 C32 . . . 120 ?
  C31 C32 H32 . . . 120 ?
  C31 C32 C33 . . . 120.0(13) ?
  H32 C32 C33 . . . 120 ?
  C26 C33 C28 . . . 120.0(9) ?
  C26 C33 C32 . . . 120.0(12) ?
  C28 C33 C32 . . . 120.0(8) ?

loop_
 _geom_torsion_atom_site_label_1
 _geom_torsion_atom_site_label_2
 _geom_torsion_atom_site_label_3
 _geom_torsion_atom_site_label_4
 _geom_torsion_site_symmetry_1
 _geom_torsion_site_symmetry_2
 _geom_torsion_site_symmetry_3
 _geom_torsion_site_symmetry_4
 _geom_torsion
 _geom_torsion_publ_flag
 ? ? ? ? ? ? ? ? ? ?

loop_
 _geom_hbond_atom_site_label_D
 _geom_hbond_atom_site_label_H
 _geom_hbond_atom_site_label_A
 _geom_hbond_site_symmetry_D
 _geom_hbond_site_symmetry_H
 _geom_hbond_site_symmetry_A
 _geom_hbond_distance_DH
 _geom_hbond_distance_HA
 _geom_hbond_distance_DA
 _geom_hbond_angle_DHA
 _geom_hbond_publ_flag
  C1 H1 C18 . . .   **   2.43   3.18(10)   130.76 ?
  C16 H16 C24 . . .   1.00   2.47   2.81(8)   99.51 ?
  C17 H17 C12 . . 3_746   1.00   2.44   3.38(10)   156.54 ?
  C18 H18 C1 . . .   1.00   2.50   3.18(10)   125.03 ?
  C24 H24 C16 . . .   1.00   2.47   2.81(8)   99.37 ?


#=======================================================================

# 11. STRUCTURE-FACTOR LIST

loop_
 _refln_index_h
 _refln_index_k
 _refln_index_l
 _refln_F_squared_calc
 _refln_F_squared_meas
 _refln_F_squared_sigma
 _refln_observed_status
      -3     -11     -21       0       0       0      <
      -2     -13     -20       0       0       0      <
      -3     -10     -20       0       0       0      <
      -1     -15     -19       0       0       0      <
      -2     -12     -19       0       0       0      <
      -3      -9     -19       0       0       0      <
      -4      -6     -19       0       0       0      <
       0     -17     -18       0       0       0      <
      -1     -14     -18       0       0       0      <
      -2     -11     -18       0       0       0      <
      -3      -8     -18       0       0       0      <
      -4      -5     -18       0       0       0      <
      -3      -7     -17       0       0       0      <
      -4      -4     -17       0       0       0      <
      -3      -6     -16       0       0       0      <
      -4      -3     -16       0       0       0      <
      -4      -2     -15       0       0       0      <
      -4      -1     -14       0       0       0      <
      -4       0     -13       0       0       0      <
      -4       1     -12       0       0       0      <
      -4       2     -11       0       0       0      <
      -4       3     -10       0       0       0      <
       1     -12      -9       0       0       0      <
      -4       4      -9       0       0       0      <
       2     -14      -8       0       0       0      <
       1     -11      -8       0       0       0      <
      -4       5      -8       0       0       0      <
       2     -13      -7       0       0       0      <
       1     -10      -7       0       0       0      o
       0      -7      -7       0       0       0      o
      -4       6      -7       0       0       0      <
       3     -15      -6       0       0       0      <
       2     -12      -6       0       0       0      <
       1      -9      -6       0       0       0      <
       0      -6      -6    0.01    0.01       0      o
      -4       7      -6       0       0       0      <
       3     -14      -5       0       0       0      <
       2     -11      -5       0       0       0      <
       1      -8      -5       0       0       0      <
       0      -5      -5       0       0       0      o
      -4       8      -5       0       0       0      <
       4     -16      -4       0       0       0      <
       3     -13      -4       0       0       0      <
       2     -10      -4       0       0       0      <
       1      -7      -4       0       0       0      o
       0      -4      -4       0       0       0      o
      -4       9      -4       0       0       0      <
       4     -15      -3       0       0       0      <
       3     -12      -3       0       0       0      <
       2      -9      -3       0       0       0      <
       1      -6      -3       0       0       0      o
       0      -3      -3    0.01    0.01       0      o
      -4      10      -3       0       0       0      <
       4     -14      -2       0       0       0      <
       3     -11      -2       0       0       0      <
       2      -8      -2       0       0       0      <
       1      -5      -2       0       0       0      o
       0      -2      -2    0.03    0.03       0      o
      -4      11      -2       0       0       0      <
       4     -13      -1       0       0       0      <
       3     -10      -1       0       0       0      <
       2      -7      -1       0       0       0      <
       0      -1      -1       0       0       0      <
      -4      12      -1       0       0       0      <
       4     -12       0       0       0       0      <
       3      -9       0       0       0       0      <
       2      -6       0       0       0       0      <
      -4      13       0       0       0       0      <
       4     -11       1       0       0       0      <
       3      -8       1       0       0       0      <
       0       1       1       0       0       0      <
      -3      11       1       0       0       0      <
      -4      14       1       0       0       0      <
       5     -13       2       0       0       0      <
       4     -10       2       0       0       0      <
       3      -7       2       0       0       0      <
       0       2       2    0.03    0.03       0      o
      -3      12       2       0       0       0      o
       5     -12       3       0       0       0      <
       4      -9       3       0       0       0      <
       3      -6       3       0       0       0      <
       0       3       3    0.01    0.01       0      o
      -3      13       3       0       0       0      <
       5     -11       4       0       0       0      <
       4      -8       4       0       0       0      o
       3      -5       4       0       0       0      <
      -3      14       4       0       0       0      <
       5     -10       5       0       0       0      <
       4      -7       5       0       0       0      o
       3      -4       5       0       0       0      <
       1       2       5       0       0       0      o
      -3      15       5       0       0       0      <
       5      -9       6       0       0       0      <
       4      -6       6       0       0       0      <
       3      -3       6       0       0       0      <
       2       0       6       0       0       0      o
       1       3       6       0       0       0      <
      -3      16       6       0       0       0      <
       5      -8       7       0       0       0      <
       4      -5       7       0       0       0      <
       3      -2       7       0       0       0      o
       2       1       7       0       0       0      o
       1       4       7       0       0       0      <
      -2      14       7       0       0       0      <
      -3      17       7       0       0       0      <
       5      -7       8       0       0       0      <
       4      -4       8       0       0       0      <
       3      -1       8       0       0       0      <
       2       2       8       0       0       0      <
       1       5       8       0       0       0      o
      -2      15       8       0       0       0      <
      -3      18       8       0       0       0      <
       5      -6       9       0       0       0      <
       4      -3       9       0       0       0      <
       3       0       9       0       0       0      <
       2       3       9       0       0       0      o
       1       6       9       0       0       0      <
      -2      16       9       0       0       0      <
       5      -5      10       0       0       0      <
       4      -2      10       0       0       0      <
       3       1      10       0       0       0      <
       2       4      10       0       0       0      <
       1       7      10       0       0       0      <
      -2      17      10       0       0       0      <
       5      -4      11       0       0       0      <
       4      -1      11       0       0       0      o
       3       2      11       0       0       0      <
       2       5      11       0       0       0      <
      -2      18      11       0       0       0      <
       5      -3      12       0       0       0      <
       4       0      12       0       0       0      <
       3       3      12       0       0       0      <
       2       6      12       0       0       0      <
      -1      16      12       0       0       0      <
       5      -2      13       0       0       0      <
       4       1      13       0       0       0      <
       3       4      13       0       0       0      <
       2       7      13       0       0       0      <
      -1      17      13       0       0       0      <
       5      -1      14       0       0       0      <
       4       2      14       0       0       0      <
       3       5      14       0       0       0      o
      -1      18      14       0       0       0      <
       5       0      15       0       0       0      <
       4       3      15       0       0       0      o
       3       6      15       0       0       0      <
       0      16      15       0       0       0      <
       5       1      16       0       0       0      <
       4       4      16       0       0       0      <
       0      17      16       0       0       0      <
       5       2      17       0       0       0      <
       4       5      17       0       0       0      <
       1      16      18       0       0       0      <
      -1     -15     -19       0       0       0      <
      -2     -12     -19       0       0       0      <
       0     -17     -18       0       0       0      <
      -1     -14     -18       0       0       0      <
      -2     -11     -18       0       0       0      <
      -3      -8     -18       0       0       0      <
       0     -16     -17       0       0       0      <
      -1     -13     -17       0       0       0      <
      -2     -10     -17       0       0       0      <
      -3      -7     -17       0       0       0      <
       1     -18     -16       0       0       0      <
       0     -15     -16       0       0       0      <
      -1     -12     -16       0       0       0      <
      -2      -9     -16       0       0       0      <
      -3      -6     -16       0       0       0      <
       1     -17     -15       0       0       0      <
       0     -14     -15       0       0       0      <
      -1     -11     -15       0       0       0      <
      -2      -8     -15       0       0       0      <
      -3      -5     -15       0       0       0      <
      -4      -2     -15       0       0       0      <
       1     -16     -14       0       0       0      o
      -3      -4     -14       0       0       0      <
      -4      -1     -14       0       0       0      <
       2     -18     -13       0       0       0      <
      -3      -3     -13       0       0       0      <
      -4       0     -13       0       0       0      <
       2     -17     -12       0       0       0      <
      -3      -2     -12       0       0       0      <
      -4       1     -12       0       0       0      <
      -4       2     -11       0       0       0      <
      -4       3     -10       0       0       0      <
      -4       4      -9       0       0       0      <
      -4       5      -8       0       0       0      <
      -4       6      -7       0       0       0      <
      -5       9      -7       0       0       0      <
      -4       7      -6       0       0       0      <
      -5      10      -6       0       0       0      <
      -4       8      -5       0       0       0      <
      -5      11      -5       0       0       0      <
      -4       9      -4       0       0       0      o
       2      -9      -3       0       0       0      <
       1      -6      -3       0       0       0      o
      -4      10      -3       0       0       0      <
       3     -11      -2       0       0       0      <
       2      -8      -2       0       0       0      <
       1      -5      -2       0       0       0      o
      -4      11      -2       0       0       0      <
       3     -10      -1       0       0       0      <
       2      -7      -1       0       0       0      <
       1      -4      -1       0    0.01       0      o
      -4      12      -1       0       0       0      <
       3      -9       0       0       0       0      o
       2      -6       0       0       0       0      <
       1      -3       0    0.01       0       0      o
      -4      13       0       0       0       0      <
       4     -11       1       0       0       0      <
       3      -8       1       0       0       0      <
       2      -5       1       0       0       0      <
      -4      14       1       0       0       0      <
       4     -10       2       0       0       0      <
       3      -7       2       0       0       0      <
       2      -4       2       0       0       0      o
       0       2       2    0.03    0.04       0      o
      -4      15       2       0       0       0      o
       4      -9       3       0       0       0      <
       3      -6       3       0       0       0      <
       0       3       3    0.01    0.01       0      o
      -4      16       3       0       0       0      <
       5     -11       4       0       0       0      <
       4      -8       4       0       0       0      <
       3      -5       4       0       0       0      <
       0       4       4       0       0       0      o
       5     -10       5       0       0       0      <
       4      -7       5       0       0       0      <
       3      -4       5       0       0       0      <
       0       5       5       0       0       0      o
       5      -9       6       0       0       0      <
       4      -6       6       0       0       0      <
       3      -3       6       0       0       0      <
       0       6       6    0.01       0       0      o
      -3      16       6       0       0       0      <
       5      -8       7       0       0       0      <
       4      -5       7       0       0       0      <
       3      -2       7       0       0       0      <
       0       7       7       0       0       0      <
      -3      17       7       0       0       0      <
       5      -7       8       0       0       0      <
       4      -4       8       0       0       0      <
       3      -1       8       0       0       0      <
       1       5       8       0       0       0      o
       0       8       8       0       0       0      o
       5      -6       9       0       0       0      <
       4      -3       9       0       0       0      <
       3       0       9       0       0       0      <
       1       6       9       0       0       0      <
       0       9       9       0       0       0      <
       5      -5      10       0       0       0      <
       4      -2      10       0       0       0      <
       3       1      10       0       0       0      <
       2       4      10       0       0       0      <
       1       7      10       0       0       0      <
       0      10      10       0       0       0      <
       5      -4      11       0       0       0      <
       4      -1      11       0       0       0      <
       3       2      11       0       0       0      <
       2       5      11       0       0       0      <
       1       8      11       0       0       0      <
       0      11      11       0       0       0      <
      -2      18      11       0       0       0      <
       5      -3      12       0       0       0      <
       4       0      12       0       0       0      <
       3       3      12       0       0       0      <
       2       6      12       0       0       0      <
       1       9      12       0       0       0      <
       0      12      12       0       0       0      <
       5      -2      13       0       0       0      <
       4       1      13       0       0       0      <
       3       4      13       0       0       0      <
       2       7      13       0       0       0      <
       1      10      13       0       0       0      <
       5      -1      14       0       0       0      <
       4       2      14       0       0       0      <
       3       5      14       0       0       0      <
       2       8      14       0       0       0      <
       1      11      14       0       0       0      <
       5       0      15       0       0       0      <
       4       3      15       0       0       0      <
       3       6      15       0       0       0      <
       2       9      15       0       0       0      <
       1      12      15       0       0       0      <
       5       1      16       0       0       0      <
       4       4      16       0       0       0      <
       3       7      16       0       0       0      <
       2      10      16       0       0       0      o
       1      13      16       0       0       0      <
       5       2      17       0       0       0      <
       4       5      17       0       0       0      <
       3       8      17       0       0       0      <
       2      11      17       0       0       0      o
       4       6      18       0       0       0      <
       3       9      18       0       0       0      <
       2      12      18       0       0       0      <
       4       7      19       0       0       0      <
       3      10      19       0       0       0      <
       2      13      19       0       0       0      <
       3      11      20       0       0       0      <
      -2     -13     -21       0       0       0      <
      -3     -10     -21       0       0       0      o
      -1     -15     -20       0       0       0      <
      -2     -12     -20       0       0       0      o
      -3      -9     -20       0       0       0      <
      -1     -14     -19       0       0       0      <
       0     -16     -18       0       0       0      <
       1     -17     -16       0       0       0      <
      -3      -5     -15       0       0       0      <
      -4      -2     -15       0       0       0      <
       2     -18     -14       0       0       0      <
      -1     -10     -14       0       0       0      <
      -2      -7     -14       0       0       0      <
      -3      -4     -14       0       0       0      <
      -4      -1     -14       0       0       0      <
      -5       2     -14       0       0       0      <
      -1      -9     -13       0       0       0      <
      -2      -6     -13       0       0       0      <
      -3      -3     -13       0       0       0      <
      -4       0     -13       0       0       0      <
      -5       3     -13       0       0       0      <
       0     -11     -12       0       0       0      <
      -1      -8     -12       0       0       0      <
      -2      -5     -12       0       0       0      <
      -3      -2     -12       0       0       0      <
      -4       1     -12       0       0       0      <
      -5       4     -12       0       0       0      <
       1     -13     -11       0       0       0      <
       0     -10     -11       0       0       0      <
      -4       2     -11       0       0       0      o
      -5       5     -11       0       0       0      <
       1     -12     -10       0       0       0      <
       0      -9     -10       0       0       0      <
      -5       6     -10       0       0       0      <
       2     -14      -9       0       0       0      <
       1     -11      -9       0       0       0      o
      -5       7      -9       0       0       0      <
       2     -13      -8       0       0       0      <
      -5       8      -8       0       0       0      <
       2     -12      -7       0       0       0      <
      -5       9      -7       0       0       0      <
       3     -14      -6       0       0       0      <
      -5      10      -6       0       0       0      <
       3     -13      -5       0       0       0      <
       4     -15      -4       0       0       0      <
       3     -12      -4       0       0       0      <
       4     -14      -3       0       0       0      <
       4     -13      -2       0       0       0      o
       4     -12      -1       0       0       0      <
      -1       2      -1    0.03    0.03       0      o
      -2       5      -1       0       0       0      <
      -3       8      -1       0       0       0      <
       4     -11       0       0       0       0      <
      -1       3       0    0.01       0       0      o
      -2       6       0       0       0       0      <
      -3       9       0       0       0       0      <
       5     -13       1       0       0       0      <
       1      -2       1    0.03    0.03       0      o
      -2       7       1       0       0       0      <
      -3      10       1       0       0       0      <
       5     -12       2       0       0       0      <
       1      -1       2    0.01    0.01       0      o
      -2       8       2       0       0       0      o
      -3      11       2       0       0       0      <
       5     -11       3       0       0       0      <
       2      -3       3       0       0       0      <
      -2       9       3       0       0       0      <
      -3      12       3       0       0       0      o
       5     -10       4       0       0       0      <
       2      -2       4       0       0       0      <
      -2      10       4       0       0       0      <
      -3      13       4       0       0       0      <
      -4      16       4       0       0       0      <
       3      -4       5       0       0       0      <
       2      -1       5       0       0       0      <
      -2      11       5       0       0       0      o
      -3      14       5       0       0       0      o
       3      -3       6       0       0       0      o
      -2      12       6       0       0       0      <
      -3      15       6       0       0       0      <
       3      -2       7       0       0       0      <
      -2      13       7       0       0       0      <
      -3      16       7       0       0       0      <
       4      -4       8       0       0       0      <
       3      -1       8       0       0       0      <
      -2      14       8       0       0       0      <
      -3      17       8       0       0       0      <
       4      -3       9       0       0       0      <
       3       0       9       0       0       0      <
      -2      15       9       0       0       0      <
       4      -2      10       0       0       0      <
       3       1      10       0       0       0      <
      -2      16      10       0       0       0      <
       4      -1      11       0       0       0      o
      -2      17      11       0       0       0      <
       4       0      12       0       0       0      o
      -2      18      12       0       0       0      <
       5      -2      13       0       0       0      <
       4       1      13       0       0       0      <
       5      -1      14       0       0       0      <
       4       2      14       0       0       0      <
      -1      17      14       0       0       0      o
       5       0      15       0       0       0      <
       4       3      15       0       0       0      <
      -1      18      15       0       0       0      <
       5       1      16       0       0       0      <
       4       4      16       0       0       0      <
       5       2      17       0       0       0      <
       4       5      17       0       0       0      <
       4       6      18       0       0       0      <
       4       7      19       0       0       0      o
       3      11      20       0       0       0      <
      -2     -12     -22       0       0       0      <
      -1     -14     -21       0       0       0      <
      -1     -13     -20       0       0       0      <
      -3      -8     -20       0       0       0      <
      -4      -5     -20       0       0       0      <
       0     -15     -19       0       0       0      o
      -3      -7     -19       0       0       0      <
       0     -14     -18       0       0       0      <
      -2      -9     -18       0       0       0      <
       1     -16     -17       0       0       0      <
      -1     -11     -17       0       0       0      <
      -4      -3     -17       0       0       0      <
      -5       0     -17       0       0       0      <
       1     -15     -16       0       0       0      <
      -1     -10     -16       0       0       0      <
      -4      -2     -16       0       0       0      <
      -5       1     -16       0       0       0      <
       2     -17     -15       0       0       0      <
       0     -12     -15       0       0       0      <
      -3      -4     -15       0       0       0      o
       2     -16     -14       0       0       0      <
       0     -11     -14       0       0       0      <
      -2      -6     -14       0       0       0      <
       1     -13     -13       0       0       0      <
      -2      -5     -13       0       0       0      <
      -5       3     -13       0       0       0      <
       3     -17     -12       0       0       0      <
       1     -12     -12       0       0       0      <
      -1      -7     -12       0       0       0      <
      -4       1     -12       0       0       0      <
      -5       4     -12       0       0       0      <
      -4       2     -11       0       0       0      <
      -5       5     -11       0       0       0      <
       2     -13     -10       0       0       0      <
       0      -8     -10       0       0       0      <
      -3       0     -10       0       0       0      <
      -2      -2      -9       0       0       0      <
       3     -14      -8       0       0       0      <
       1      -9      -8       0       0       0      <
       3     -13      -7       0       0       0      <
      -1      -3      -7       0       0       0      o
      -5       8      -7       0       0       0      <
       4     -15      -6       0       0       0      <
       2     -10      -6       0       0       0      o
      -4       6      -6       0       0       0      <
      -5       9      -6       0       0       0      <
       4     -14      -5       0       0       0      <
       0      -4      -5       0       0       0      <
      -3       4      -5       0       0       0      <
      -4       7      -5       0       0       0      <
       3     -10      -3       0       0       0      <
       1      -5      -3    0.01    0.01       0      o
      -2       3      -3       0       0       0      <
      -1       1      -2    0.01    0.01       0      o
       4     -11      -1       0       0       0      <
       2      -6      -1       0       0       0      o
      -4      10      -1       0       0       0      <
      -5      13      -1       0       0       0      <
       4     -10       0       0       0       0      <
      -4      11       0       0       0       0      <
      -3       9       1       0       0       0      <
      -4      12       1       0       0       0      <
       5     -11       2       0       0       0      <
       3      -6       2       0       0       0      <
       1      -1       2    0.01    0.01       0      o
      -2       7       2       0       0       0      o
      -3      10       2       0       0       0      <
       5     -10       3       0       0       0      <
      -2       8       3       0       0       0      <
       4      -7       4       0       0       0      <
      -1       6       4       0       0       0      o
       4      -6       5       0       0       0      <
       2      -1       5       0       0       0      <
       0       5       6       0       0       0      o
      -4      16       6       0       0       0      <
       5      -7       7       0       0       0      <
       3      -2       7       0       0       0      <
      -3      14       7       0       0       0      <
       5      -6       8       0       0       0      <
       3      -1       8       0       0       0      <
       1       4       8       0       0       0      o
      -3      15       8       0       0       0      <
      -2      13       9       0       0       0      <
      -3      16       9       0       0       0      <
       4      -2      10       0       0       0      <
       2       3      10       0       0       0      <
      -1      11      10       0       0       0      <
      -2      14      10       0       0       0      <
      -3      17      10       0       0       0      <
       4      -1      11       0       0       0      <
       2       4      11       0       0       0      <
      -1      12      11       0       0       0      <
      -2      15      11       0       0       0      <
       0      10      12       0       0       0      <
      -1      13      12       0       0       0      <
       5      -2      13       0       0       0      <
       3       3      13       0       0       0      <
       0      11      13       0       0       0      <
       5      -1      14       0       0       0      <
       3       4      14       0       0       0      <
       1       9      14       0       0       0      <
       0      12      14       0       0       0      <
       5       0      15       0       0       0      <
       1      10      15       0       0       0      <
       4       3      16       0       0       0      <
       1      11      16       0       0       0      <
       4       4      17       0       0       0      <
       2       9      17       0       0       0      <
       4       5      18       0       0       0      <
       2      10      18       0       0       0      <
       2      11      19       0       0       0      <
       3       9      20       0       0       0      <
       2      12      20       0       0       0      <
       3      10      21       0       0       0      <
      -2     -12     -22       0       0       0      <
      -2     -11     -21       0       0       0      <
      -1     -13     -20       0       0       0      <
      -4      -5     -20       0       0       0      <
      -1     -12     -19       0       0       0      <
      -3      -7     -19       0       0       0      <
       0     -14     -18       0       0       0      <
      -2      -9     -18       0       0       0      <
       0     -13     -17       0       0       0      <
      -2      -8     -17       0       0       0      o
      -4      -3     -17       0       0       0      <
      -5       0     -17       0       0       0      <
       1     -15     -16       0       0       0      <
      -1     -10     -16       0       0       0      <
      -4      -2     -16       0       0       0      <
       1     -14     -15       0       0       0      <
      -1      -9     -15       0       0       0      o
      -3      -4     -15       0       0       0      <
       2     -16     -14       0       0       0      <
       0     -11     -14       0       0       0      <
       2     -15     -13       0       0       0      <
      -2      -5     -13       0       0       0      <
      -5       3     -13       0       0       0      <
       1     -12     -12       0       0       0      <
      -1      -7     -12       0       0       0      <
      -4       1     -12       0       0       0      <
      -5       4     -12       0       0       0      <
       3     -16     -11       0       0       0      <
       1     -11     -11       0       0       0      <
      -1      -6     -11       0       0       0      <
      -3      -1     -11       0       0       0      <
      -4       2     -11       0       0       0      <
       3     -15     -10       0       0       0      <
      -3       0     -10       0       0       0      <
       2     -12      -9       0       0       0      <
       0      -7      -9       0       0       0      o
      -2      -2      -9       0       0       0      <
      -5       7      -8       0       0       0      <
       3     -13      -7       0       0       0      <
       1      -8      -7       0       0       0      o
      -1      -3      -7       0       0       0      o
      -4       5      -7       0       0       0      <
      -5       8      -7       0       0       0      <
       3     -12      -6       0       0       0      <
      -3       3      -6       0       0       0      <
      -4       6      -6       0       0       0      <
       2      -9      -5       0       0       0      o
       0      -4      -5       0       0       0      o
      -3       4      -5       0       0       0      <
       4     -13      -4       0       0       0      <
      -2       2      -4       0       0       0      <
       1      -5      -3    0.01    0.01       0      o
      -5      11      -3       0       0       0      <
       3      -9      -2       0       0       0      <
      -1       1      -2    0.01    0.01       0      o
      -4       9      -2       0       0       0      <
      -5      12      -2       0       0       0      o
       5     -13      -1       0       0       0      <
      -4      10      -1       0       0       0      <
      -5      13      -1       0       0       0      <
       5     -12       0       0       0       0      <
       4     -10       0       0       0       0      <
       2      -5       0       0       0       0      o
      -3       8       0       0       0       0      <
      -4      11       0       0       0       0      <
       4      -9       1       0       0       0      o
      -2       6       1       0       0       0      o
       3      -6       2       0       0       0      <
      -2       7       2       0       0       0      o
       5     -10       3       0       0       0      <
       3      -5       3       0       0       0      <
      -1       5       3    0.01    0.01       0      o
       5      -9       4       0       0       0      o
      -4      14       4       0       0       0      <
       4      -6       5       0       0       0      <
       2      -1       5       0       0       0      <
      -3      12       5       0       0       0      <
      -4      15       5       0       0       0      <
       4      -5       6       0       0       0      <
      -3      13       6       0       0       0      <
      -4      16       6       0       0       0      <
       3      -2       7       0       0       0      <
      -2      11       7       0       0       0      <
      -3      14       7       0       0       0      o
       5      -6       8       0       0       0      o
       3      -1       8       0       0       0      <
       1       4       8       0       0       0      <
      -2      12       8       0       0       0      <
       5      -5       9       0       0       0      <
      -1      10       9       0       0       0      <
      -2      13       9       0       0       0      <
       4      -2      10       0       0       0      <
       2       3      10       0       0       0      o
      -1      11      10       0       0       0      <
       4      -1      11       0       0       0      <
       2       4      11       0       0       0      <
       0       9      11       0       0       0      <
       0      10      12       0       0       0      <
       5      -2      13       0       0       0      <
       3       3      13       0       0       0      <
       5      -1      14       0       0       0      <
       3       4      14       0       0       0      <
       1       9      14       0       0       0      <
      -2      17      14       0       0       0      <
       5       0      15       0       0       0      <
       1      10      15       0       0       0      <
       4       3      16       0       0       0      <
       2       8      16       0       0       0      <
      -1      16      16       0       0       0      <
       4       4      17       0       0       0      <
       2       9      17       0       0       0      <
      -1      17      17       0       0       0      <
       4       5      18       0       0       0      <
       2      10      18       0       0       0      <
       0      15      18       0       0       0      <
       3       8      19       0       0       0      <
       0      16      19       0       0       0      <
       3       9      20       0       0       0      <
       1      14      20       0       0       0      <
       3      10      21       0       0       0      <
      -3      -9     -22       0       0       0      <
      -1     -13     -21       0       0       0      <
      -3      -8     -21       0       0       0      <
       0     -15     -20       0       0       0      <
      -2     -10     -20       0       0       0      <
       0     -14     -19       0       0       0      <
      -2      -9     -19       0       0       0      <
      -4      -4     -19       0       0       0      <
      -1     -11     -18       0       0       0      <
      -3      -6     -18       0       0       0      <
       1     -15     -17       0       0       0      <
      -3      -5     -17       0       0       0      <
      -5       0     -17       0       0       0      <
       0     -12     -16       0       0       0      <
      -2      -7     -16       0       0       0      <
      -4      -2     -16       0       0       0      <
      -5       1     -16       0       0       0      <
       2     -16     -15       0       0       0      <
      -4      -1     -15       0       0       0      <
       1     -13     -14       0       0       0      <
      -1      -8     -14       0       0       0      <
      -3      -3     -14       0       0       0      <
      -5       3     -13       0       0       0      <
       3     -16     -12       0       0       0      <
       2     -14     -12       0       0       0      <
       0      -9     -12       0       0       0      <
      -2      -4     -12       0       0       0      <
      -4       1     -12       0       0       0      <
      -5       4     -12       0       0       0      <
       2     -13     -11       0       0       0      <
      -4       2     -11       0       0       0      <
       1     -10     -10       0       0       0      o
      -1      -5     -10       0       0       0      <
      -3       0     -10       0       0       0      <
       3     -14      -9       0       0       0      <
      -5       6      -9       0       0       0      <
       2     -11      -8       0       0       0      <
       0      -6      -8       0       0       0      <
      -2      -1      -8       0       0       0      <
      -5       7      -8       0       0       0      <
       4     -15      -7       0       0       0      <
      -4       5      -7       0       0       0      <
       4     -14      -6       0       0       0      <
       1      -7      -6       0       0       0      o
      -3       3      -6       0       0       0      <
       3     -11      -5       0       0       0      <
      -3       4      -5       0       0       0      <
       2      -8      -4       0       0       0      <
      -2       2      -4       0       0       0      o
      -5      10      -4       0       0       0      <
       4     -12      -3       0       0       0      <
      -4       8      -3       0       0       0      <
      -5      11      -3       0       0       0      <
       4     -11      -2       0       0       0      <
       1      -4      -2    0.02    0.01       0      o
      -1       1      -2    0.01    0.01       0      o
      -4       9      -2       0       0       0      <
       3      -8      -1       0       0       0      <
      -3       7      -1       0       0       0      o
       5     -12       0       0       0       0      <
       2      -5       0       0       0       0      o
       5     -11       1       0       0       0      <
       4      -9       1       0       0       0      <
      -2       6       1       0       0       0      o
       4      -8       2       0       0       0      <
      -4      12       2       0       0       0      <
       3      -5       3       0       0       0      <
      -4      13       3       0       0       0      <
       5      -9       4       0       0       0      <
      -3      11       4       0       0       0      <
       5      -8       5       0       0       0      <
       2      -1       5       0       0       0      <
      -2       9       5       0       0       0      <
       4      -5       6       0       0       0      <
      -2      10       6       0       0       0      <
       3      -2       7       0       0       0      <
       1       3       7       0       0       0      o
      -1       8       7       0       0       0      <
       5      -6       8       0       0       0      <
       3      -1       8       0       0       0      <
      -1       9       8       0       0       0      <
       5      -5       9       0       0       0      <
       2       2       9       0       0       0      o
      -3      15       9       0       0       0      o
       4      -2      10       0       0       0      <
       2       3      10       0       0       0      <
       0       8      10       0       0       0      <
      -2      13      10       0       0       0      <
      -3      16      10       0       0       0      <
       4      -1      11       0       0       0      <
      -2      14      11       0       0       0      <
       3       2      12       0       0       0      <
       1       7      12       0       0       0      <
      -1      12      12       0       0       0      <
      -2      15      12       0       0       0      <
       5      -2      13       0       0       0      <
       3       3      13       0       0       0      <
      -1      13      13       0       0       0      o
       5      -1      14       0       0       0      <
       2       6      14       0       0       0      <
      -1      14      14       0       0       0      <
       4       2      15       0       0       0      <
       2       7      15       0       0       0      <
       0      12      15       0       0       0      <
       4       3      16       0       0       0      <
       0      13      16       0       0       0      <
       3       6      17       0       0       0      <
       1      11      17       0       0       0      <
       3       7      18       0       0       0      <
       1      12      18       0       0       0      <
      -1      17      18       0       0       0      <
       1      13      19       0       0       0      <
       4       6      20       0       0       0      <
       2      11      20       0       0       0      <
       0      16      20       0       0       0      <
       2      12      21       0       0       0      <
      -1     -13     -22       0       0       0      <
       0     -15     -21       0       0       0      <
      -2     -10     -21       0       0       0      <
       0     -14     -20       0       0       0      <
      -3      -7     -20       0       0       0      <
      -1     -11     -19       0       0       0      <
       1     -15     -18       0       0       0      <
      -2      -8     -18       0       0       0      <
      -4      -3     -18       0       0       0      <
       0     -12     -17       0       0       0      <
      -3      -5     -17       0       0       0      o
       2     -16     -16       0       0       0      <
      -1      -9     -16       0       0       0      <
      -3      -4     -16       0       0       0      <
      -5       1     -16       0       0       0      <
       1     -13     -15       0       0       0      <
      -2      -6     -15       0       0       0      <
      -4      -1     -15       0       0       0      <
       0     -10     -14       0       0       0      <
      -4       0     -14       0       0       0      <
       3     -16     -13       0       0       0      <
       2     -14     -13       0       0       0      <
      -1      -7     -13       0       0       0      <
      -3      -2     -13       0       0       0      <
      -5       3     -13       0       0       0      <
       1     -11     -12       0       0       0      o
      -5       4     -12       0       0       0      <
       3     -15     -11       0       0       0      <
       0      -8     -11       0       0       0      <
      -2      -3     -11       0       0       0      <
      -4       2     -11       0       0       0      <
       3     -14     -10       0       0       0      <
       2     -12     -10       0       0       0      <
      -3       0     -10       0       0       0      o
      -5       6      -9       0       0       0      <
       4     -15      -8       0       0       0      <
      -2      -1      -8       0       0       0      <
      -4       4      -8       0       0       0      <
       3     -12      -7       0       0       0      <
      -4       5      -7       0       0       0      <
       2      -9      -6       0       0       0      o
      -1      -2      -6       0       0       0      o
      -3       3      -6       0       0       0      o
       1      -6      -5       0       0       0      o
      -5       9      -5       0       0       0      <
       4     -12      -4       0       0       0      <
       3     -10      -4       0       0       0      <
      -2       2      -4       0       0       0      o
      -4       7      -4       0       0       0      <
       2      -7      -3       0       0       0      o
      -4       8      -3       0       0       0      <
       5     -13      -2       0       0       0      <
      -1       1      -2    0.01    0.01       0      o
      -3       6      -2       0       0       0      <
       5     -12      -1       0       0       0      <
       4     -10      -1       0       0       0      <
      -5      12      -1       0       0       0      <
       3      -7       0       0       0       0      <
      -2       5       0       0       0       0      o
      -4      10       0       0       0       0      <
      -5      13       0       0       0       0      <
       2      -4       1       0       0       0      o
      -4      11       1       0       0       0      <
       5     -10       2       0       0       0      <
       4      -8       2       0       0       0      <
      -1       4       2    0.02    0.02       0      o
      -3       9       2       0       0       0      <
       4      -7       3       0       0       0      <
       0       3       4       0       0       0      o
      -2       8       4       0       0       0      <
      -4      13       4       0       0       0      <
       5      -8       5       0       0       0      <
       2      -1       5       0       0       0      <
      -4      14       5       0       0       0      <
       5      -7       6       0       0       0      <
       4      -5       6       0       0       0      <
       1       2       6       0       0       0      <
      -1       7       6       0       0       0      o
      -3      12       6       0       0       0      <
       3      -2       7       0       0       0      <
      -3      13       7       0       0       0      <
       0       6       8       0       0       0      <
      -2      11       8       0       0       0      <
       5      -5       9       0       0       0      <
       2       2       9       0       0       0      o
      -2      12       9       0       0       0      o
       5      -4      10       0       0       0      <
       4      -2      10       0       0       0      <
       1       5      10       0       0       0      <
      -1      10      10       0       0       0      <
       3       1      11       0       0       0      <
      -3      16      11       0       0       0      <
       3       2      12       0       0       0      <
       0       9      12       0       0       0      <
      -2      14      12       0       0       0      <
       5      -2      13       0       0       0      <
       2       5      13       0       0       0      <
       0      10      13       0       0       0      <
      -2      15      13       0       0       0      <
       5      -1      14       0       0       0      <
       4       1      14       0       0       0      <
      -2      16      14       0       0       0      <
       4       2      15       0       0       0      <
       3       4      15       0       0       0      <
       1       9      15       0       0       0      <
      -1      14      15       0       0       0      <
       3       5      16       0       0       0      <
      -1      15      16       0       0       0      <
       5       1      17       0       0       0      <
       2       8      17       0       0       0      <
       0      13      17       0       0       0      <
       4       4      18       0       0       0      <
       2       9      18       0       0       0      <
       0      14      18       0       0       0      <
       4       5      19       0       0       0      <
       1      12      19       0       0       0      <
       3       8      20       0       0       0      <
       1      13      20       0       0       0      <
       3       9      21       0       0       0      <
       2      12      22       0       0       0      <
      -2     -10     -22       0       0       0      <
       0     -14     -21       0       0       0      <
      -3      -7     -21       0       0       0      <
      -1     -11     -20       0       0       0      <
      -4      -4     -20       0       0       0      <
      -2      -8     -19       0       0       0      <
      -3      -6     -19       0       0       0      <
       1     -14     -18       0       0       0      <
       0     -12     -18       0       0       0      <
      -4      -3     -18       0       0       0      <
      -1      -9     -17       0       0       0      <
      -2      -7     -17       0       0       0      <
      -4      -2     -17       0       0       0      <
       2     -15     -16       0       0       0      <
       1     -13     -16       0       0       0      <
      -3      -4     -16       0       0       0      <
      -5       1     -16       0       0       0      <
       0     -10     -15       0       0       0      o
      -4      -1     -15       0       0       0      <
       3     -16     -14       0       0       0      <
      -2      -5     -14       0       0       0      <
       3     -15     -13       0       0       0      o
       2     -13     -13       0       0       0      <
       1     -11     -13       0       0       0      <
      -3      -2     -13       0       0       0      <
      -5       3     -13       0       0       0      <
       0      -8     -12       0       0       0      o
      -4       1     -12       0       0       0      <
       3     -14     -11       0       0       0      <
      -2      -3     -11       0       0       0      o
      -4       2     -11       0       0       0      <
       2     -11     -10       0       0       0      <
       1      -9     -10       0       0       0      <
      -3       0     -10       0       0       0      <
      -5       5     -10       0       0       0      <
       4     -14      -8       0       0       0      <
       3     -12      -8       0       0       0      <
      -4       4      -8       0       0       0      o
       1      -7      -7       0       0       0      o
      -5       7      -7       0       0       0      <
       4     -12      -5       0       0       0      <
       3     -10      -5       0       0       0      <
      -4       6      -5       0       0       0      <
       1      -5      -4       0       0       0      o
      -5       9      -4       0       0       0      <
      -3       5      -3       0       0       0      <
      -5      10      -3       0       0       0      <
       5     -12      -2       0       0       0      <
       4     -10      -2       0       0       0      <
       3      -8      -2       0       0       0      <
      -4       8      -2       0       0       0      <
      -2       4      -1       0       0       0      o
      -3       7       0       0       0       0      <
      -5      12       0       0       0       0      <
       5     -10       1       0       0       0      <
       4      -8       1       0       0       0      <
       3      -6       1       0       0       0      <
      -1       3       1    0.02    0.02       0      o
      -4      10       1       0       0       0      <
       2      -3       2    0.01       0       0      o
      -2       6       2       0       0       0      o
      -4      11       2       0       0       0      <
       5      -8       4       0       0       0      <
       4      -6       4       0       0       0      <
      -3      10       4       0       0       0      <
       2      -1       5       0       0       0      <
      -4      13       5       0       0       0      <
       1       2       6       0       0       0      o
      -2       9       6       0       0       0      <
      -4      14       6       0       0       0      <
       5      -6       7       0       0       0      <
       4      -4       7       0       0       0      o
      -3      12       7       0       0       0      <
       3      -1       8       0       0       0      <
      -1       8       8       0       0       0      <
       1       4       9       0       0       0      <
      -2      11       9       0       0       0      <
       5      -4      10       0       0       0      <
       0       7      10       0       0       0      o
       5      -3      11       0       0       0      <
       4      -1      11       0       0       0      <
       3       1      11       0       0       0      <
      -1      10      11       0       0       0      <
      -3      15      11       0       0       0      <
       2       4      12       0       0       0      <
      -1      11      12       0       0       0      o
       1       7      13       0       0       0      <
      -2      14      13       0       0       0      <
       5      -1      14       0       0       0      o
       4       1      14       0       0       0      <
       0      10      14       0       0       0      <
       3       4      15       0       0       0      <
       2       6      15       0       0       0      o
      -1      13      15       0       0       0      <
       2       7      16       0       0       0      <
       1       9      16       0       0       0      <
      -1      14      16       0       0       0      <
       5       1      17       0       0       0      <
       1      10      17       0       0       0      <
       4       4      18       0       0       0      <
       3       6      18       0       0       0      <
       0      13      18       0       0       0      <
       3       7      19       0       0       0      <
       2       9      19       0       0       0      <
      -1      16      19       0       0       0      <
       2      10      20       0       0       0      <
       1      12      20       0       0       0      <
       1      13      21       0       0       0      <
       0      15      21       0       0       0      <
       3       9      22       0       0       0      <
      -2     -10     -24       0       0       0      <
       0     -13     -22       0       0       0      <
      -1     -11     -22       0       0       0      <
      -2      -9     -22       0       0       0      <
      -3      -7     -22       0       0       0      <
       1     -14     -20       0       0       0      <
       0     -12     -20       0       0       0      <
      -1     -10     -20       0       0       0      <
       2     -15     -19       0       0       0      <
      -3      -5     -19       0       0       0      o
      -4      -3     -19       0       0       0      <
      -5       0     -18       0       0       0      <
       2     -14     -17       0       0       0      <
       1     -12     -17       0       0       0      <
       0     -10     -17       0       0       0      <
      -1      -8     -17       0       0       0      <
      -2      -6     -17       0       0       0      <
      -3      -4     -17       0       0       0      <
      -5       1     -16       0       0       0      <
       3     -15     -15       0       0       0      <
       2     -13     -15       0       0       0      <
       1     -11     -15       0       0       0      <
       0      -9     -15       0       0       0      <
      -1      -7     -15       0       0       0      <
      -2      -5     -15       0       0       0      <
      -4       0     -14       0       0       0      <
      -5       2     -14       0       0       0      <
       3     -13     -12       0       0       0      <
      -2      -3     -12       0       0       0      <
      -3      -1     -12       0       0       0      o
      -5       4     -11       0       0       0      <
       4     -14     -10       0       0       0      <
       3     -12     -10       0       0       0      <
       2     -10     -10       0       0       0      o
       1      -8     -10       0       0       0      <
       0      -6     -10       0       0       0      <
      -1      -4     -10       0       0       0      o
      -2      -2     -10       0       0       0      <
      -4       3      -9       0       0       0      <
      -5       6      -8       0       0       0      <
       4     -12      -7       0       0       0      <
      -3       2      -7       0       0       0      <
      -5       7      -6       0       0       0      <
       4     -11      -5       0       0       0      <
       3      -9      -5       0       0       0      <
       2      -7      -5       0       0       0      o
      -1      -1      -5       0       0       0      o
       5     -12      -4       0       0       0      <
      -4       6      -4       0       0       0      <
      -5       9      -3       0       0       0      <
       5     -11      -2       0       0       0      <
       4      -9      -2       0       0       0      <
      -2       3      -2       0       0       0      o
      -3       5      -2       0       0       0      <
      -4       8      -1       0       0       0      <
      -5      10      -1       0       0       0      <
       4      -8       0       0       0       0      <
       3      -6       0       0       0       0      <
       2      -4       0       0       0       0      o
       1      -2       0       0       0       0      <
      -5      11       0       0       0       0      <
       5      -9       1       0       0       0      <
      -3       7       1       0       0       0      <
      -4      10       2       0       0       0      <
      -5      12       2       0       0       0      <
       5      -8       3       0       0       0      <
       4      -6       3       0       0       0      <
      -1       4       3    0.03    0.04       0      o
      -2       6       3       0       0       0      <
      -3       9       4       0       0       0      <
      -4      11       4       0       0       0      <
       3      -3       5       0       0       0      <
       2      -1       5       0       0       0      <
       5      -6       6       0       0       0      <
      -2       8       6       0       0       0      o
      -4      13       7       0       0       0      <
       5      -5       8       0       0       0      <
       4      -3       8       0       0       0      <
       3      -1       8       0       0       0      <
       2       1       8       0       0       0      <
       1       3       8       0       0       0      o
       0       5       8       0       0       0      o
      -2      10       9       0       0       0      o
      -3      12       9       0       0       0      <
       5      -3      11       0       0       0      <
       4      -1      11       0       0       0      <
       0       7      11       0       0       0      <
      -1       9      11       0       0       0      <
      -2      12      12       0       0       0      <
      -3      14      12       0       0       0      <
       5      -1      14       0       0       0      <
       4       1      14       0       0       0      <
       0       9      14       0       0       0      <
      -1      11      14       0       0       0      <
      -2      14      15       0       0       0      <
       5       0      16       0       0       0      <
       4       2      16       0       0       0      <
       3       4      16       0       0       0      <
       2       6      16       0       0       0      <
       1       8      16       0       0       0      <
       5       1      17       0       0       0      <
       0      11      17       0       0       0      <
      -1      13      17       0       0       0      <
      -2      15      17       0       0       0      <
       4       4      19       0       0       0      <
       3       6      19       0       0       0      <
       2       8      19       0       0       0      <
       1      10      19       0       0       0      <
       0      13      20       0       0       0      <
      -1      15      20       0       0       0      <
       3       8      22       0       0       0      <
       2      10      22       0       0       0      o
       1      12      22       0       0       0      <
       0     -13     -23       0       0       0      <
      -1     -11     -23       0       0       0      <
      -2      -9     -23       0       0       0      <
      -3      -7     -23       0       0       0      <
       1     -14     -21       0       0       0      <
       0     -12     -21       0       0       0      <
      -1     -10     -21       0       0       0      <
      -2      -8     -21       0       0       0      <
      -3      -6     -21       0       0       0      <
       0     -11     -19       0       0       0      <
      -1      -9     -19       0       0       0      <
      -2      -7     -19       0       0       0      <
      -3      -5     -19       0       0       0      <
      -4      -3     -19       0       0       0      <
       2     -14     -18       0       0       0      <
      -5       0     -18       0       0       0      <
       2     -13     -16       0       0       0      <
       1     -11     -16       0       0       0      <
      -4      -1     -16       0       0       0      <
      -5       1     -16       0       0       0      <
       2     -12     -14       0       0       0      <
       1     -10     -14       0       0       0      <
       0      -8     -14       0       0       0      <
      -1      -6     -14       0       0       0      <
      -3      -2     -14       0       0       0      <
      -4       0     -14       0       0       0      <
      -5       2     -14       0       0       0      <
       3     -13     -13       0       0       0      <
       0      -7     -12       0       0       0      <
      -1      -5     -12       0       0       0      <
      -2      -3     -12       0       0       0      <
      -3      -1     -12       0       0       0      <
      -4       1     -12       0       0       0      <
       4     -14     -11       0       0       0      <
       3     -12     -11       0       0       0      o
      -5       4     -11       0       0       0      <
       3     -11      -9       0       0       0      <
       2      -9      -9       0       0       0      <
      -4       3      -9       0       0       0      <
      -5       5      -9       0       0       0      <
       4     -12      -8       0       0       0      <
       2      -8      -7       0       0       0      <
       1      -6      -7       0       0       0      o
      -3       2      -7       0       0       0      <
      -4       4      -7       0       0       0      <
      -5       6      -7       0       0       0      <
       4     -11      -6       0       0       0      <
      -1      -1      -5       0       0       0      o
      -2       1      -5       0       0       0      <
       4     -10      -4       0       0       0      <
       3      -8      -4       0       0       0      o
      -5       8      -4       0       0       0      <
       5     -11      -3       0       0       0      <
       3      -7      -2       0       0       0      <
       2      -5      -2       0       0       0      o
      -3       5      -2       0       0       0      <
      -4       7      -2       0       0       0      <
      -5       9      -2       0       0       0      <
       5     -10      -1       0       0       0      <
       4      -8      -1       0       0       0      o
      -1       2       0       0       0       0      o
      -2       4       0       0       0       0      o
      -3       6       0       0       0       0      <
       4      -7       1       0       0       0      <
      -5      11       1       0       0       0      <
       3      -4       3       0       0       0      <
      -3       8       3       0       0       0      <
      -4      10       3       0       0       0      <
       5      -7       4       0       0       0      o
      -5      13       4       0       0       0      <
       1       1       5       0       0       0      o
       0       3       5       0       0       0      o
      -1       5       5       0       0       0      <
      -2       7       5       0       0       0      o
       5      -6       6       0       0       0      <
       4      -4       6       0       0       0      <
      -4      12       6       0       0       0      <
       3      -1       8       0       0       0      <
       2       1       8       0       0       0      <
      -2       9       8       0       0       0      <
      -3      11       8       0       0       0      <
      -4      13       8       0       0       0      <
       5      -4       9       0       0       0      <
       1       4      10       0       0       0      o
       0       6      10       0       0       0      <
      -1       8      10       0       0       0      <
       5      -3      11       0       0       0      <
       4      -1      11       0       0       0      o
      -3      13      11       0       0       0      <
       3       2      13       0       0       0      <
       2       4      13       0       0       0      <
       1       6      13       0       0       0      o
       0       8      13       0       0       0      <
      -1      10      13       0       0       0      <
      -2      12      13       0       0       0      <
      -3      14      13       0       0       0      <
       5      -1      14       0       0       0      <
      -3      15      14       0       0       0      <
       4       2      16       0       0       0      <
       3       4      16       0       0       0      <
       2       6      16       0       0       0      o
      -1      12      16       0       0       0      <
      -2      14      16       0       0       0      <
       5       1      17       0       0       0      <
       2       7      18       0       0       0      <
       1       9      18       0       0       0      <
       0      11      18       0       0       0      <
      -1      13      18       0       0       0      <
       4       4      19       0       0       0      <
       3       6      19       0       0       0      <
       3       7      21       0       0       0      <
       2       9      21       0       0       0      <
       1      11      21       0       0       0      <
       0      13      21       0       0       0      <
       0     -12     -22       0       0       0      <
      -1     -10     -22       0       0       0      <
       1     -13     -20       0       0       0      o
       0     -11     -20       0       0       0      <
      -1      -9     -20       0       0       0      <
      -2      -7     -20       0       0       0      <
      -3      -5     -20       0       0       0      <
      -4      -3     -20       0       0       0      <
       1     -12     -18       0       0       0      <
       0     -10     -18       0       0       0      <
      -1      -8     -18       0       0       0      <
      -2      -6     -18       0       0       0      <
      -3      -4     -18       0       0       0      <
      -4      -2     -18       0       0       0      <
       2     -13     -17       0       0       0      <
       0      -9     -16       0       0       0      <
      -1      -7     -16       0       0       0      <
      -2      -5     -16       0       0       0      o
      -3      -3     -16       0       0       0      <
      -4      -1     -16       0       0       0      <
      -5       1     -16       0       0       0      <
       3     -14     -15       0       0       0      o
       2     -12     -15       0       0       0      <
      -2      -4     -14       0       0       0      <
      -3      -2     -14       0       0       0      <
       3     -13     -13       0       0       0      <
       2     -11     -13       0       0       0      <
      -5       3     -13       0       0       0      <
       4     -14     -12       0       0       0      <
       2     -10     -11       0       0       0      <
       1      -8     -11       0       0       0      <
      -4       2     -11       0       0       0      <
      -5       4     -11       0       0       0      <
       4     -13     -10       0       0       0      <
       1      -7      -9       0       0       0      <
       0      -5      -9       0       0       0      o
      -3       1      -9       0       0       0      <
      -4       3      -9       0       0       0      <
      -5       5      -9       0       0       0      <
       4     -12      -8       0       0       0      <
       0      -4      -7       0       0       0      <
      -1      -2      -7       0       0       0      o
      -2       0      -7       0       0       0      o
      -3       2      -7       0       0       0      <
      -4       4      -7       0       0       0      <
       4     -11      -6       0       0       0      o
       3      -9      -6       0       0       0      o
      -5       7      -6       0       0       0      <
       5     -12      -5       0       0       0      <
       3      -8      -4       0       0       0      o
      -5       8      -4       0       0       0      <
       5     -11      -3       0       0       0      <
       2      -5      -2       0       0       0      o
      -3       5      -2       0       0       0      <
      -4       7      -2       0       0       0      <
      -5       9      -2       0       0       0      <
       5     -10      -1       0       0       0      <
       4      -8      -1       0       0       0      <
      -1       2       0       0       0       0      o
      -2       4       0       0       0       0      o
      -3       6       0       0       0       0      <
       4      -7       1       0       0       0      <
      -5      11       1       0       0       0      <
       5      -8       2       0       0       0      <
       3      -4       3       0       0       0      <
      -4      10       3       0       0       0      <
      -5      12       3       0       0       0      <
       5      -7       4       0       0       0      <
       2      -1       5       0       0       0      <
       1       1       5       0       0       0      o
      -2       7       5       0       0       0      o
      -3       9       5       0       0       0      o
      -4      11       5       0       0       0      <
       5      -6       6       0       0       0      <
       4      -4       6       0       0       0      <
      -1       6       7       0       0       0      o
       4      -3       8       0       0       0      <
       3      -1       8       0       0       0      <
      -4      13       8       0       0       0      <
       5      -4       9       0       0       0      <
       3       0      10       0       0       0      <
       2       2      10       0       0       0      <
      -2      10      10       0       0       0      o
      -3      12      10       0       0       0      <
       5      -3      11       0       0       0      <
       1       5      12       0       0       0      <
       0       7      12       0       0       0      o
      -1       9      12       0       0       0      <
      -2      11      12       0       0       0      <
       4       0      13       0       0       0      <
       3       2      13       0       0       0      <
      -3      14      13       0       0       0      <
       3       3      15       0       0       0      <
       2       5      15       0       0       0      <
       1       7      15       0       0       0      <
       0       9      15       0       0       0      <
      -1      11      15       0       0       0      <
      -2      13      15       0       0       0      <
      -3      15      15       0       0       0      <
       5       0      16       0       0       0      <
       1       8      17       0       0       0      <
       0      10      17       0       0       0      <
      -1      12      17       0       0       0      <
       5       1      18       0       0       0      <
       4       3      18       0       0       0      <
       3       5      18       0       0       0      <
      -2      15      18       0       0       0      <
       3       6      20       0       0       0      <
       2       8      20       0       0       0      <
       1      10      20       0       0       0      <
       0      12      20       0       0       0      <
      -1      14      20       0       0       0      <
       3       8      23       0       0       0      <
       2      10      23       0       0       0      <
       1      12      23       0       0       0      <
      -1     -11     -24       0       0       0      <
      -2      -9     -24       0       0       0      <
      -1     -10     -22       0       0       0      <
      -2      -8     -22       0       0       0      <
      -3      -6     -22       0       0       0      <
       1     -13     -21       0       0       0      <
      -1      -9     -20       0       0       0      <
      -2      -7     -20       0       0       0      <
      -3      -5     -20       0       0       0      <
      -4      -3     -20       0       0       0      o
       2     -14     -19       0       0       0      o
       1     -12     -19       0       0       0      <
      -1      -8     -18       0       0       0      <
      -2      -6     -18       0       0       0      <
      -3      -4     -18       0       0       0      <
      -4      -2     -18       0       0       0      <
      -5       0     -18       0       0       0      <
       1     -11     -17       0       0       0      <
       3     -14     -16       0       0       0      <
      -2      -5     -16       0       0       0      <
      -3      -3     -16       0       0       0      o
      -4      -1     -16       0       0       0      o
      -5       1     -16       0       0       0      <
       1     -10     -15       0       0       0      o
       3     -13     -14       0       0       0      <
      -3      -2     -14       0       0       0      <
      -4       0     -14       0       0       0      <
      -5       2     -14       0       0       0      o
       1      -9     -13       0       0       0      <
       0      -7     -13       0       0       0      <
       3     -12     -12       0       0       0      <
       4     -13     -11       0       0       0      <
       0      -6     -11       0       0       0      o
       3     -11     -10       0       0       0      <
       4     -12      -9       0       0       0      <
       0      -5      -9       0       0       0      o
      -1      -3      -9       0       0       0      o
      -5       5      -9       0       0       0      <
       2      -8      -8       0       0       0      <
       4     -11      -7       0       0       0      o
      -1      -2      -7       0       0       0      o
      -2       0      -7       0       0       0      o
      -3       2      -7       0       0       0      <
      -4       4      -7       0       0       0      <
      -5       6      -7       0       0       0      <
       2      -7      -6       0       0       0      o
       4     -10      -5       0       0       0      <
      -2       1      -5       0       0       0      <
      -3       3      -5       0       0       0      o
      -4       5      -5       0       0       0      o
      -5       7      -5       0       0       0      <
       5     -11      -4       0       0       0      <
       4      -9      -3       0       0       0      <
       5     -10      -2       0       0       0      <
       1      -3      -2    0.07    0.07       0      o
      -5       9      -2       0       0       0      <
       3      -6      -1       0       0       0      <
       5      -9       0       0       0       0      <
      -4       8       0       0       0       0      <
      -5      10       0       0       0       0      <
       3      -5       1       0       0       0      <
       5      -8       2       0       0       0      <
      -1       3       2    0.07    0.07       0      o
      -2       5       2       0       0       0      o
      -3       7       2       0       0       0      <
      -4       9       2       0       0       0      <
      -5      11       2       0       0       0      <
       2      -2       3       0       0       0      o
       4      -5       4       0       0       0      <
      -5      13       5       0       0       0      <
       4      -4       6       0       0       0      <
       5      -5       7       0       0       0      <
       0       4       7       0       0       0      <
      -3      10       7       0       0       0      o
      -4      12       7       0       0       0      <
       3      -1       8       0       0       0      <
       5      -4       9       0       0       0      <
      -1       7       9       0       0       0      <
      -2       9       9       0       0       0      o
      -3      11       9       0       0       0      <
      -4      13       9       0       0       0      <
       2       2      10       0       0       0      <
       4      -1      11       0       0       0      <
       1       5      12       0       0       0      o
      -3      13      12       0       0       0      <
       4       0      13       0       0       0      <
       3       2      13       0       0       0      <
       5      -1      14       0       0       0      <
       0       8      14       0       0       0      <
      -1      10      14       0       0       0      o
      -2      12      14       0       0       0      <
      -3      14      14       0       0       0      o
       3       3      15       0       0       0      <
       2       5      15       0       0       0      <
       5       0      16       0       0       0      <
       4       2      16       0       0       0      <
       2       6      17       0       0       0      <
       1       8      17       0       0       0      o
       0      10      17       0       0       0      <
      -2      14      17       0       0       0      <
       4       3      18       0       0       0      <
       1       9      19       0       0       0      <
       0      11      19       0       0       0      <
      -1      13      19       0       0       0      <
      -2      15      19       0       0       0      <
       4       4      20       0       0       0      <
       3       6      20       0       0       0      <
       2       8      20       0       0       0      <
       2       9      22       0       0       0      <
       1      11      22       0       0       0      <
       0      13      22       0       0       0      <
       3       8      23       0       0       0      <
       0     -12     -23       0       0       0      <
      -1     -10     -23       0       0       0      <
      -2      -8     -23       0       0       0      <
       1     -13     -22       0       0       0      <
       0     -11     -21       0       0       0      <
      -1      -9     -21       0       0       0      <
       2     -14     -20       0       0       0      <
       1     -12     -20       0       0       0      <
      -4      -3     -20       0       0       0      <
       0     -10     -19       0       0       0      <
      -1      -8     -19       0       0       0      <
       2     -13     -18       0       0       0      <
      -5       0     -18       0       0       0      <
       3     -14     -17       0       0       0      <
       0      -9     -17       0       0       0      <
      -1      -7     -17       0       0       0      <
       2     -12     -16       0       0       0      <
       3     -13     -15       0       0       0      <
      -1      -6     -15       0       0       0      <
       2     -11     -14       0       0       0      <
       3     -12     -13       0       0       0      <
      -1      -5     -13       0       0       0      <
      -2      -3     -13       0       0       0      <
       2     -10     -12       0       0       0      <
       4     -13     -11       0       0       0      <
       3     -11     -11       0       0       0      <
      -1      -4     -11       0       0       0      <
      -2      -2     -11       0       0       0      o
      -5       4     -11       0       0       0      <
       2      -9     -10       0       0       0      <
       3     -10      -9       0       0       0      <
      -2      -1      -9       0       0       0      <
      -3       1      -9       0       0       0      <
      -4       3      -9       0       0       0      o
      -5       5      -9       0       0       0      <
       1      -6      -8       0       0       0      o
       3      -9      -7       0       0       0      o
      -2       0      -7       0       0       0      o
      -3       2      -7       0       0       0      o
      -4       4      -7       0       0       0      <
      -5       6      -7       0       0       0      <
       5     -12      -6       0       0       0      <
       1      -5      -6       0       0       0      o
       3      -8      -5       0       0       0      <
      -3       3      -5       0       0       0      o
      -4       5      -5       0       0       0      <
      -5       7      -5       0       0       0      <
       5     -11      -4       0       0       0      o
       1      -4      -4    0.01    0.01       0      o
       3      -7      -3       0       0       0      <
      -4       6      -3       0       0       0      <
      -5       8      -3       0       0       0      <
       5     -10      -2       0       0       0      <
       3      -6      -1       0       0       0      <
       4      -7       0       0       0       0      <
       4      -6       2       0       0       0      <
      -1       3       2    0.07    0.06       0      o
      -4       9       2       0       0       0      <
      -5      11       2       0       0       0      <
       2      -2       3       0       0       0      o
       4      -5       4       0       0       0      <
      -2       6       4       0       0       0      o
      -3       8       4       0       0       0      o
      -4      10       4       0       0       0      <
      -5      12       4       0       0       0      <
       5      -6       5       0       0       0      <
       2      -1       5       0       0       0      <
       4      -4       6       0       0       0      <
      -3       9       6       0       0       0      <
      -4      11       6       0       0       0      <
       5      -5       7       0       0       0      <
       1       2       7       0       0       0      o
       3      -1       8       0       0       0      <
       5      -4       9       0       0       0      <
       0       5       9       0       0       0      o
       3       0      10       0       0       0      <
       5      -3      11       0       0       0      <
       0       6      11       0       0       0      o
      -1       8      11       0       0       0      o
      -2      10      11       0       0       0      <
      -3      12      11       0       0       0      <
       2       3      12       0       0       0      <
       4       0      13       0       0       0      <
      -1       9      13       0       0       0      <
      -2      11      13       0       0       0      <
      -3      13      13       0       0       0      <
       2       4      14       0       0       0      <
       1       6      14       0       0       0      <
       4       1      15       0       0       0      <
       5       0      16       0       0       0      <
       1       7      16       0       0       0      <
       0       9      16       0       0       0      o
      -1      11      16       0       0       0      <
       3       4      17       0       0       0      <
       0      10      18       0       0       0      <
      -1      12      18       0       0       0      <
      -2      14      18       0       0       0      <
       3       5      19       0       0       0      <
       2       7      19       0       0       0      <
       4       4      20       0       0       0      <
      -1      13      20       0       0       0      <
       2       8      21       0       0       0      <
       1      10      21       0       0       0      <
       0      12      21       0       0       0      <
       3       7      22       0       0       0      <
       1      11      23       0       0       0      <
       0      13      23       0       0       0      <
       2      10      24       0       0       0      <
      -1     -10     -24       0       0       0      <
      -2      -8     -24       0       0       0      <
       0     -11     -23       0       0       0      <
      -1      -9     -22       0       0       0      <
      -2      -7     -22       0       0       0      <
       1     -12     -21       0       0       0      <
      -3      -5     -21       0       0       0      <
       2     -13     -20       0       0       0      <
      -1      -8     -20       0       0       0      <
       1     -11     -19       0       0       0      <
      -3      -4     -19       0       0       0      <
      -4      -2     -19       0       0       0      <
       2     -12     -18       0       0       0      <
      -1      -7     -18       0       0       0      <
       1     -10     -17       0       0       0      <
      -3      -3     -17       0       0       0      <
      -4      -1     -17       0       0       0      <
       3     -13     -16       0       0       0      <
      -1      -6     -16       0       0       0      <
       1      -9     -15       0       0       0      <
      -3      -2     -15       0       0       0      <
      -4       0     -15       0       0       0      <
       3     -12     -14       0       0       0      <
       0      -7     -14       0       0       0      <
       4     -13     -13       0       0       0      <
      -3      -1     -13       0       0       0      <
       3     -11     -12       0       0       0      <
       0      -6     -12       0       0       0      <
       4     -12     -11       0       0       0      <
      -3       0     -11       0       0       0      <
       3     -10     -10       0       0       0      <
       0      -5     -10       0       0       0      o
       4     -11      -9       0       0       0      <
      -2      -1      -9       0       0       0      o
      -3       1      -9       0       0       0      o
       3      -9      -8       0       0       0      o
       0      -4      -8       0       0       0      o
       2      -7      -7       0       0       0      o
      -2       0      -7       0       0       0      o
      -3       2      -7       0       0       0      <
       3      -8      -6       0       0       0      <
       0      -3      -6       0       0       0      o
       2      -6      -5    0.01    0.01       0      o
      -2       1      -5       0       0       0      <
      -3       3      -5       0       0       0      o
       3      -7      -4       0       0       0      <
       0      -2      -4       0       0       0      <
       5     -10      -3       0       0       0      o
       2      -5      -3       0       0       0      o
      -3       4      -3       0       0       0      <
       0      -1      -2    0.01    0.01       0      o
       5      -9      -1       0       0       0      <
       2      -4      -1       0       0       0      o
      -3       5      -1       0       0       0      <
       5      -8       1       0       0       0      <
       2      -3       1       0       0       0      <
      -3       6       1       0       0       0      <
      -4       8       1       0       0       0      <
       0       1       2    0.01    0.02       0      o
       5      -7       3       0       0       0      <
       2      -2       3       0       0       0      o
      -3       7       3       0       0       0      <
      -4       9       3       0       0       0      o
      -5      11       3       0       0       0      <
       5      -6       5       0       0       0      <
      -3       8       5       0       0       0      <
      -4      10       5       0       0       0      <
      -5      12       5       0       0       0      <
       3      -2       6       0       0       0      <
      -3       9       7       0       0       0      o
      -4      11       7       0       0       0      <
       3      -1       8       0       0       0      <
      -4      12       9       0       0       0      <
       3       0      10       0       0       0      <
      -1       7      10       0       0       0      <
       1       4      11       0       0       0      <
      -4      13      11       0       0       0      o
       3       1      12       0       0       0      <
      -1       8      12       0       0       0      <
      -2      10      12       0       0       0      <
       4       0      13       0       0       0      <
       1       5      13       0       0       0      <
       3       2      14       0       0       0      <
      -1       9      14       0       0       0      <
      -2      11      14       0       0       0      <
      -3      13      14       0       0       0      <
       4       1      15       0       0       0      <
       1       6      15       0       0       0      <
       5       0      16       0       0       0      <
       3       3      16       0       0       0      <
      -2      12      16       0       0       0      <
      -3      14      16       0       0       0      <
       4       2      17       0       0       0      <
       1       7      17       0       0       0      <
       0       9      17       0       0       0      <
       2       6      18       0       0       0      <
      -2      13      18       0       0       0      <
       4       3      19       0       0       0      <
       0      10      19       0       0       0      <
      -1      12      19       0       0       0      <
       2       7      20       0       0       0      <
       4       4      21       0       0       0      <
       3       6      21       0       0       0      <
       0      11      21       0       0       0      <
      -1      13      21       0       0       0      <
       2       8      22       0       0       0      <
       1      10      22       0       0       0      <
       3       7      23       0       0       0      <
       1      11      24       0       0       0      <
      -1     -10     -25       0       0       0      <
      -2      -8     -24       0       0       0      <
       0     -11     -23       0       0       0      <
       1     -12     -22       0       0       0      <
      -2      -7     -22       0       0       0      <
       0     -10     -21       0       0       0      <
      -4      -3     -21       0       0       0      <
       2     -13     -20       0       0       0      <
      -2      -6     -20       0       0       0      <
       0      -9     -19       0       0       0      <
      -3      -4     -19       0       0       0      <
      -4      -2     -19       0       0       0      <
       2     -12     -18       0       0       0      <
      -1      -7     -18       0       0       0      <
       3     -13     -17       0       0       0      <
      -3      -3     -17       0       0       0      <
      -4      -1     -17       0       0       0      <
       2     -11     -16       0       0       0      <
      -1      -6     -16       0       0       0      <
       1      -9     -15       0       0       0      <
      -3      -2     -15       0       0       0      <
      -4       0     -15       0       0       0      <
       2     -10     -14       0       0       0      <
      -1      -5     -14       0       0       0      o
       4     -13     -13       0       0       0      <
       1      -8     -13       0       0       0      o
      -3      -1     -13       0       0       0      <
      -1      -4     -12       0       0       0      <
      -5       3     -12       0       0       0      o
       4     -12     -11       0       0       0      <
       1      -7     -11       0       0       0      <
      -3       0     -11       0       0       0      o
      -5       4     -10       0       0       0      <
       4     -11      -9       0       0       0      <
       1      -6      -9       0       0       0      <
      -3       1      -9       0       0       0      <
       5     -12      -8       0       0       0      <
       3      -9      -8       0       0       0      o
      -5       5      -8       0       0       0      <
       4     -10      -7       0       0       0      <
      -2       0      -7       0    0.01       0      o
       5     -11      -6       0       0       0      <
       3      -8      -6       0       0       0      <
      -5       6      -6       0       0       0      <
       4      -9      -5       0       0       0      <
      -2       1      -5       0       0       0      <
       5     -10      -4       0       0       0      <
       3      -7      -4       0       0       0      <
       0      -2      -4       0       0       0      o
      -5       7      -4       0       0       0      <
       4      -8      -3       0       0       0      <
      -2       2      -3       0       0       0      o
       3      -6      -2       0       0       0      <
       0      -1      -2    0.01    0.01       0      o
      -5       8      -2       0       0       0      <
       4      -7      -1       0       0       0      o
      -2       3      -1       0       0       0      <
       3      -5       0       0       0       0      <
      -5       9       0       0       0       0      <
      -2       4       1       0       0       0      o
       3      -4       2       0       0       0      <
       0       1       2    0.01    0.01       0      o
      -5      10       2       0       0       0      <
      -2       5       3       0       0       0      o
       3      -3       4       0       0       0      o
       0       2       4       0       0       0      <
      -5      11       4       0       0       0      <
      -2       6       5    0.01    0.01       0      o
      -3       8       5       0       0       0      <
       3      -2       6       0       0       0      <
       0       3       6       0       0       0      o
      -2       7       7       0       0       0      o
      -3       9       7       0       0       0      o
       3      -1       8       0       0       0      <
       0       4       8       0       0       0      o
      -3      10       9       0       0       0      <
      -4      12       9       0       0       0      <
       3       0      10       0       0       0      <
       0       5      10       0       0       0      <
       4      -1      11       0       0       0      <
      -3      11      11       0       0       0      <
      -4      13      11       0       0       0      <
       3       1      12       0       0       0      <
      -1       8      12       0       0       0      <
       4       0      13       0       0       0      <
      -3      12      13       0       0       0      <
       3       2      14       0       0       0      <
      -1       9      14       0       0       0      o
       4       1      15       0       0       0      <
       1       6      15       0       0       0      <
      -3      13      15       0       0       0      <
       5       0      16       0       0       0      <
       3       3      16       0       0       0      <
      -1      10      16       0       0       0      <
       4       2      17       0       0       0      <
       1       7      17       0       0       0      <
       5       1      18       0       0       0      <
       3       4      18       0       0       0      <
      -1      11      18       0       0       0      <
      -2      13      18       0       0       0      <
       4       3      19       0       0       0      <
       1       8      19       0       0       0      <
       2       7      20       0       0       0      <
      -1      12      20       0       0       0      <
      -2      14      20       0       0       0      <
       4       4      21       0       0       0      <
       1       9      21       0       0       0      <
       0      11      21       0       0       0      <
       2       8      22       0       0       0      <
       0      12      23       0       0       0      <
       2       9      24       0       0       0      <
      -2      -8     -25       0       0       0      <
       0     -11     -24       0       0       0      <
      -3      -6     -24       0       0       0      o
       1     -12     -23       0       0       0      <
      -1      -9     -23       0       0       0      <
       0     -10     -22       0       0       0      <
      -3      -5     -22       0       0       0      <
       2     -13     -21       0       0       0      <
      -1      -8     -21       0       0       0      <
       1     -11     -20       0       0       0      <
      -2      -6     -20       0       0       0      <
       2     -12     -19       0       0       0      <
      -4      -2     -19       0       0       0      <
       3     -13     -18       0       0       0      <
       1     -10     -18       0       0       0      <
      -2      -5     -18       0       0       0      <
       2     -11     -17       0       0       0      <
       0      -8     -17       0       0       0      <
      -3      -3     -17       0       0       0      <
      -4      -1     -17       0       0       0      <
       1      -9     -16       0       0       0      <
      -2      -4     -16       0       0       0      <
      -5       1     -16       0       0       0      <
       0      -7     -15       0       0       0      <
      -3      -2     -15       0       0       0      <
       4     -13     -14       0       0       0      o
      -1      -5     -14       0       0       0      <
      -5       2     -14       0       0       0      <
       3     -11     -13       0       0       0      <
       0      -6     -13       0       0       0      o
      -3      -1     -13       0       0       0      <
       4     -12     -12       0       0       0      <
      -1      -4     -12       0       0       0      <
      -5       3     -12       0       0       0      <
       3     -10     -11       0       0       0      <
      -3       0     -11       0       0       0      <
       4     -11     -10       0       0       0      <
       2      -8     -10       0       0       0      <
      -1      -3     -10       0       0       0      o
      -4       2     -10       0       0       0      <
      -5       4     -10       0       0       0      <
       5     -12      -9       0       0       0      <
       3      -9      -9       0       0       0      <
       4     -10      -8       0       0       0      <
       2      -7      -8       0       0       0      <
      -4       3      -8       0       0       0      <
      -5       5      -8       0       0       0      <
       5     -11      -7       0       0       0      <
       3      -8      -7       0       0       0      o
       1      -5      -7       0       0       0      o
      -2       0      -7    0.01       0       0      o
       2      -6      -6       0       0       0      o
      -4       4      -6       0       0       0      o
      -5       6      -6       0       0       0      <
       1      -4      -5       0       0       0      o
      -2       1      -5       0       0       0      <
      -4       5      -4       0       0       0      <
      -2       2      -3       0       0       0      o
      -4       6      -2       0       0       0      <
       5      -8       0       0       0       0      <
      -4       7       0       0       0       0      <
       4      -6       1       0       0       0      o
       5      -7       2       0       0       0      <
      -4       8       2       0       0       0      <
       4      -5       3       0       0       0      <
       5      -6       4       0       0       0      <
       3      -3       4       0       0       0      o
      -3       7       4       0       0       0      <
      -4       9       4       0       0       0      <
       4      -4       5       0       0       0      <
       5      -5       6       0       0       0      <
       3      -2       6       0       0       0      <
      -3       8       6       0       0       0      o
      -4      10       6       0       0       0      <
       4      -3       7       0       0       0      o
       5      -4       8       0       0       0      <
       3      -1       8       0       0       0      <
      -3       9       8       0       0       0      o
      -4      11       8       0       0       0      <
       4      -2       9       0       0       0      <
       5      -3      10       0       0       0      o
       3       0      10       0       0       0      <
      -3      10      10       0       0       0      <
      -4      12      10       0       0       0      <
       4      -1      11       0       0       0      <
       5      -2      12       0       0       0      <
       3       1      12       0       0       0      <
       0       6      12       0       0       0      <
      -3      11      12       0       0       0      <
       4       0      13       0       0       0      <
      -2      10      13       0       0       0      <
       5      -1      14       0       0       0      <
       3       2      14       0       0       0      <
       0       7      14       0       0       0      <
      -3      12      14       0       0       0      <
       4       1      15       0       0       0      <
      -2      11      15       0       0       0      <
       5       0      16       0       0       0      <
       3       3      16       0       0       0      <
       0       8      16       0       0       0      <
       4       2      17       0       0       0      <
      -2      12      17       0       0       0      <
       3       4      18       0       0       0      <
       0       9      18       0       0       0      <
       4       3      19       0       0       0      <
      -2      13      19       0       0       0      <
       3       5      20       0       0       0      <
       0      10      20       0       0       0      <
       4       4      21       0       0       0      <
       1       9      21       0       0       0      <
       3       6      22       0       0       0      <
       0      11      22       0       0       0      <
       1      10      23       0       0       0      <
       0      12      24       0       0       0      <
       0     -11     -25       0       0       0      <
       0     -10     -23       0       0       0      <
      -3      -5     -23       0       0       0      <
       1     -11     -22       0       0       0      <
      -1      -8     -22       0       0       0      <
      -2      -6     -21       0       0       0      <
      -3      -4     -20       0       0       0      <
      -4      -2     -20       0       0       0      <
       3     -13     -19       0       0       0      <
       1     -10     -19       0       0       0      <
      -2      -5     -19       0       0       0      <
       2     -11     -18       0       0       0      <
       0      -8     -18       0       0       0      o
      -3      -3     -18       0       0       0      <
       3     -12     -17       0       0       0      <
       1      -9     -17       0       0       0      <
      -1      -6     -17       0       0       0      <
      -4      -1     -17       0       0       0      <
      -5       1     -17       0       0       0      o
       2     -10     -16       0       0       0      <
       0      -7     -16       0       0       0      <
      -1      -5     -15       0       0       0      <
      -4       0     -15       0       0       0      <
      -2      -3     -14       0       0       0      <
      -5       2     -14       0       0       0      <
       4     -12     -13       0       0       0      <
       3     -10     -12       0       0       0      <
       1      -7     -12       0       0       0      <
      -2      -2     -12       0       0       0      <
      -5       3     -12       0       0       0      <
       4     -11     -11       0       0       0      <
       2      -8     -11       0       0       0      <
      -3       0     -11       0       0       0      <
       3      -9     -10       0       0       0      <
       1      -6     -10       0       0       0      o
      -5       4     -10       0       0       0      <
       4     -10      -9       0       0       0      <
       0      -4      -9       0       0       0      o
      -3       1      -9       0       0       0      <
       5     -11      -8       0       0       0      <
      -1      -2      -8       0       0       0      o
      -4       3      -8       0       0       0      <
      -4       4      -6       0       0       0      o
       5     -10      -5       0       0       0      <
       3      -7      -5       0       0       0      <
      -2       1      -5       0       0       0      <
       4      -8      -4       0       0       0      <
       2      -5      -4    0.01    0.01       0      o
      -4       5      -4       0       0       0      o
       5      -9      -3       0       0       0      <
       3      -6      -3       0       0       0      <
      -5       7      -3       0       0       0      <
       4      -7      -2       0       0       0      <
       2      -4      -2       0       0       0      o
      -3       4      -2       0       0       0      o
       5      -8      -1       0       0       0      <
      -5       8      -1       0       0       0      <
      -3       5       0       0       0       0      <
      -5       9       1       0       0       0      <
      -3       6       2       0       0       0      <
      -1       3       3    0.05    0.04       0      o
      -4       8       3       0       0       0      <
      -5      10       3       0       0       0      <
       4      -4       5       0       0       0      <
      -4       9       5       0       0       0      <
      -5      11       5       0       0       0      <
       5      -5       6       0       0       0      <
       3      -2       6       0       0       0      o
      -2       6       6       0       0       0      o
       4      -3       7       0       0       0      <
       2       0       7       0       0       0      o
      -4      10       7       0       0       0      <
       5      -4       8       0       0       0      <
       3      -1       8       0       0       0      <
      -2       7       8       0       0       0      <
       4      -2       9       0       0       0      <
       2       1       9       0       0       0      o
      -4      11       9       0       0       0      <
       5      -3      10       0       0       0      <
       3       0      10       0       0       0      <
       1       3      10       0       0       0      o
      -2       8      10       0       0       0      o
       4      -1      11       0       0       0      <
       2       2      11       0       0       0      o
      -4      12      11       0       0       0      <
       5      -2      12       0       0       0      <
       1       4      12       0       0       0      o
      -2       9      12       0       0       0      <
       2       3      13       0       0       0      <
       0       6      13       0       0       0      <
      -3      11      13       0       0       0      <
       5      -1      14       0       0       0      <
       1       5      14       0       0       0      <
      -2      10      14       0       0       0      <
       0       7      15       0       0       0      <
      -3      12      15       0       0       0      <
       1       6      16       0       0       0      <
      -2      11      16       0       0       0      <
       0       8      17       0       0       0      <
      -3      13      17       0       0       0      <
       1       7      18       0       0       0      <
      -2      12      18       0       0       0      <
       0       9      19       0       0       0      <
       1       8      20       0       0       0      <
      -1      11      20       0       0       0      <
      -2      13      20       0       0       0      <
       0      10      21       0       0       0      <
       1       9      22       0       0       0      <
      -1      12      22       0       0       0      <
       0      11      23       0       0       0      <
       1      10      24       0       0       0      <
      -1      -9     -25       0       0       0      <
       0     -10     -24       0       0       0      <
      -2      -7     -24       0       0       0      <
      -3      -5     -23       0       0       0      <
       2     -12     -21       0       0       0      <
       0      -9     -21       0       0       0      <
       1     -10     -20       0       0       0      <
      -1      -7     -20       0       0       0      <
      -4      -2     -20       0       0       0      <
       2     -11     -19       0       0       0      <
       0      -8     -19       0       0       0      <
      -2      -5     -19       0       0       0      <
       3     -12     -18       0       0       0      <
      -3      -3     -18       0       0       0      <
      -4      -1     -17       0       0       0      <
       2     -10     -16       0       0       0      <
      -3      -2     -16       0       0       0      <
       3     -11     -15       0       0       0      <
       1      -8     -15       0       0       0      <
      -1      -5     -15       0       0       0      <
      -4       0     -15       0       0       0      <
       4     -12     -14       0       0       0      <
       2      -9     -14       0       0       0      <
       0      -6     -14       0       0       0      o
      -5       2     -14       0       0       0      <
       3     -10     -13       0       0       0      <
      -1      -4     -13       0       0       0      o
       4     -11     -12       0       0       0      <
      -2      -2     -12       0       0       0      <
      -5       3     -12       0       0       0      <
      -3       0     -11       0       0       0      <
      -4       2     -10       0       0       0      <
       2      -7      -9       0       0       0      <
       3      -8      -8       0       0       0      <
       1      -5      -8       0       0       0      o
      -4       3      -8       0       0       0      <
       4      -9      -7       0       0       0      <
       2      -6      -7       0       0       0      <
      -5       5      -7       0       0       0      <
       5     -10      -6       0       0       0      <
       4      -8      -5       0       0       0      <
      -2       1      -5       0       0       0      o
      -5       6      -5       0       0       0      <
       5      -9      -4       0       0       0      <
      -3       3      -4       0       0       0      o
      -5       7      -3       0       0       0      <
      -3       4      -2       0       0       0      <
       3      -5      -1       0       0       0      <
       1      -2      -1    0.02    0.02       0      o
      -4       6      -1       0       0       0      o
       4      -6       0       0       0       0      <
       2      -3       0       0       0       0      o
       5      -7       1       0       0       0      <
       3      -4       1       0       0       0      <
      -1       2       1    0.02    0.02       0      o
      -4       7       1       0       0       0      <
       4      -5       2       0       0       0      <
      -5       9       2       0       0       0      <
       5      -6       3       0       0       0      <
      -4       8       3       0       0       0      <
       6      -7       4       0       0       0      <
      -2       5       4       0       0       0      o
      -5      10       4       0       0       0      <
      -3       7       5       0       0       0      <
       6      -6       6       0       0       0      <
      -5      11       6       0       0       0      <
       2       0       7       0       0       0      o
      -3       8       7       0       0       0      <
       3      -1       8       0       0       0      <
       1       2       8       0       0       0      o
       4      -2       9       0       0       0      o
       2       1       9       0       0       0      <
       0       4       9       0       0       0      o
      -3       9       9       0       0       0      <
       5      -3      10       0       0       0      o
       3       0      10       0       0       0      <
       1       3      10       0       0       0      o
      -4      11      10       0       0       0      <
       4      -1      11       0       0       0      <
       0       5      11       0       0       0      o
      -3      10      11       0       0       0      <
       5      -2      12       0       0       0      <
      -1       7      12       0       0       0      <
      -4      12      12       0       0       0      o
       4       0      13       0       0       0      <
       0       6      13       0       0       0      o
       5      -1      14       0       0       0      <
      -1       8      14       0       0       0      <
      -2      10      15       0       0       0      <
       5       0      16       0       0       0      <
      -1       9      16       0       0       0      <
      -2      11      17       0       0       0      <
      -1      10      18       0       0       0      <
       3       4      19       0       0       0      <
      -2      12      19       0       0       0      <
       4       3      20       0       0       0      <
       2       6      20       0       0       0      <
      -1      11      20       0       0       0      <
       3       5      21       0       0       0      <
       1       8      21       0       0       0      <
      -2      13      21       0       0       0      <
       2       7      22       0       0       0      <
      -1      12      22       0       0       0      <
       3       6      23       0       0       0      <
       1       9      23       0       0       0      <
       2       8      24       0       0       0      <
       0      11      24       0       0       0      <
       1      10      25       0       0       0      <
      -1      -9     -26       0       0       0      <
       0     -10     -25       0       0       0      <
      -2      -7     -25       0       0       0      <
       1     -11     -24       0       0       0      <
      -1      -8     -24       0       0       0      <
      -3      -5     -24       0       0       0      <
       0      -9     -22       0       0       0      <
       1     -10     -21       0       0       0      <
      -1      -7     -21       0       0       0      <
      -3      -4     -21       0       0       0      <
       2     -11     -20       0       0       0      <
       0      -8     -20       0       0       0      <
      -2      -5     -20       0       0       0      <
      -4      -2     -20       0       0       0      <
       3     -12     -19       0       0       0      <
      -3      -3     -19       0       0       0      <
      -4      -1     -18       0       0       0      <
       2     -10     -17       0       0       0      <
       0      -7     -17       0       0       0      <
      -5       1     -17       0       0       0      <
       3     -11     -16       0       0       0      <
       1      -8     -16       0       0       0      <
      -1      -5     -16       0       0       0      <
      -3      -2     -16       0       0       0      <
       4     -12     -15       0       0       0      <
       2      -9     -15       0       0       0      <
      -2      -3     -15       0       0       0      <
      -4       0     -15       0       0       0      <
       3     -10     -14       0       0       0      <
      -3      -1     -14       0       0       0      <
       4     -11     -13       0       0       0      <
      -4       1     -13       0       0       0      <
       2      -8     -12       0       0       0      <
       0      -5     -12       0       0       0      o
      -5       3     -12       0       0       0      <
       3      -9     -11       0       0       0      <
       1      -6     -11       0       0       0      <
      -1      -3     -11       0       0       0      o
       4     -10     -10       0       0       0      <
       2      -7     -10       0       0       0      <
      -2      -1     -10       0       0       0      <
      -5       4     -10       0       0       0      <
       5     -11      -9       0       0       0      <
       3      -8      -9       0       0       0      <
      -3       1      -9       0       0       0      <
       4      -9      -8       0       0       0      <
      -4       3      -8       0       0       0      <
       5     -10      -7       0       0       0      <
      -5       5      -7       0       0       0      <
       3      -7      -6       0       0       0      o
       1      -4      -6       0       0       0      o
      -1      -1      -6       0       0       0      o
       4      -8      -5       0       0       0      <
       2      -5      -5       0       0       0      o
      -2       1      -5       0       0       0      <
      -5       6      -5       0       0       0      <
       5      -9      -4       0       0       0      <
       3      -6      -4       0       0       0      <
      -3       3      -4       0       0       0      <
       4      -7      -3       0       0       0      <
      -4       5      -3       0       0       0      <
       5      -8      -2       0       0       0      <
      -4       6      -1       0       0       0      <
       2      -3       0       0       0       0      <
      -5       8       0       0       0       0      <
       3      -4       1       0       0       0      <
      -1       2       1    0.02    0.02       0      o
       4      -5       2       0       0       0      <
      -2       4       2       0       0       0      <
      -5       9       2       0       0       0      <
       5      -6       3       0       0       0      <
      -3       6       3       0       0       0      <
       6      -7       4       0       0       0      <
      -4       8       4       0       0       0      <
       5      -5       5       0       0       0      <
       6      -6       6       0       0       0      o
       1       1       6       0       0       0      o
      -4       9       6       0       0       0      <
       4      -3       7       0       0       0      <
       2       0       7       0       0       0      o
       0       3       7       0       0       0      <
      -5      11       7       0       0       0      <
       5      -4       8       0       0       0      <
       3      -1       8       0       0       0      <
      -1       5       8       0       0       0      o
      -4      10       8       0       0       0      <
       4      -2       9       0       0       0      <
      -2       7       9       0       0       0      <
       5      -3      10       0       0       0      <
      -3       9      10       0       0       0      <
      -2       8      11       0       0       0      <
       5      -2      12       0       0       0      <
      -3      10      12       0       0       0      <
      -4      12      13       0       0       0      <
       2       3      14       0       0       0      <
       0       6      14       0       0       0      <
      -3      11      14       0       0       0      <
       3       2      15       0       0       0      <
       1       5      15       0       0       0      <
      -1       8      15       0       0       0      <
       4       1      16       0       0       0      <
       2       4      16       0       0       0      <
       0       7      16       0       0       0      <
      -2      10      16       0       0       0      <
       5       0      17       0       0       0      <
       3       3      17       0       0       0      <
       1       6      17       0       0       0      <
      -1       9      17       0       0       0      <
       4       2      18       0       0       0      <
       0       8      18       0       0       0      <
      -2      11      18       0       0       0      <
      -1      10      19       0       0       0      <
       4       3      20       0       0       0      <
      -2      12      20       0       0       0      <
      -1      11      21       0       0       0      <
       2       7      23       0       0       0      <
       3       6      24       0       0       0      <
       1       9      24       0       0       0      <
       2       8      25       0       0       0      <
       0      11      25       0       0       0      o
      -1      -8     -25       0       0       0      <
      -2      -6     -23       0       0       0      <
       1     -10     -22       0       0       0      <
      -1      -7     -22       0       0       0      <
      -3      -4     -22       0       0       0      <
       2     -11     -21       0       0       0      <
       0      -8     -21       0       0       0      <
      -2      -5     -21       0       0       0      <
      -4      -2     -21       0       0       0      <
       3     -12     -20       0       0       0      <
      -1      -6     -19       0       0       0      <
      -3      -3     -19       0       0       0      <
       0      -7     -18       0       0       0      <
      -2      -4     -18       0       0       0      <
      -4      -1     -18       0       0       0      <
       1      -8     -17       0       0       0      <
      -3      -2     -17       0       0       0      <
      -5       1     -17       0       0       0      <
       2      -9     -16       0       0       0      <
       3     -10     -15       0       0       0      <
      -2      -3     -15       0       0       0      <
       4     -11     -14       0       0       0      <
       1      -7     -14       0       0       0      <
      -1      -4     -14       0       0       0      <
      -3      -1     -14       0       0       0      <
       2      -8     -13       0       0       0      <
      -4       1     -13       0       0       0      <
       3      -9     -12       0       0       0      <
      -5       3     -12       0       0       0      <
       4     -10     -11       0       0       0      <
       5     -11     -10       0       0       0      <
       0      -4     -10       0       0       0      o
      -2      -1     -10       0       0       0      o
       4      -9      -9       0       0       0      <
       1      -5      -9       0       0       0      o
      -3       1      -9       0       0       0      <
      -5       4      -9       0       0       0      <
       5     -10      -8       0       0       0      <
       2      -6      -8       0       0       0      <
      -4       3      -8       0       0       0      <
       3      -7      -7       0       0       0      o
      -5       5      -7       0       0       0      <
       4      -8      -6       0       0       0      <
       5      -9      -5       0       0       0      <
       0      -2      -5    0.02    0.02       0      o
      -2       1      -5       0       0       0      <
      -4       4      -5       0       0       0      <
      -3       3      -4       0       0       0      <
      -5       6      -4       0       0       0      <
       5      -8      -3       0       0       0      <
      -4       5      -3       0       0       0      <
       3      -5      -2       0       0       0      o
      -5       7      -2       0       0       0      <
       4      -6      -1       0       0       0      <
       5      -7       0       0       0       0      <
      -2       3       0       0       0       0      o
      -3       5       1       0       0       0      <
      -4       7       2       0       0       0      <
       6      -7       3       0       0       0      <
       3      -3       3       0       0       0      <
      -5       9       3       0       0       0      <
       4      -4       4       0       0       0      <
       5      -5       5       0       0       0      <
       0       2       5    0.02    0.02       0      o
      -2       5       5       0       0       0      o
      -5      10       5       0       0       0      <
       6      -6       6       0       0       0      <
       1       1       6       0       0       0      o
      -1       4       6       0       0       0      o
      -3       7       6       0       0       0      o
       5      -4       7       0       0       0      <
       2       0       7       0       0       0      o
      -4       9       7       0       0       0      <
       6      -5       8       0       0       0      <
       3      -1       8       0       0       0      <
       4      -2       9       0       0       0      <
      -4      10       9       0       0       0      <
       5      -3      10       0       0       0      <
       1       3      11       0       0       0      o
      -1       6      11       0       0       0      <
       5      -2      12       0       0       0      <
       2       2      12       0       0       0      <
       0       5      12       0       0       0      o
      -2       8      12       0       0       0      <
       3       1      13       0       0       0      <
       1       4      13       0       0       0      <
      -3      10      13       0       0       0      <
       4       0      14       0       0       0      <
       2       3      14       0       0       0      <
       3       2      15       0       0       0      <
      -3      11      15       0       0       0      <
       4       1      16       0       0       0      <
       5       0      17       0       0       0      <
       0       7      17       0       0       0      <
       1       6      18       0       0       0      <
      -1       9      18       0       0       0      <
      -3      12      18       0       0       0      <
       2       5      19       0       0       0      <
       0       8      19       0       0       0      <
      -2      11      19       0       0       0      <
       3       4      20       0       0       0      <
       1       7      20       0       0       0      <
      -1      10      20       0       0       0      <
       2       6      21       0       0       0      <
       0       9      21       0       0       0      <
      -2      12      21       0       0       0      <
       3       5      22       0       0       0      <
       0      10      24       0       0       0      o
       1       9      25       0       0       0      <
      -1      -8     -25       0       0       0      <
       0      -9     -24       0       0       0      <
      -2      -6     -24       0       0       0      <
       1     -10     -23       0       0       0      <
      -1      -7     -23       0       0       0      <
       2     -11     -22       0       0       0      <
      -3      -4     -22       0       0       0      <
      -2      -5     -21       0       0       0      <
      -4      -2     -21       0       0       0      <
       1      -9     -20       0       0       0      <
      -1      -6     -20       0       0       0      <
      -3      -3     -20       0       0       0      <
       2     -10     -19       0       0       0      <
       0      -7     -19       0       0       0      <
      -2      -4     -18       0       0       0      <
      -4      -1     -18       0       0       0      <
      -1      -5     -17       0       0       0      <
      -3      -2     -17       0       0       0      o
      -5       1     -17       0       0       0      <
       3     -10     -16       0       0       0      <
       0      -6     -16       0       0       0      <
       4     -11     -15       0       0       0      o
       1      -7     -15       0       0       0      <
       2      -8     -14       0       0       0      <
      -3      -1     -14       0       0       0      <
      -5       2     -14       0       0       0      <
       3      -9     -13       0       0       0      <
       0      -5     -13       0       0       0      <
      -2      -2     -13       0       0       0      <
      -4       1     -13       0       0       0      <
       4     -10     -12       0       0       0      <
       1      -6     -12       0       0       0      <
      -5       3     -12       0       0       0      <
       5     -11     -11       0       0       0      <
       2      -7     -11       0       0       0      <
       3      -8     -10       0       0       0      <
      -2      -1     -10       0       0       0      o
      -4       2     -10       0       0       0      <
       5     -10      -9       0       0       0      <
      -1      -2      -9       0       0       0      o
      -3       1      -9       0       0       0      <
      -5       4      -9       0       0       0      <
       4      -8      -7       0       0       0      <
       5      -9      -6       0       0       0      <
      -3       2      -6       0       0       0      <
      -5       5      -6       0       0       0      <
       3      -6      -5       0       0       0      o
      -2       1      -5       0       0       0      <
      -4       4      -5       0       0       0      <
       4      -7      -4       0       0       0      <
      -5       6      -4       0       0       0      <
       5      -8      -3       0       0       0      <
       2      -4      -3       0       0       0      o
       5      -7      -1       0       0       0      <
      -3       4      -1       0       0       0      <
      -5       7      -1       0       0       0      <
      -4       6       0       0       0       0      <
       4      -5       1       0       0       0      <
       1      -1       1    0.01    0.01       0      o
      -5       8       1       0       0       0      <
       5      -6       2       0       0       0      <
       2      -2       2       0       0       0      o
       3      -3       3       0       0       0      <
       4      -4       4       0       0       0      <
      -1       3       4       0    0.01       0      o
      -3       6       4       0       0       0      <
      -5       9       4       0       0       0      <
       6      -6       5       0       0       0      <
       0       2       5    0.02    0.03       0      o
      -4       8       5       0       0       0      <
       4      -3       6       0       0       0      <
       1       1       6       0       0       0      o
      -5      10       6       0       0       0      <
       5      -4       7       0       0       0      <
       2       0       7       0       0       0      o
       6      -5       8       0       0       0      <
       3      -1       8       0       0       0      <
       4      -2       9       0       0       0      <
      -1       5       9       0       0       0      o
      -3       8       9       0       0       0      <
       0       4      10       0       0       0      o
      -2       7      10       0       0       0      <
      -4      10      10       0       0       0      <
       4      -1      11       0       0       0      <
       1       3      11       0       0       0      o
       5      -2      12       0       0       0      <
       2       2      12       0       0       0      <
       3       1      13       0       0       0      <
       4       0      14       0       0       0      <
      -1       7      14       0       0       0      <
      -3      10      14       0       0       0      <
       0       6      15       0       0       0      <
      -2       9      15       0       0       0      <
       4       1      16       0       0       0      <
       1       5      16       0       0       0      <
      -1       8      16       0       0       0      o
      -3      11      16       0       0       0      <
       5       0      17       0       0       0      <
       2       4      17       0       0       0      <
       0       7      17       0       0       0      <
       3       3      18       0       0       0      <
       1       6      18       0       0       0      <
       2       5      19       0       0       0      <
       3       4      20       0       0       0      <
      -2      11      20       0       0       0      <
       4       3      21       0       0       0      <
       1       7      21       0       0       0      <
      -1      10      21       0       0       0      <
       0       9      22       0       0       0      <
      -2      12      22       0       0       0      <
       1       8      23       0       0       0      <
      -1      11      23       0       0       0      <
       2       7      24       0       0       0      <
       0      10      24       0       0       0      <
       1       9      25       0       0       0      <
      -1      -8     -26       0       0       0      <
       0      -9     -25       0       0       0      <
      -2      -6     -25       0       0       0      <
       1     -10     -24       0       0       0      <
       2     -11     -23       0       0       0      <
      -1      -7     -23       0       0       0      <
      -3      -4     -23       0       0       0      <
       0      -8     -22       0       0       0      <
      -2      -5     -22       0       0       0      <
       1      -9     -21       0       0       0      <
      -4      -2     -21       0       0       0      <
       3     -11     -20       0       0       0      <
      -3      -3     -20       0       0       0      <
      -2      -4     -19       0       0       0      <
       2      -9     -18       0       0       0      <
      -4      -1     -18       0       0       0      <
       3     -10     -17       0       0       0      <
      -3      -2     -17       0       0       0      <
      -5       1     -17       0       0       0      <
       4     -11     -16       0       0       0      <
      -2      -3     -16       0       0       0      <
       2      -8     -15       0       0       0      <
      -1      -4     -15       0       0       0      <
       3      -9     -14       0       0       0      <
      -3      -1     -14       0       0       0      <
      -5       2     -14       0       0       0      <
       4     -10     -13       0       0       0      <
       1      -6     -13       0       0       0      <
      -2      -2     -13       0       0       0      <
      -4       1     -13       0       0       0      <
       2      -7     -12       0       0       0      <
      -1      -3     -12       0       0       0      <
       3      -8     -11       0       0       0      <
       0      -4     -11       0       0       0      <
      -5       3     -11       0       0       0      <
       5     -10     -10       0       0       0      <
       1      -5     -10       0       0       0      <
      -4       2     -10       0       0       0      <
       2      -6      -9       0       0       0      <
      -1      -2      -9       0       0       0      o
       4      -8      -8       0       0       0      <
       0      -3      -8       0       0       0      <
       5      -9      -7       0       0       0      <
      -4       3      -7       0       0       0      <
      -3       2      -6       0       0       0      <
      -5       5      -6       0       0       0      <
       4      -7      -5       0       0       0      <
       5      -8      -4       0       0       0      <
       3      -5      -3       0       0       0      <
      -5       6      -3       0       0       0      <
       4      -6      -2       0       0       0      <
      -2       2      -2       0       0       0      o
      -4       5      -2       0       0       0      <
       2      -3      -1       0       0       0      <
      -1       1      -1    0.01    0.01       0      o
       3      -4       0       0       0       0      <
       5      -6       1       0       0       0      <
       1      -1       1    0.01    0.01       0      o
      -4       6       1       0       0       0      <
       6      -7       2       0       0       0      <
      -3       5       2       0       0       0      o
      -5       8       2       0       0       0      <
       4      -4       3       0       0       0      <
      -2       4       3       0       0       0      o
       6      -6       4       0       0       0      <
       5      -5       4       0       0       0      <
       3      -2       5       0       0       0      o
      -5       9       5       0       0       0      <
       4      -3       6       0       0       0      <
      -4       8       6       0       0       0      <
       6      -5       7       0       0       0      <
       2       0       7       0       0       0      o
      -1       4       7       0       0       0      <
      -3       7       7       0       0       0      <
      -5      10       7       0       0       0      <
       3      -1       8       0       0       0      o
       5      -3       9       0       0       0      <
      -3       8      10       0       0       0      <
       4      -1      11       0       0       0      <
      -2       7      11       0       0       0      <
      -4      10      11       0       0       0      <
       5      -2      12       0       0       0      <
       2       2      12       0       0       0      <
      -1       6      12       0       0       0      <
      -3       9      12       0       0       0      o
       3       1      13       0       0       0      <
       0       5      13       0       0       0      o
       5      -1      14       0       0       0      <
       1       4      14       0       0       0      <
      -3      10      15       0       0       0      <
       4       1      16       0       0       0      <
      -2       9      16       0       0       0      <
       5       0      17       0       0       0      <
       2       4      17       0       0       0      <
      -1       8      17       0       0       0      <
      -3      11      17       0       0       0      <
       3       3      18       0       0       0      <
       0       7      18       0       0       0      <
      -2      10      18       0       0       0      <
       4       2      19       0       0       0      <
       1       6      19       0       0       0      <
       2       5      20       0       0       0      <
       4       3      21       0       0       0      <
       1       7      21       0       0       0      <
      -2      11      21       0       0       0      <
       2       6      22       0       0       0      <
      -1      10      22       0       0       0      <
       3       5      23       0       0       0      <
       0       9      23       0       0       0      <
       1       8      24       0       0       0      <
      -1      11      24       0       0       0      <
       0      10      25       0       0       0      <
       1       9      26       0       0       0      <
      -2      -6     -26       0       0       0      <
      -1      -7     -25       0       0       0      <
       0      -8     -24       0       0       0      <
      -3      -4     -24       0       0       0      <
       1      -9     -23       0       0       0      <
      -2      -5     -23       0       0       0      <
       2     -10     -22       0       0       0      <
       3     -11     -21       0       0       0      <
       0      -7     -21       0       0       0      <
      -3      -3     -21       0       0       0      <
       1      -8     -20       0       0       0      <
       2      -9     -19       0       0       0      <
      -4      -1     -19       0       0       0      <
       3     -10     -18       0       0       0      <
      -3      -2     -18       0       0       0      <
       1      -7     -17       0       0       0      <
      -5       1     -17       0       0       0      <
       2      -8     -16       0       0       0      <
      -4       0     -16       0       0       0      <
       4     -10     -15       0       0       0      <
       3      -9     -15       0       0       0      o
      -3      -1     -15       0       0       0      <
      -5       2     -14       0       0       0      <
       2      -7     -13       0       0       0      <
      -4       1     -13       0       0       0      <
       3      -8     -12       0       0       0      <
      -3       0     -12       0       0       0      <
       5     -10     -11       0       0       0      <
      -5       3     -11       0       0       0      <
       2      -6     -10       0       0       0      <
      -4       2     -10       0       0       0      o
       3      -7      -9       0       0       0      o
      -3       1      -9       0       0       0      <
       5      -9      -8       0       0       0      <
      -5       4      -8       0       0       0      <
       2      -5      -7       0       0       0      o
      -4       3      -7       0       0       0      <
       4      -7      -6       0       0       0      <
       3      -6      -6       0       0       0      o
      -3       2      -6       0       0       0      <
       5      -8      -5       0       0       0      <
       2      -4      -4       0       0       0      o
      -4       4      -4       0       0       0      <
      -6       7      -4       0       0       0      <
       4      -6      -3       0       0       0      <
      -3       3      -3       0       0       0      <
      -5       6      -3       0       0       0      <
       5      -7      -2       0       0       0      <
       1      -2      -2    0.04    0.04       0      o
      -2       2      -2       0       0       0      <
      -1       1      -1    0.01    0.01       0      o
       4      -5       0       0       0       0      <
      -5       7       0       0       0       0      <
       6      -7       1       0       0       0      <
       5      -6       1       0       0       0      <
      -2       3       1       0       0       0      o
      -4       6       1       0       0       0      <
       4      -4       3       0       0       0      <
      -5       8       3       0       0       0      <
       6      -6       4       0       0       0      <
      -4       7       4       0       0       0      <
       3      -2       5       0       0       0      o
      -3       6       5       0       0       0      o
       5      -4       6       0       0       0      <
       4      -3       6       0       0       0      <
       6      -5       7       0       0       0      <
       2       0       7       0       0       0      o
      -4       8       7       0       0       0      <
       3      -1       8       0       0       0      <
      -3       7       8       0       0       0      <
      -5      10       8       0       0       0      <
       5      -3       9       0       0       0      <
       1       2       9       0       0       0      o
      -2       6       9       0       0       0      <
       2       1      10       0       0       0      <
      -1       5      10       0       0       0      <
       4      -1      11       0       0       0      <
       0       4      11       0       0       0      o
       5      -2      12       0       0       0      <
       1       3      12       0       0       0      <
      -4      10      12       0       0       0      <
       3       1      13       0       0       0      <
      -3       9      13       0       0       0      <
       5      -1      14       0       0       0      <
       4       0      14       0       0       0      <
       2       3      15       0       0       0      <
       3       2      16       0       0       0      <
       0       6      16       0       0       0      <
      -3      10      16       0       0       0      <
       5       0      17       0       0       0      <
       1       5      17       0       0       0      <
      -2       9      17       0       0       0      <
       2       4      18       0       0       0      <
      -1       8      18       0       0       0      <
       4       2      19       0       0       0      <
       0       7      19       0       0       0      <
       1       6      20       0       0       0      <
       3       4      21       0       0       0      <
       1       7      22       0       0       0      <
      -2      11      22       0       0       0      <
       2       6      23       0       0       0      o
      -1      10      23       0       0       0      o
       3       5      24       0       0       0      <
       0       9      24       0       0       0      <
       1       8      25       0       0       0      <
      -2      -6     -26       0       0       0      <
      -1      -7     -25       0       0       0      <
       1      -9     -24       0       0       0      <
       0      -8     -24       0       0       0      <
      -3      -4     -24       0       0       0      <
       2     -10     -23       0       0       0      <
       1      -9     -23       0       0       0      <
      -2      -5     -23       0       0       0      <
      -1      -6     -22       0       0       0      <
       0      -7     -21       0       0       0      <
      -3      -3     -21       0       0       0      <
       2      -9     -20       0       0       0      <
       1      -8     -20       0       0       0      <
      -2      -4     -20       0       0       0      <
       3     -10     -19       0       0       0      <
      -1      -5     -19       0       0       0      <
      -4      -1     -19       0       0       0      <
       0      -6     -18       0       0       0      <
      -3      -2     -18       0       0       0      <
       1      -7     -17       0       0       0      <
      -2      -3     -17       0       0       0      <
      -5       1     -17       0       0       0      <
       3      -9     -16       0       0       0      <
      -1      -4     -16       0       0       0      <
      -4       0     -16       0       0       0      <
       4     -10     -15       0       0       0      <
       0      -5     -15       0       0       0      <
      -3      -1     -15       0       0       0      <
       1      -6     -14       0       0       0      <
      -5       2     -14       0       0       0      <
       3      -8     -13       0       0       0      <
      -4       1     -13       0       0       0      <
       5     -10     -12       0       0       0      <
       4      -9     -12       0       0       0      <
       0      -4     -12       0       0       0      o
      -3       0     -12       0       0       0      <
       1      -5     -11       0       0       0      <
      -5       3     -11       0       0       0      <
       3      -7     -10       0       0       0      <
      -4       2     -10       0       0       0      <
       5      -9      -9       0       0       0      <
       4      -8      -9       0       0       0      <
      -3       1      -9       0       0       0      <
       1      -4      -8       0       0       0      <
      -5       4      -8       0       0       0      <
      -4       3      -7       0       0       0      <
       5      -8      -6       0       0       0      <
       4      -7      -6       0       0       0      <
      -3       2      -6       0       0       0      <
       1      -3      -5       0       0       0      o
      -5       5      -5       0       0       0      <
      -4       4      -4       0       0       0      <
      -6       7      -4       0       0       0      <
       5      -7      -3       0       0       0      <
       4      -6      -3       0       0       0      <
      -3       3      -3       0       0       0      <
       1      -2      -2    0.04    0.04       0      o
      -2       2      -2       0       0       0      o
      -5       6      -2       0       0       0      <
       3      -4      -1       0       0       0      <
      -4       5      -1       0       0       0      <
       5      -6       0       0       0       0      <
       4      -5       0       0       0       0      <
      -3       4       0       0       0       0      <
       6      -7       1       0       0       0      <
      -2       3       1       0       0       0      o
       3      -3       2       0       0       0      <
      -1       2       2    0.04    0.05       0      o
      -4       6       2       0       0       0      o
       5      -5       3       0       0       0      <
       4      -4       3       0       0       0      <
      -3       5       3       0       0       0      <
      -5       8       3       0       0       0      <
       6      -6       4       0       0       0      <
      -2       4       4       0       0       0      o
       3      -2       5       0       0       0      o
       6      -5       6       0       0       0      <
       5      -4       6       0       0       0      <
      -5       9       6       0       0       0      <
       2       0       7       0       0       0      o
      -4       8       7       0       0       0      <
       3      -1       8       0       0       0      <
       5      -3       9       0       0       0      <
      -5      10       9       0       0       0      <
       2       1      10       0       0       0      o
      -4       9      10       0       0       0      <
       4      -1      11       0       0       0      <
      -3       8      11       0       0       0      <
       5      -2      12       0       0       0      <
       1       3      12       0       0       0      <
      -2       7      12       0       0       0      <
      -1       6      13       0       0       0      <
      -4      10      13       0       0       0      <
       5      -1      14       0       0       0      <
       4       0      14       0       0       0      <
       0       5      14       0       0       0      <
      -3       9      14       0       0       0      <
       1       4      15       0       0       0      o
      -2       8      15       0       0       0      o
       3       2      16       0       0       0      <
      -1       7      16       0       0       0      <
       5       0      17       0       0       0      <
       4       1      17       0       0       0      <
       2       4      18       0       0       0      <
       4       2      19       0       0       0      <
       3       3      19       0       0       0      <
       0       7      19       0       0       0      <
      -3      11      19       0       0       0      <
       1       6      20       0       0       0      <
      -2      10      20       0       0       0      <
       3       4      21       0       0       0      <
       2       5      21       0       0       0      <
      -1       9      21       0       0       0      <
       0       8      22       0       0       0      <
       2       6      23       0       0       0      <
       1       7      23       0       0       0      <
      -2      11      23       0       0       0      <
       3       5      24       0       0       0      <
      -1      10      24       0       0       0      <
       1       8      25       0       0       0      <
       0      -8     -26       0       0       0      <
      -1      -7     -26       0       0       0      <
       1      -9     -25       0       0       0      <
       2     -10     -24       0       0       0      <
      -2      -5     -24       0       0       0      <
      -1      -6     -23       0       0       0      <
       1      -8     -22       0       0       0      <
       0      -7     -22       0       0       0      <
       3     -10     -21       0       0       0      <
       2      -9     -21       0       0       0      <
      -3      -3     -21       0       0       0      <
      -1      -5     -20       0       0       0      <
      -2      -4     -20       0       0       0      <
       0      -6     -19       0       0       0      <
      -4      -1     -19       0       0       0      <
       2      -8     -18       0       0       0      <
       1      -7     -18       0       0       0      <
      -3      -2     -18       0       0       0      <
       4     -10     -17       0       0       0      <
       3      -9     -17       0       0       0      <
      -2      -3     -17       0       0       0      <
      -5       1     -17       0       0       0      <
      -4       0     -16       0       0       0      <
       1      -6     -15       0       0       0      <
      -3      -1     -15       0       0       0      <
       4      -9     -14       0       0       0      <
       3      -8     -14       0       0       0      <
      -2      -2     -14       0       0       0      o
      -5       2     -14       0       0       0      <
      -1      -3     -13       0       0       0      <
      -4       1     -13       0       0       0      <
       1      -5     -12       0       0       0      <
       3      -7     -11       0       0       0      <
       2      -6     -11       0       0       0      <
      -2      -1     -11       0       0       0      o
      -5       3     -11       0       0       0      <
       5      -9     -10       0       0       0      <
      -1      -2     -10       0       0       0      o
       3      -6      -8       0       0       0      <
       2      -5      -8       0       0       0      <
       5      -8      -7       0       0       0      <
       4      -7      -7       0       0       0      <
      -5       4      -7       0       0       0      <
       0      -2      -6       0       0       0      o
      -6       6      -6       0       0       0      <
       2      -4      -5       0       0       0      o
      -6       6      -5       0       0       0      <
       5      -7      -4       0       0       0      <
       4      -6      -4       0       0       0      <
      -5       5      -4       0       0       0      <
       0      -1      -3    0.02    0.03       0      o
      -4       4      -3       0       0       0      <
      -6       7      -3       0       0       0      <
       2      -3      -2       0       0       0      o
      -6       7      -2       0       0       0      <
       6      -7      -1       0       0       0      <
       5      -6      -1       0       0       0      <
       4      -5      -1       0       0       0      <
      -5       6      -1       0       0       0      <
      -4       5       0       0       0       0      <
       2      -2       1       0       0       0      o
       6      -6       2       0       0       0      <
       5      -5       2       0       0       0      <
       4      -4       2       0       0       0      <
      -5       7       2       0       0       0      <
       0       1       3    0.02    0.02       0      o
      -4       6       3       0       0       0      <
       2      -1       4       0       0       0      <
       6      -5       5       0       0       0      <
       5      -4       5       0       0       0      <
       4      -3       5       0       0       0      <
      -5       8       5       0       0       0      <
       0       2       6       0       0       0      o
       2       0       7       0       0       0      o
      -5       9       7       0       0       0      <
       6      -4       8       0       0       0      <
       5      -3       8       0       0       0      <
       4      -2       8       0       0       0      <
      -1       4       8       0       0       0      o
       0       3       9       0       0       0      o
       2       1      10       0       0       0      o
       5      -2      11       0       0       0      <
       4      -1      11       0       0       0      <
      -1       5      11       0       0       0      <
      -4       9      11       0       0       0      <
      -3       8      12       0       0       0      <
       2       2      13       0       0       0      <
      -2       7      13       0       0       0      <
       5      -1      14       0       0       0      <
       4       0      14       0       0       0      o
      -1       6      14       0       0       0      <
      -4      10      14       0       0       0      <
       1       4      15       0       0       0      <
      -3       9      15       0       0       0      <
       3       2      16       0       0       0      <
       2       3      16       0       0       0      o
      -2       8      16       0       0       0      <
       5       0      17       0       0       0      o
      -1       7      17       0       0       0      <
       1       5      18       0       0       0      <
      -3      10      18       0       0       0      <
       4       2      19       0       0       0      <
       3       3      19       0       0       0      <
      -2       9      19       0       0       0      <
       0       7      20       0       0       0      <
       2       5      21       0       0       0      <
       1       6      21       0       0       0      <
      -3      11      21       0       0       0      <
       3       4      22       0       0       0      <
      -1       9      22       0       0       0      <
       0       8      23       0       0       0      <
       2       6      24       0       0       0      <
      -1      10      25       0       0       0      <
       1       8      26       0       0       0      <
       0       9      26       0       0       0      <
      -1      -7     -27       0       0       0      <
       1      -9     -26       0       0       0      <
       0      -8     -26       0       0       0      <
      -2      -5     -25       0       0       0      <
      -1      -6     -24       0       0       0      <
      -2      -5     -24       0       0       0      <
       0      -7     -23       0       0       0      <
       3     -10     -22       0       0       0      <
       2      -9     -22       0       0       0      <
       1      -8     -22       0       0       0      <
      -3      -3     -22       0       0       0      <
      -2      -4     -21       0       0       0      <
       0      -6     -20       0       0       0      <
      -1      -5     -20       0       0       0      <
       2      -8     -19       0       0       0      <
       1      -7     -19       0       0       0      <
      -4      -1     -19       0       0       0      <
       4     -10     -18       0       0       0      <
       3      -9     -18       0       0       0      <
      -2      -3     -18       0       0       0      <
      -1      -4     -17       0       0       0      o
      -5       1     -17       0       0       0      <
       0      -5     -16       0       0       0      <
      -4       0     -16       0       0       0      <
       3      -8     -15       0       0       0      <
       2      -7     -15       0       0       0      <
      -3      -1     -15       0       0       0      <
       4      -9     -14       0       0       0      <
      -2      -2     -14       0       0       0      <
      -5       2     -14       0       0       0      o
       0      -4     -13       0       0       0      o
      -4       1     -13       0       0       0      <
       2      -6     -12       0       0       0      <
       1      -5     -12       0       0       0      <
      -3       0     -12       0       0       0      <
       5      -9     -11       0       0       0      <
       4      -8     -11       0       0       0      <
      -2      -1     -11       0       0       0      o
      -5       3     -11       0       0       0      <
       1      -4      -9       0       0       0      o
       5      -8      -8       0       0       0      <
       4      -7      -8       0       0       0      <
       3      -6      -8       0       0       0      <
      -6       5      -8       0       0       0      <
      -1      -1      -7       0       0       0      o
      -5       4      -7       0       0       0      <
      -4       3      -6       0       0       0      <
       3      -5      -5       0       0       0      <
      -6       6      -5       0       0       0      <
       5      -7      -4       0       0       0      <
      -5       5      -4       0       0       0      o
      -4       4      -3       0       0       0      <
       2      -3      -2       0       0       0      o
      -3       3      -2       0       0       0      <
      -6       7      -2       0       0       0      <
       6      -7      -1       0       0       0      <
       5      -6      -1       0       0       0      <
      -5       6      -1       0       0       0      <
      -4       5       0       0       0       0      <
       2      -2       1       0       0       0      o
      -3       4       1       0       0       0      <
       6      -6       2       0       0       0      <
       5      -5       2       0       0       0      <
       4      -4       2       0       0       0      <
      -5       7       2       0       0       0      <
      -4       6       3       0       0       0      <
       2      -1       4       0       0       0      o
      -3       5       4       0       0       0      o
       6      -5       5       0       0       0      <
       5      -4       5       0       0       0      <
       4      -3       5       0       0       0      <
      -5       8       5       0       0       0      <
      -4       7       6       0       0       0      <
       2       0       7       0       0       0      o
      -3       6       7       0       0       0      o
       6      -4       8       0       0       0      <
       5      -3       8       0       0       0      <
       4      -2       8       0       0       0      <
      -2       5       8       0       0       0      <
      -5       9       8       0       0       0      <
       0       3       9       0       0       0      o
      -4       8       9       0       0       0      <
       2       1      10       0       0       0      o
      -3       7      10       0       0       0      o
       5      -2      11       0       0       0      <
       4      -1      11       0       0       0      <
      -2       6      11       0       0       0      <
       0       4      12       0       0       0      o
      -4       9      12       0       0       0      <
       2       2      13       0       0       0      o
      -3       8      13       0       0       0      <
       5      -1      14       0       0       0      <
       4       0      14       0       0       0      <
      -2       7      14       0       0       0      <
       0       5      15       0       0       0      <
       2       3      16       0       0       0      <
      -3       9      16       0       0       0      <
       5       0      17       0       0       0      <
       4       1      17       0       0       0      <
      -1       7      17       0       0       0      <
       0       6      18       0       0       0      <
       3       3      19       0       0       0      <
       2       4      19       0       0       0      <
      -3      10      19       0       0       0      <
       4       2      20       0       0       0      <
      -1       8      20       0       0       0      <
       1       6      21       0       0       0      <
       0       7      21       0       0       0      <
       3       4      22       0       0       0      <
       2       5      22       0       0       0      <
      -2      10      22       0       0       0      <
      -1       9      23       0       0       0      <
       1       7      24       0       0       0      <
       0       8      24       0       0       0      <
       2       6      25       0       0       0      <
       0       9      26       0       0       0      <
      -1      -6     -26       0       0       0      <
      -2      -5     -26       0       0       0      <
       1      -8     -25       0       0       0      o
       0      -7     -25       0       0       0      <
       2      -9     -24       0       0       0      <
      -3      -3     -24       0       0       0      <
      -2      -4     -23       0       0       0      <
      -3      -3     -23       0       0       0      <
       0      -6     -22       0       0       0      <
      -1      -5     -22       0       0       0      <
       2      -8     -21       0       0       0      <
       1      -7     -21       0       0       0      <
       0      -6     -21       0       0       0      <
      -4      -1     -21       0       0       0      <
       3      -9     -20       0       0       0      <
      -3      -2     -20       0       0       0      <
      -2      -3     -19       0       0       0      <
       0      -5     -18       0       0       0      <
      -1      -4     -18       0       0       0      <
      -5       1     -18       0       0       0      <
       3      -8     -17       0       0       0      <
       2      -7     -17       0       0       0      <
       1      -6     -17       0       0       0      <
      -4       0     -17       0       0       0      <
       4      -9     -16       0       0       0      <
      -3      -1     -16       0       0       0      <
      -1      -3     -15       0       0       0      <
      -2      -2     -15       0       0       0      <
       0      -4     -14       0       0       0      <
      -5       2     -14       0       0       0      <
       5      -9     -13       0       0       0      <
       4      -8     -13       0       0       0      <
       3      -7     -13       0       0       0      <
       2      -6     -13       0       0       0      <
      -4       1     -13       0       0       0      <
      -2      -1     -12       0       0       0      o
      -1      -2     -11       0       0       0      o
      -5       3     -11       0       0       0      <
       1      -4     -10       0       0       0      o
      -4       2     -10       0       0       0      <
       5      -8      -9       0       0       0      <
       4      -7      -9       0       0       0      <
       3      -6      -9       0       0       0      <
      -3       1      -9       0       0       0      <
      -2       0      -8       0       0       0      o
      -6       5      -8       0       0       0      <
       0      -2      -7       0       0       0      o
      -5       4      -7       0       0       0      <
       3      -5      -6       0       0       0      <
       2      -4      -6       0       0       0      o
      -4       3      -6       0       0       0      <
       5      -7      -5       0       0       0      <
      -6       6      -5       0       0       0      <
      -1       0      -4       0       0       0      o
      -5       5      -4       0       0       0      <
       1      -2      -3    0.02    0.02       0      o
      -4       4      -3       0       0       0      <
       6      -7      -2       0       0       0      <
       5      -6      -2       0       0       0      <
       4      -5      -2       0       0       0      <
       3      -4      -2       0       0       0      <
      -3       3      -2       0       0       0      o
      -6       7      -2       0       0       0      <
      -6       7      -1       0       0       0      <
      -5       6       0       0       0       0      <
       6      -6       1       0       0       0      <
       3      -3       1       0       0       0      <
       2      -2       1       0       0       0      o
       6      -6       2       0       0       0      <
      -2       3       2       0       0       0      o
      -5       7       3       0       0       0      <
      -4       6       4       0       0       0      <
       6      -5       5       0       0       0      <
       5      -4       5       0       0       0      <
       4      -3       5       0       0       0      <
      -1       3       6       0       0       0      o
      -5       8       6       0       0       0      <
      -4       7       7       0       0       0      <
       6      -4       8       0       0       0      <
       5      -3       8       0       0       0      <
       4      -2       8       0       0       0      <
       3      -1       8       0       0       0      <
      -3       6       8       0       0       0      <
      -5       9       9       0       0       0      <
       0       3      10       0       0       0      o
      -4       8      10       0       0       0      <
       4      -1      11       0       0       0      <
       3       0      11       0       0       0      <
       2       1      11       0       0       0      o
      -3       7      11       0       0       0      <
      -2       6      12       0       0       0      <
       0       4      13       0       0       0      <
       3       1      14       0       0       0      <
       2       2      14       0       0       0      <
      -3       8      14       0       0       0      <
       5      -1      15       0       0       0      <
       4       0      15       0       0       0      <
      -2       7      15       0       0       0      <
      -1       6      16       0       0       0      <
       2       3      17       0       0       0      <
       1       4      17       0       0       0      <
      -3       9      17       0       0       0      <
       5       0      18       0       0       0      <
       4       1      18       0       0       0      <
      -2       8      18       0       0       0      <
      -1       7      19       0       0       0      <
       2       4      20       0       0       0      <
       1       5      20       0       0       0      <
       4       2      21       0       0       0      <
       3       3      21       0       0       0      <
      -2       9      21       0       0       0      <
      -3      10      21       0       0       0      <
      -1       8      22       0       0       0      <
       2       5      23       0       0       0      <
       1       6      23       0       0       0      o
       3       4      24       0       0       0      <
      -2      10      24       0       0       0      <
      -1       9      25       0       0       0      <
       2       6      26       0       0       0      <
       1       7      26       0       0       0      <
       0       8      26       0       0       0      <
      -1      -6     -27       0       0       0      <
       1      -8     -26       0       0       0      <
       0      -7     -26       0       0       0      <
      -3      -3     -24       0       0       0      <
      -1      -5     -23       0       0       0      <
      -2      -4     -23       0       0       0      <
       2      -8     -22       0       0       0      <
       1      -7     -22       0       0       0      <
       0      -6     -22       0       0       0      <
       3      -9     -21       0       0       0      <
       2      -8     -21       0       0       0      <
      -4      -1     -21       0       0       0      <
      -2      -3     -20       0       0       0      <
      -3      -2     -20       0       0       0      <
      -1      -4     -19       0       0       0      <
       2      -7     -18       0       0       0      <
       1      -6     -18       0       0       0      <
       0      -5     -18       0       0       0      <
      -5       1     -18       0       0       0      <
       4      -9     -17       0       0       0      <
       3      -8     -17       0       0       0      <
      -4       0     -17       0       0       0      <
      -2      -2     -16       0       0       0      <
      -3      -1     -16       0       0       0      <
      -1      -3     -15       0       0       0      <
      -5       2     -15       0       0       0      <
       3      -7     -14       0       0       0      <
       2      -6     -14       0       0       0      <
       1      -5     -14       0       0       0      <
      -4       1     -14       0       0       0      <
      -5       2     -14       0       0       0      <
       5      -9     -13       0       0       0      <
       4      -8     -13       0       0       0      <
      -3       0     -13       0       0       0      <
      -2      -1     -12       0       0       0      <
       0      -3     -11       0       0       0      <
      -5       3     -11       0       0       0      <
       5      -8     -10       0       0       0      <
       4      -7     -10       0       0       0      <
       3      -6     -10       0       0       0      <
       2      -5     -10       0       0       0      <
      -4       2     -10       0       0       0      <
      -3       1      -9       0       0       0      <
      -6       5      -8       0       0       0      <
       0      -2      -7       0       0       0      o
      -5       4      -7       0       0       0      <
       5      -7      -6       0       0       0      <
       4      -6      -6       0       0       0      <
       3      -5      -6       0       0       0      <
      -4       3      -6       0       0       0      <
      -6       6      -5       0       0       0      <
      -1       0      -4       0       0       0      <
      -5       5      -4       0       0       0      <
       6      -7      -3       0       0       0      <
       1      -2      -3    0.02    0.03       0      o
      -4       4      -3       0       0       0      <
       6      -7      -2       0       0       0      <
       5      -6      -2       0       0       0      <
       4      -5      -2       0       0       0      <
      -3       3      -2       0       0       0      <
      -2       2      -1       0       0       0      o
      -6       7      -1       0       0       0      <
      -5       6       0       0       0       0      <
       6      -6       1       0       0       0      <
       5      -5       1       0       0       0      <
       4      -4       1       0       0       0      <
       3      -3       1       0       0       0      <
      -4       5       1       0       0       0      <
      -1       2       3    0.02    0.01       0      o
      -5       7       3       0       0       0      <
       1       0       4       0       0       0      o
      -4       6       4       0       0       0      <
       6      -5       5       0       0       0      <
       5      -4       5       0       0       0      <
       4      -3       5       0       0       0      <
      -3       5       5       0       0       0      <
       0       2       7       0       0       0      o
      -5       8       7       0       0       0      <
       6      -4       8       0       0       0      <
       5      -3       8       0       0       0      <
       4      -2       8       0       0       0      <
       3      -1       8       0       0       0      <
      -4       7       8       0       0       0      <
      -2       5       9       0       0       0      <
       5      -2      11       0       0       0      <
       3       0      11       0       0       0      <
       2       1      11       0       0       0      o
      -4       8      11       0       0       0      <
       5      -2      12       0       0       0      <
      -3       7      12       0       0       0      <
      -1       5      13       0       0       0      <
       2       2      14       0       0       0      <
       1       3      14       0       0       0      <
      -4       9      14       0       0       0      <
       5      -1      15       0       0       0      <
       4       0      15       0       0       0      <
      -3       8      15       0       0       0      o
      -1       6      16       0       0       0      <
      -2       7      16       0       0       0      o
       1       4      17       0       0       0      o
       0       5      17       0       0       0      <
       5       0      18       0       0       0      <
       4       1      18       0       0       0      <
       3       2      18       0       0       0      <
      -3       9      18       0       0       0      <
      -2       8      19       0       0       0      <
       0       6      20       0       0       0      <
       4       2      21       0       0       0      <
       3       3      21       0       0       0      <
       2       4      21       0       0       0      <
      -3      10      21       0       0       0      <
      -2       9      22       0       0       0      <
       0       7      23       0       0       0      <
      -1       8      23       0       0       0      <
       3       4      24       0       0       0      <
       2       5      24       0       0       0      <
       1       6      24       0       0       0      <
       0       8      26       0       0       0      <
      -1       9      26       0       0       0      <
       1       7      27       0       0       0      <
       0      -7     -27       0       0       0      <
      -1      -6     -27       0       0       0      <
      -2      -4     -24       0       0       0      <
      -3      -3     -24       0       0       0      <
       2      -8     -23       0       0       0      <
       1      -7     -23       0       0       0      <
       0      -6     -23       0       0       0      <
      -1      -5     -23       0       0       0      <
       3      -9     -22       0       0       0      <
       2      -8     -22       0       0       0      <
      -4      -1     -21       0       0       0      <
      -2      -3     -20       0       0       0      <
      -3      -2     -20       0       0       0      <
       4      -9     -19       0       0       0      <
       3      -8     -19       0       0       0      <
       2      -7     -19       0       0       0      <
       1      -6     -19       0       0       0      <
       0      -5     -19       0       0       0      o
      -1      -4     -19       0       0       0      <
       4      -9     -18       0       0       0      <
       3      -8     -18       0       0       0      <
      -5       1     -18       0       0       0      <
      -4       0     -17       0       0       0      <
      -2      -2     -16       0       0       0      <
      -3      -1     -16       0       0       0      <
       4      -8     -15       0       0       0      <
       3      -7     -15       0       0       0      <
       2      -6     -15       0       0       0      <
       1      -5     -15       0       0       0      <
       0      -4     -15       0       0       0      <
      -1      -3     -15       0       0       0      <
      -5       2     -14       0       0       0      <
      -4       1     -13       0       0       0      <
      -2      -1     -12       0       0       0      o
       5      -8     -11       0       0       0      <
       4      -7     -11       0       0       0      <
       3      -6     -11       0       0       0      <
       2      -5     -11       0       0       0      <
       1      -4     -11       0       0       0      o
       0      -3     -11       0       0       0      <
      -5       3     -10       0       0       0      <
      -3       1      -9       0       0       0      <
      -4       2      -9       0       0       0      <
      -2       0      -8       0       0       0      o
       5      -7      -7       0       0       0      <
       4      -6      -7       0       0       0      <
       3      -5      -7       0       0       0      <
       2      -4      -7       0       0       0      <
       1      -3      -7       0       0       0      o
      -6       5      -7       0       0       0      <
      -4       3      -6       0       0       0      <
      -5       4      -6       0       0       0      <
      -3       2      -5       0       0       0      o
       6      -7      -4       0       0       0      <
      -1       0      -4       0       0       0      o
      -6       6      -4       0       0       0      <
       6      -7      -3       0       0       0      <
       5      -6      -3       0       0       0      <
       4      -5      -3       0       0       0      <
       3      -4      -3       0       0       0      o
      -5       5      -3       0       0       0      <
      -4       4      -2       0       0       0      <
      -2       2      -1       0       0       0      o
       6      -6       0       0       0       0      <
       5      -5       0       0       0       0      <
      -6       7       0       0       0       0      o
      -5       6       1       0       0       0      <
      -3       4       2       0       0       0      o
       6      -5       4       0       0       0      <
       5      -4       4       0       0       0      <
       4      -3       4       0       0       0      <
       3      -2       4       0       0       0      o
       2      -1       4       0       0       0      <
      -5       7       4       0       0       0      <
      -4       6       5       0       0       0      <
      -3       5       6       0       0       0      o
       6      -4       7       0       0       0      <
       5      -3       7       0       0       0      <
       0       2       7       0       0       0      o
      -5       8       8       0       0       0      <
      -3       6       9       0       0       0      <
      -1       4      10       0       0       0      o
      -2       5      10       0       0       0      <
       5      -2      11       0       0       0      <
       4      -1      11       0       0       0      <
       3       0      11       0       0       0      <
       2       1      11       0       0       0      o
       1       2      11       0       0       0      o
      -4       8      12       0       0       0      <
      -2       6      13       0       0       0      <
      -3       7      13       0       0       0      o
       5      -1      14       0       0       0      <
       1       3      14       0       0       0      <
       0       4      14       0       0       0      <
      -4       9      15       0       0       0      o
      -3       8      16       0       0       0      <
       0       5      17       0       0       0      <
      -1       6      17       0       0       0      <
       5       0      18       0       0       0      o
       4       1      18       0       0       0      <
       3       2      18       0       0       0      <
       2       3      18       0       0       0      o
      -3       9      19       0       0       0      <
      -1       7      20       0       0       0      <
      -2       8      20       0       0       0      <
       4       2      21       0       0       0      <
       3       3      21       0       0       0      <
       2       4      21       0       0       0      <
       1       5      21       0       0       0      <
       0       6      21       0       0       0      <
      -1       8      23       0       0       0      <
      -2       9      23       0       0       0      <
       3       4      24       0       0       0      <
       2       5      24       0       0       0      <
       1       6      24       0       0       0      <
       0       7      24       0       0       0      <
       1       7      27       0       0       0      <
       1      -7     -27       0       0       0      <
       1      -7     -26       0       0       0      <
       0      -6     -26       0       0       0      <
      -1      -5     -26       0       0       0      <
      -2      -4     -26       0       0       0      <
       3      -8     -22       0       0       0      <
       2      -7     -22       0       0       0      <
       1      -6     -22       0       0       0      <
       0      -5     -22       0       0       0      <
      -1      -4     -22       0       0       0      <
      -2      -3     -22       0       0       0      <
      -3      -2     -22       0       0       0      <
       0      -5     -21       0       0       0      o
      -1      -4     -21       0       0       0      <
       4      -8     -18       0       0       0      <
       3      -7     -18       0       0       0      <
      -4       0     -18       0       0       0      <
      -5       1     -18       0       0       0      <
       2      -6     -17       0       0       0      <
       1      -5     -17       0       0       0      <
       0      -4     -17       0       0       0      <
      -1      -3     -17       0       0       0      <
      -2      -2     -17       0       0       0      <
      -3      -1     -17       0       0       0      <
       5      -8     -14       0       0       0      <
       4      -7     -14       0       0       0      <
      -5       2     -14       0       0       0      <
       3      -6     -13       0       0       0      o
       2      -5     -13       0       0       0      <
       1      -4     -13       0       0       0      <
      -2      -1     -13       0       0       0      <
      -3       0     -13       0       0       0      <
      -4       1     -13       0       0       0      <
       5      -7     -10       0       0       0      <
      -5       3     -10       0       0       0      <
       4      -6      -9       0       0       0      <
       3      -5      -9       0       0       0      <
      -3       1      -9       0       0       0      <
      -4       2      -9       0       0       0      <
      -5       3      -9       0       0       0      <
       5      -6      -6       0       0       0      <
      -6       5      -6       0       0       0      <
       5      -6      -5       0       0       0      <
       4      -5      -5       0       0       0      <
       3      -4      -5       0       0       0      <
      -4       3      -5       0       0       0      <
      -5       4      -5       0       0       0      <
       0      -1      -4    0.01    0.01       0      o
      -1       0      -4       0       0       0      <
       6      -6      -2       0       0       0      o
      -6       6      -2       0       0       0      <
       5      -5      -1       0       0       0      <
       4      -4      -1       0       0       0      <
      -4       4      -1       0       0       0      o
      -5       5      -1       0       0       0      <
       1      -1       0       0       0       0      <
      -1       1       0       0       0       0      <
      -2       2       0       0       0       0      <
       6      -5       2       0       0       0      <
      -6       7       2       0       0       0      <
       5      -4       3       0       0       0      <
       4      -3       3       0       0       0      <
      -4       5       3       0       0       0      o
      -5       6       3       0       0       0      <
       2      -1       4       0       0       0      <
       1       0       4       0       0       0      o
       0       1       4    0.01    0.01       0      o
      -1       2       4       0       0       0      o
      -2       3       4       0       0       0      o
       6      -4       6       0       0       0      <
       5      -3       7       0       0       0      <
       4      -2       7       0       0       0      <
      -4       6       7       0       0       0      <
      -5       7       7       0       0       0      <
       2       0       8       0       0       0      o
       1       1       8       0       0       0      o
       0       2       8       0       0       0      <
      -1       3       8       0       0       0      o
      -2       4       8       0       0       0      <
      -5       8      10       0       0       0      <
       5      -2      11       0       0       0      <
       4      -1      11       0       0       0      <
       3       0      11       0       0       0      <
      -3       6      11       0       0       0      <
      -4       7      11       0       0       0      <
       1       2      12       0       0       0      o
       0       3      12       0       0       0      <
      -1       4      12       0       0       0      <
       5      -1      14       0       0       0      <
       5      -1      15       0       0       0      <
       4       0      15       0       0       0      <
       3       1      15       0       0       0      <
      -2       6      15       0       0       0      o
      -3       7      15       0       0       0      <
      -4       8      15       0       0       0      <
       4       1      19       0       0       0      <
       3       2      19       0       0       0      <
       2       3      19       0       0       0      <
       1       4      19       0       0       0      <
       0       5      19       0       0       0      <
      -1       6      19       0       0       0      <
      -2       7      19       0       0       0      <
      -3       8      19       0       0       0      <
      -3       9      22       0       0       0      <
       3       3      23       0       0       0      <
       2       4      23       0       0       0      <
       1       5      23       0       0       0      <
       0       6      23       0       0       0      <
      -1       7      23       0       0       0      <
      -2       8      23       0       0       0      <
       2       5      26       0       0       0      <
       1       6      26       0       0       0      <
       0       7      26       0       0       0      <
      -1       8      26       0       0       0      <
       1       6      27       0       0       0      <
       0       7      27       0       0       0      <
       2      -7     -24       0       0       0      <
       1      -6     -24       0       0       0      <
       1      -6     -23       0       0       0      <
       0      -5     -23       0       0       0      <
      -1      -4     -23       0       0       0      <
      -2      -3     -23       0       0       0      <
      -3      -2     -23       0       0       0      <
       4      -8     -20       0       0       0      <
       3      -7     -20       0       0       0      <
       3      -7     -19       0       0       0      <
       2      -6     -19       0       0       0      <
       1      -5     -19       0       0       0      <
       0      -4     -18       0       0       0      <
      -1      -3     -18       0       0       0      <
      -2      -2     -18       0       0       0      <
      -3      -1     -18       0       0       0      <
      -4       0     -18       0       0       0      <
      -5       1     -18       0       0       0      <
       4      -7     -16       0       0       0      <
       4      -7     -15       0       0       0      <
       3      -6     -15       0       0       0      <
       2      -5     -14       0       0       0      <
       1      -4     -14       0       0       0      <
      -4       1     -14       0       0       0      <
      -5       2     -14       0       0       0      <
      -1      -2     -13       0       0       0      <
      -2      -1     -13       0       0       0      <
      -3       0     -13       0       0       0      <
      -4       1     -13       0       0       0      <
      -5       2     -13       0       0       0      <
       5      -7     -12       0       0       0      <
       5      -7     -11       0       0       0      <
       4      -6     -11       0       0       0      <
       3      -5     -10       0       0       0      o
       1      -3      -9       0       0       0      o
       0      -2      -9       0       0       0      o
      -3       1      -9       0       0       0      <
      -4       2      -9       0       0       0      <
      -5       3      -9       0       0       0      <
       5      -6      -7       0       0       0      <
       4      -5      -6       0       0       0      <
       3      -4      -6       0       0       0      <
       2      -3      -5       0       0       0      o
      -5       4      -5       0       0       0      <
      -6       5      -5       0       0       0      <
       6      -6      -4       0       0       0      <
      -2       1      -4       0       0       0      <
      -3       2      -4       0       0       0      o
      -4       3      -4       0       0       0      <
       6      -6      -3       0       0       0      <
       5      -5      -3       0       0       0      <
       5      -5      -2       0       0       0      <
       4      -4      -2       0       0       0      <
       3      -3      -1       0       0       0      o
      -6       6      -1       0       0       0      <
      -2       2       0       0       0       0      <
      -3       3       0       0       0       0      o
      -4       4       0       0       0       0      <
      -5       5       0       0       0       0      <
       6      -5       1       0       0       0      <
       5      -4       2       0       0       0      <
       4      -3       3       0       0       0      <
       3      -2       3       0       0       0      o
      -6       7       3       0       0       0      <
       1       0       4       0       0       0      o
      -4       5       4       0       0       0      <
      -5       6       4       0       0       0      <
      -6       7       4       0       0       0      <
       6      -4       5       0       0       0      <
       5      -3       6       0       0       0      <
       4      -2       7       0       0       0      <
       2       0       8       0       0       0      o
       1       1       8       0       0       0      o
      -4       6       8       0       0       0      <
      -5       7       8       0       0       0      <
       6      -3       9       0       0       0      <
       5      -2      10       0       0       0      <
       4      -1      11       0       0       0      <
       2       1      12       0       0       0      o
       1       2      12       0       0       0      o
      -4       7      12       0       0       0      <
      -2       5      13       0       0       0      <
      -3       6      13       0       0       0      <
       5      -1      14       0       0       0      <
       4       0      15       0       0       0      <
       3       1      16       0       0       0      <
       2       2      16       0       0       0      o
       1       3      16       0       0       0      <
      -4       8      16       0       0       0      <
      -1       5      17       0       0       0      <
      -2       6      17       0       0       0      <
      -3       7      17       0       0       0      <
       5       0      18       0       0       0      <
       4       1      19       0       0       0      <
       3       2      19       0       0       0      <
       3       2      20       0       0       0      <
       2       3      20       0       0       0      <
       1       4      20       0       0       0      <
       0       5      20       0       0       0      o
      -3       8      20       0       0       0      <
      -1       6      21       0       0       0      <
      -2       7      21       0       0       0      <
      -3       8      21       0       0       0      <
       3       3      23       0       0       0      <
       2       4      24       0       0       0      <
       1       5      24       0       0       0      <
       0       6      24       0       0       0      <
      -1       7      24       0       0       0      <
      -2       8      24       0       0       0      <
       1      -6     -26       0       0       0      <
       1      -6     -25       0       0       0      o
       0      -5     -25       0       0       0      <
      -1      -4     -25       0       0       0      <
       0      -5     -24       0       0       0      <
      -1      -4     -24       0       0       0      <
      -2      -3     -24       0       0       0      <
      -3      -2     -24       0       0       0      <
       3      -7     -22       0       0       0      <
       3      -7     -21       0       0       0      <
       2      -6     -21       0       0       0      <
       2      -6     -20       0       0       0      <
       1      -5     -20       0       0       0      <
       0      -4     -20       0       0       0      <
       0      -4     -19       0       0       0      <
      -1      -3     -19       0       0       0      <
      -2      -2     -19       0       0       0      <
      -3      -1     -19       0       0       0      <
      -4       0     -19       0       0       0      <
       4      -7     -17       0       0       0      <
       3      -6     -16       0       0       0      <
       2      -5     -15       0       0       0      <
       1      -4     -15       0       0       0      <
       0      -3     -14       0       0       0      <
      -1      -2     -14       0       0       0      <
      -2      -1     -14       0       0       0      <
      -3       0     -14       0       0       0      <
      -4       1     -14       0       0       0      <
      -5       2     -14       0       0       0      <
       5      -7     -13       0       0       0      <
       4      -6     -12       0       0       0      <
       3      -5     -11       0       0       0      <
       1      -3     -10       0       0       0      o
      -1      -1      -9       0       0       0      o
      -2       0      -9       0       0       0      <
      -3       1      -9       0       0       0      <
      -4       2      -9       0       0       0      <
      -5       3      -9       0       0       0      <
       5      -6      -8       0       0       0      <
       4      -5      -7       0       0       0      <
       3      -4      -6       0       0       0      <
       1      -2      -5       0       0       0      o
      -5       4      -5       0       0       0      <
      -6       5      -5       0       0       0      <
       6      -6      -4       0       0       0      <
      -2       1      -4       0       0       0      <
      -3       2      -4       0       0       0      o
      -4       3      -4       0       0       0      <
      -5       4      -4       0       0       0      <
      -6       5      -4       0       0       0      <
       5      -5      -3       0       0       0      <
       4      -4      -2       0       0       0      <
       2      -2      -1       0       0       0      o
       6      -5       0       0       0       0      <
      -4       4       0       0       0       0      <
      -5       5       0       0       0       0      <
      -6       6       0       0       0       0      <
       6      -5       1       0       0       0      <
       5      -4       1       0       0       0      <
       5      -4       2       0       0       0      <
       4      -3       2       0       0       0      <
       3      -2       3       0       0       0      o
       1       0       4       0       0       0      o
      -6       7       4       0       0       0      <
       6      -4       5       0       0       0      <
      -2       3       5       0       0       0      o
      -3       4       5       0       0       0      <
      -4       5       5       0       0       0      <
      -5       6       5       0       0       0      <
       5      -3       6       0       0       0      <
       4      -2       7       0       0       0      o
       2       0       8       0       0       0      o
       6      -3       9       0       0       0      <
       0       2       9       0       0       0      o
      -1       3       9       0       0       0      o
      -2       4       9       0       0       0      <
      -3       5       9       0       0       0      <
      -4       6       9       0       0       0      <
      -5       7       9       0       0       0      <
       5      -2      10       0       0       0      <
       5      -2      11       0       0       0      <
       4      -1      11       0       0       0      <
       3       0      12       0       0       0      <
       1       2      13       0       0       0      <
       0       3      13       0       0       0      o
      -4       7      13       0       0       0      <
      -2       5      14       0       0       0      <
      -3       6      14       0       0       0      <
      -4       7      14       0       0       0      <
       5      -1      15       0       0       0      <
       4       0      15       0       0       0      <
       4       0      16       0       0       0      <
       3       1      16       0       0       0      <
       2       2      17       0       0       0      <
       1       3      17       0       0       0      <
      -1       5      18       0       0       0      <
      -2       6      18       0       0       0      <
      -3       7      18       0       0       0      <
       4       1      20       0       0       0      <
       3       2      20       0       0       0      <
       2       3      21       0       0       0      <
       1       4      21       0       0       0      <
       0       5      22       0       0       0      <
      -1       6      22       0       0       0      <
      -2       7      22       0       0       0      <
      -3       8      22       0       0       0      <
       3       3      24       0       0       0      <
       2       4      25       0       0       0      <
       1       5      25       0       0       0      <
       0       6      25       0       0       0      <
       0       6      26       0       0       0      <
      -1       7      26       0       0       0      <
       1      -6     -27       0       0       0      <
       0      -5     -27       0       0       0      <
       0      -5     -26       0       0       0      <
      -1      -4     -26       0       0       0      <
      -2      -3     -26       0       0       0      <
      -1      -4     -25       0       0       0      <
      -2      -3     -25       0       0       0      <
       3      -7     -23       0       0       0      <
       2      -6     -23       0       0       0      <
       2      -6     -22       0       0       0      <
       1      -5     -22       0       0       0      <
       1      -5     -21       0       0       0      <
       0      -4     -21       0       0       0      <
      -1      -3     -20       0       0       0      <
      -2      -2     -20       0       0       0      <
      -3      -1     -20       0       0       0      <
      -4       0     -20       0       0       0      o
       4      -7     -19       0       0       0      <
      -3      -1     -19       0       0       0      <
      -4       0     -19       0       0       0      <
       4      -7     -18       0       0       0      <
       3      -6     -18       0       0       0      <
       3      -6     -17       0       0       0      <
       2      -5     -17       0       0       0      <
       1      -4     -16       0       0       0      <
       5      -7     -15       0       0       0      <
       0      -3     -15       0       0       0      <
      -1      -2     -15       0       0       0      <
       5      -7     -14       0       0       0      <
       4      -6     -14       0       0       0      <
      -2      -1     -14       0       0       0      o
      -3       0     -14       0       0       0      <
      -4       1     -14       0       0       0      <
      -5       2     -14       0       0       0      <
       4      -6     -13       0       0       0      <
       3      -5     -12       0       0       0      <
       2      -4     -11       0       0       0      <
       0      -2     -10       0       0       0      o
       5      -6      -9       0       0       0      <
      -2       0      -9       0       0       0      <
      -3       1      -9       0       0       0      <
      -4       2      -9       0       0       0      <
      -5       3      -9       0       0       0      <
       4      -5      -8       0       0       0      <
       3      -4      -7       0       0       0      <
       6      -6      -6       0       0       0      <
       2      -3      -6       0       0       0      o
       6      -6      -5       0       0       0      <
       0      -1      -5       0       0       0      o
       5      -5      -4       0       0       0      <
      -2       1      -4       0       0       0      o
      -3       2      -4       0       0       0      o
      -4       3      -4       0       0       0      <
      -5       4      -4       0       0       0      <
      -6       5      -4       0       0       0      <
       4      -4      -3       0       0       0      <
       3      -3      -2       0       0       0      <
       6      -5      -1       0       0       0      <
       2      -2      -1       0       0       0      o
       6      -5       0       0       0       0      <
      -6       6       0       0       0       0      <
       5      -4       1       0       0       0      <
      -2       2       1       0       0       0      o
      -3       3       1       0       0       0      <
      -4       4       1       0       0       0      <
      -5       5       1       0       0       0      o
      -6       6       1       0       0       0      <
       4      -3       2       0       0       0      <
       3      -2       3       0       0       0      o
       6      -4       4       0       0       0      <
       6      -4       5       0       0       0      <
       5      -3       5       0       0       0      <
      -1       2       5       0       0       0      o
      -5       6       5       0       0       0      <
       5      -3       6       0       0       0      <
      -3       4       6       0       0       0      <
      -4       5       6       0       0       0      o
      -5       6       6       0       0       0      <
       4      -2       7       0       0       0      o
       2       0       8       0       0       0      o
       6      -3       9       0       0       0      <
       1       1       9       0       0       0      o
       5      -2      10       0       0       0      <
      -1       3      10       0       0       0      o
      -2       4      10       0       0       0      <
      -3       5      10       0       0       0      <
      -4       6      10       0       0       0      <
      -5       7      10       0       0       0      <
       4      -1      11       0       0       0      <
       3       0      12       0       0       0      <
       2       1      13       0       0       0      <
       0       3      14       0       0       0      <
      -1       4      14       0       0       0      <
       5      -1      15       0       0       0      <
      -2       5      15       0       0       0      <
      -3       6      15       0       0       0      <
      -4       7      15       0       0       0      <
       4       0      16       0       0       0      <
       3       1      17       0       0       0      <
       2       2      17       0       0       0      <
       1       3      18       0       0       0      o
       0       4      18       0       0       0      <
      -1       5      19       0       0       0      <
      -2       6      19       0       0       0      <
      -3       7      19       0       0       0      <
       4       1      20       0       0       0      <
       3       2      21       0       0       0      <
       2       3      22       0       0       0      <
       1       4      22       0       0       0      <
       0       5      23       0       0       0      <
      -1       6      23       0       0       0      <
      -2       7      23       0       0       0      <
      -3       8      23       0       0       0      <
       2       4      26       0       0       0      <
       1       5      26       0       0       0      <
       1       5      27       0       0       0      <
       0       6      27       0       0       0      <
      -1       7      27       0       0       0      <
       0      -5     -28       0       0       0      <
      -1      -4     -28       0       0       0      <
      -1      -4     -27       0       0       0      <
      -2      -3     -27       0       0       0      <
      -2      -3     -26       0       0       0      <
       2      -6     -25       0       0       0      <
       2      -6     -24       0       0       0      <
       1      -5     -23       0       0       0      <
       0      -4     -22       0       0       0      <
      -1      -3     -21       0       0       0      <
      -2      -2     -21       0       0       0      <
       3      -6     -20       0       0       0      <
      -2      -2     -20       0       0       0      <
      -3      -1     -20       0       0       0      <
      -4       0     -20       0       0       0      <
       3      -6     -19       0       0       0      <
      -3      -1     -19       0       0       0      <
      -4       0     -19       0       0       0      <
       2      -5     -18       0       0       0      <
       1      -4     -17       0       0       0      <
       4      -6     -16       0       0       0      <
       0      -3     -16       0       0       0      <
       4      -6     -15       0       0       0      <
      -1      -2     -15       0       0       0      <
      -2      -1     -15       0       0       0      <
       3      -5     -14       0       0       0      <
      -3       0     -14       0       0       0      o
      -4       1     -14       0       0       0      <
      -5       2     -14       0       0       0      <
       2      -4     -13       0       0       0      <
      -4       1     -13       0       0       0      <
      -5       2     -13       0       0       0      <
       5      -6     -11       0       0       0      <
       4      -5     -10       0       0       0      <
      -1      -1     -10       0       0       0      o
      -2       0      -9       0       0       0      <
      -3       1      -9       0       0       0      <
       3      -4      -8       0       0       0      <
      -4       2      -8       0       0       0      <
      -5       3      -8       0       0       0      <
      -6       4      -8       0       0       0      <
       2      -3      -7       0       0       0      o
       5      -5      -6       0       0       0      <
       1      -2      -6       0       0       0      o
       4      -4      -4       0       0       0      <
      -2       1      -4       0       0       0      o
       3      -3      -3       0       0       0      <
      -3       2      -3       0       0       0      <
      -4       3      -3       0       0       0      <
      -5       4      -3       0       0       0      <
      -6       5      -3       0       0       0      <
       6      -5      -2       0       0       0      <
       2      -2      -2       0       0       0      o
      -6       5      -2       0       0       0      <
       5      -4      -1       0       0       0      <
       1      -1      -1    0.01    0.01       0      o
       5      -4       0       0       0       0      <
       4      -3       1       0       0       0      <
       3      -2       2       0       0       0      <
      -3       3       2       0       0       0      <
      -4       4       2       0       0       0      <
      -5       5       2       0       0       0      <
      -6       6       2       0       0       0      <
       6      -4       3       0       0       0      <
       2      -1       3       0       0       0      <
      -5       5       3       0       0       0      <
      -6       6       3       0       0       0      <
       5      -3       4       0       0       0      <
       5      -3       5       0       0       0      <
       0       1       5       0       0       0      o
       4      -2       6       0       0       0      <
      -2       3       6       0       0       0      o
       3      -1       7       0       0       0      <
      -3       4       7       0       0       0      <
      -4       5       7       0       0       0      <
      -5       6       7       0       0       0      <
       6      -3       8       0       0       0      <
       2       0       8       0       0       0      o
       5      -2       9       0       0       0      <
       1       1       9       0       0       0      o
       5      -2      10       0       0       0      <
       0       2      10       0       0       0      o
       4      -1      11       0       0       0      <
      -2       4      11       0       0       0      <
       3       0      12       0       0       0      <
      -3       5      12       0       0       0      <
      -4       6      12       0       0       0      <
       2       1      13       0       0       0      <
       5      -1      14       0       0       0      <
       1       2      14       0       0       0      <
       5      -1      15       0       0       0      <
       4       0      15       0       0       0      <
       0       3      15       0       0       0      <
      -1       4      15       0       0       0      o
       4       0      16       0       0       0      <
      -2       5      16       0       0       0      <
      -3       6      16       0       0       0      <
      -4       7      16       0       0       0      <
       3       1      17       0       0       0      <
      -4       7      17       0       0       0      <
       2       2      18       0       0       0      <
       1       3      18       0       0       0      <
       1       3      19       0       0       0      <
       0       4      19       0       0       0      <
       4       1      20       0       0       0      <
      -1       5      20       0       0       0      <
      -2       6      20       0       0       0      <
       3       2      21       0       0       0      <
      -3       7      21       0       0       0      o
       2       3      22       0       0       0      <
       1       4      23       0       0       0      <
       0       5      24       0       0       0      <
      -1       6      24       0       0       0      <
      -2       7      25       0       0       0      <
       2       4      26       0       0       0      <
       1       5      27       0       0       0      <
       1      -5     -26       0       0       0      <
       1      -5     -25       0       0       0      <
       0      -4     -25       0       0       0      <
       0      -4     -24       0       0       0      <
       3      -6     -23       0       0       0      <
      -1      -3     -23       0       0       0      <
       3      -6     -22       0       0       0      <
      -2      -2     -22       0       0       0      <
      -3      -1     -22       0       0       0      <
       2      -5     -21       0       0       0      <
      -3      -1     -21       0       0       0      <
      -4       0     -21       0       0       0      <
       2      -5     -20       0       0       0      <
      -4       0     -20       0       0       0      <
       1      -4     -19       0       0       0      <
       4      -6     -18       0       0       0      <
       0      -3     -18       0       0       0      <
       4      -6     -17       0       0       0      <
      -1      -2     -17       0       0       0      <
       3      -5     -16       0       0       0      <
      -1      -2     -16       0       0       0      <
      -2      -1     -16       0       0       0      <
      -2      -1     -15       0       0       0      <
      -3       0     -15       0       0       0      <
       5      -6     -14       0       0       0      <
       2      -4     -14       0       0       0      <
      -4       1     -14       0       0       0      <
      -5       2     -14       0       0       0      <
       5      -6     -13       0       0       0      <
       1      -3     -13       0       0       0      o
      -5       2     -13       0       0       0      <
       4      -5     -12       0       0       0      <
       4      -5     -11       0       0       0      <
       3      -4     -10       0       0       0      <
      -3       1      -9       0       0       0      <
       5      -5      -8       0       0       0      <
       2      -3      -8       0       0       0      <
      -4       2      -8       0       0       0      <
      -5       3      -8       0       0       0      <
      -6       4      -8       0       0       0      <
       5      -5      -7       0       0       0      <
       1      -2      -7       0       0       0      o
      -5       3      -7       0       0       0      <
      -6       4      -7       0       0       0      <
       4      -4      -6       0       0       0      <
       4      -4      -5       0       0       0      <
       6      -5      -4       0       0       0      <
       3      -3      -4       0       0       0      <
      -2       1      -4       0       0       0      <
       6      -5      -3       0       0       0      <
      -3       2      -3       0       0       0      o
      -4       3      -3       0       0       0      <
       5      -4      -2       0       0       0      <
      -4       3      -2       0       0       0      <
      -5       4      -2       0       0       0      o
      -6       5      -2       0       0       0      <
       5      -4      -1       0       0       0      <
       1      -1      -1    0.01    0.01       0      o
      -6       5      -1       0       0       0      <
       4      -3       0       0       0       0      <
      -1       1       1    0.01    0.01       0      o
       6      -4       2       0       0       0      <
       3      -2       2       0       0       0      <
      -2       2       2       0       0       0      <
       6      -4       3       0       0       0      <
       2      -1       3       0       0       0      <
      -4       4       3       0       0       0      <
      -5       5       3       0       0       0      <
      -6       6       3       0       0       0      <
       5      -3       4       0       0       0      <
      -5       5       4       0       0       0      <
      -6       6       4       0       0       0      <
       4      -2       6       0       0       0      <
       6      -3       7       0       0       0      <
       3      -1       7       0       0       0      <
      -2       3       7       0       0       0      o
       6      -3       8       0       0       0      <
      -3       4       8       0       0       0      <
      -4       5       8       0       0       0      <
       5      -2       9       0       0       0      <
      -5       6       9       0       0       0      <
       5      -2      10       0       0       0      <
       4      -1      11       0       0       0      <
       0       2      11       0       0       0      <
       3       0      12       0       0       0      <
      -2       4      12       0       0       0      <
      -3       5      13       0       0       0      <
      -4       6      13       0       0       0      <
       5      -1      14       0       0       0      <
       2       1      14       0       0       0      <
      -4       6      14       0       0       0      <
       5      -1      15       0       0       0      <
       1       2      15       0       0       0      <
       4       0      16       0       0       0      <
       0       3      16       0       0       0      <
       3       1      17       0       0       0      <
      -1       4      17       0       0       0      <
      -2       5      17       0       0       0      <
       3       1      18       0       0       0      <
      -3       6      18       0       0       0      <
       2       2      19       0       0       0      <
       1       3      20       0       0       0      <
       4       1      21       0       0       0      <
       0       4      21       0       0       0      <
      -1       5      21       0       0       0      <
       3       2      22       0       0       0      <
      -1       5      22       0       0       0      <
      -2       6      22       0       0       0      <
       3       2      23       0       0       0      <
       2       3      23       0       0       0      <
      -3       7      23       0       0       0      <
       2       3      24       0       0       0      <
       1       4      24       0       0       0      <
       1       4      25       0       0       0      <
       0       5      25       0       0       0      <
       0       5      26       0       0       0      <
      -1       6      26       0       0       0      <
      -1       6      27       0       0       0      <
       0      -4     -28       0       0       0      <
      -1      -3     -27       0       0       0      <
       2      -5     -26       0       0       0      <
      -1      -3     -26       0       0       0      <
       2      -5     -25       0       0       0      <
      -2      -2     -25       0       0       0      <
       2      -5     -24       0       0       0      <
      -2      -2     -24       0       0       0      <
       1      -4     -23       0       0       0      <
      -3      -1     -23       0       0       0      <
       1      -4     -22       0       0       0      <
      -3      -1     -22       0       0       0      <
       0      -3     -21       0       0       0      <
      -4       0     -21       0       0       0      <
       3      -5     -20       0       0       0      <
       0      -3     -20       0       0       0      o
       3      -5     -19       0       0       0      <
      -1      -2     -19       0       0       0      o
       2      -4     -18       0       0       0      <
      -1      -2     -18       0       0       0      o
       2      -4     -17       0       0       0      <
      -2      -1     -17       0       0       0      <
       4      -5     -16       0       0       0      <
      -3       0     -16       0       0       0      <
       4      -5     -15       0       0       0      <
       1      -3     -15       0       0       0      <
      -3       0     -15       0       0       0      <
      -4       1     -15       0       0       0      <
      -4       1     -14       0       0       0      <
      -5       2     -14       0       0       0      <
       3      -4     -13       0       0       0      <
       0      -2     -13       0       0       0      <
      -5       2     -13       0       0       0      <
       3      -4     -12       0       0       0      <
      -1      -1     -12       0       0       0      o
       5      -5     -11       0       0       0      <
       5      -5     -10       0       0       0      <
       2      -3     -10       0       0       0      <
      -2       0     -10       0       0       0      o
       4      -4      -9       0       0       0      <
      -3       1      -9       0       0       0      <
       4      -4      -8       0       0       0      <
       1      -2      -8       0       0       0      o
      -3       1      -8       0       0       0      <
      -4       2      -8       0       0       0      <
       6      -5      -7       0       0       0      <
      -4       2      -7       0       0       0      <
      -5       3      -7       0       0       0      <
       6      -5      -6       0       0       0      <
       3      -3      -6       0       0       0      <
      -5       3      -6       0       0       0      <
      -6       4      -6       0       0       0      <
      -1       0      -5       0       0       0      o
      -6       4      -5       0       0       0      <
       5      -4      -4       0       0       0      <
       2      -2      -4       0       0       0      o
      -2       1      -3       0       0       0      o
       4      -3      -2       0       0       0      <
      -3       2      -2       0       0       0      <
       6      -4      -1       0       0       0      <
       4      -3      -1       0       0       0      <
      -4       3      -1       0       0       0      <
       6      -4       0       0       0       0      <
      -5       4       0       0       0       0      <
      -6       5       0       0       0       0      <
       3      -2       1       0       0       0      o
      -6       5       1       0       0       0      <
       5      -3       2       0       0       0      <
       5      -3       3       0       0       0      <
      -2       2       3       0       0       0      o
      -3       3       4       0       0       0      o
       4      -2       5       0       0       0      <
      -4       4       5       0       0       0      <
       6      -3       6       0       0       0      <
       0       1       6       0       0       0      <
      -5       5       6       0       0       0      <
       3      -1       7       0       0       0      <
      -5       5       7       0       0       0      <
       5      -2       8       0       0       0      <
       5      -2       9       0       0       0      <
       2       0       9       0       0       0      <
      -2       3       9       0       0       0      o
       4      -1      10       0       0       0      <
      -3       4      10       0       0       0      <
       4      -1      11       0       0       0      <
      -4       5      11       0       0       0      <
       0       2      12       0       0       0      <
       3       0      13       0       0       0      <
       5      -1      14       0       0       0      <
       2       1      14       0       0       0      <
       5      -1      15       0       0       0      <
       2       1      15       0       0       0      <
      -2       4      15       0       0       0      <
       4       0      16       0       0       0      <
       1       2      16       0       0       0      <
      -3       5      16       0       0       0      <
       4       0      17       0       0       0      <
      -4       6      17       0       0       0      <
       3       1      18       0       0       0      <
       0       3      18       0       0       0      <
       3       1      19       0       0       0      <
      -1       4      19       0       0       0      <
       2       2      20       0       0       0      <
      -2       5      20       0       0       0      <
      -2       5      21       0       0       0      <
      -3       6      21       0       0       0      <
       1       3      22       0       0       0      <
      -3       6      22       0       0       0      <
       3       2      23       0       0       0      <
       0       4      23       0       0       0      <
       3       2      24       0       0       0      <
      -1       5      24       0       0       0      <
       2       3      25       0       0       0      <
      -1       5      25       0       0       0      <
      -2       6      25       0       0       0      <
       2       3      26       0       0       0      <
      -2       6      26       0       0       0      <
       1       4      27       0       0       0      <
       0       5      28       0       0       0      <
      -1      -3     -28       0       0       0      <
      -2      -2     -27       0       0       0      <
       1      -4     -26       0       0       0      <
      -2      -2     -26       0       0       0      <
       1      -4     -25       0       0       0      <
      -3      -1     -25       0       0       0      <
       3      -5     -24       0       0       0      <
       0      -3     -24       0       0       0      <
      -3      -1     -24       0       0       0      <
       3      -5     -23       0       0       0      <
       0      -3     -23       0       0       0      <
       3      -5     -22       0       0       0      <
       0      -3     -22       0       0       0      <
      -1      -2     -21       0       0       0      <
       2      -4     -20       0       0       0      <
      -1      -2     -20       0       0       0      <
       2      -4     -19       0       0       0      <
      -2      -1     -19       0       0       0      <
       4      -5     -18       0       0       0      <
       1      -3     -18       0       0       0      <
      -2      -1     -18       0       0       0      <
       4      -5     -17       0       0       0      <
       1      -3     -17       0       0       0      <
      -3       0     -17       0       0       0      <
      -3       0     -16       0       0       0      <
      -4       1     -16       0       0       0      <
       3      -4     -15       0       0       0      <
       0      -2     -15       0       0       0      <
      -4       1     -15       0       0       0      <
       5      -5     -14       0       0       0      <
       3      -4     -14       0       0       0      <
      -4       1     -14       0       0       0      <
      -5       2     -14       0       0       0      <
       5      -5     -13       0       0       0      <
      -1      -1     -13       0       0       0      <
      -5       2     -13       0       0       0      <
       5      -5     -12       0       0       0      <
       2      -3     -12       0       0       0      <
      -2       0     -11       0       0       0      <
       4      -4     -10       0       0       0      <
       4      -4      -9       0       0       0      <
       1      -2      -9       0       0       0      o
      -3       1      -9       0       0       0      <
       6      -5      -8       0       0       0      <
      -4       2      -8       0       0       0      <
       3      -3      -7       0       0       0      <
       0      -1      -7       0       0       0      o
      -4       2      -7       0       0       0      o
      -5       3      -7       0       0       0      <
       5      -4      -6       0       0       0      <
      -5       3      -6       0       0       0      <
      -6       4      -6       0       0       0      <
       5      -4      -5       0       0       0      <
      -1       0      -5       0       0       0      o
      -6       4      -5       0       0       0      <
      -6       4      -4       0       0       0      <
       4      -3      -3       0       0       0      <
      -2       1      -3       0       0       0      o
       6      -4      -2       0       0       0      <
       4      -3      -2       0       0       0      <
       1      -1      -2    0.01    0.01       0      o
      -3       2      -2       0       0       0      <
       6      -4      -1       0       0       0      <
       3      -2       0       0       0       0      <
      -4       3       0       0       0       0      <
       5      -3       1       0       0       0      <
      -5       4       1       0       0       0      <
      -6       5       1       0       0       0      <
       5      -3       2       0       0       0      <
      -1       1       2    0.01    0.01       0      o
      -6       5       2       0       0       0      <
      -6       5       3       0       0       0      <
       4      -2       4       0       0       0      <
      -2       2       4       0       0       0      <
       6      -3       5       0       0       0      <
       4      -2       5       0       0       0      <
       1       0       5       0       0       0      o
      -3       3       5       0       0       0      o
       6      -3       6       0       0       0      <
      -4       4       6       0       0       0      <
       3      -1       7       0       0       0      <
       0       1       7       0       0       0      o
      -4       4       7       0       0       0      <
      -5       5       7       0       0       0      <
       5      -2       8       0       0       0      <
      -5       5       8       0       0       0      <
       5      -2       9       0       0       0      <
       2       0       9       0       0       0      <
      -2       3      10       0       0       0      o
       4      -1      11       0       0       0      <
       1       1      11       0       0       0      <
      -3       4      11       0       0       0      <
      -3       4      12       0       0       0      <
       3       0      13       0       0       0      o
       0       2      13       0       0       0      <
      -4       5      13       0       0       0      <
       5      -1      14       0       0       0      <
       3       0      14       0       0       0      <
       5      -1      15       0       0       0      <
       2       1      15       0       0       0      <
      -1       3      15       0       0       0      <
       2       1      16       0       0       0      <
      -2       4      16       0       0       0      <
       4       0      17       0       0       0      <
       1       2      17       0       0       0      <
      -2       4      17       0       0       0      <
      -3       5      17       0       0       0      <
       4       0      18       0       0       0      <
       1       2      18       0       0       0      <
      -3       5      18       0       0       0      <
       3       1      19       0       0       0      <
       0       3      19       0       0       0      o
       3       1      20       0       0       0      <
       2       2      21       0       0       0      <
      -1       4      21       0       0       0      <
       2       2      22       0       0       0      <
      -2       5      22       0       0       0      o
       1       3      23       0       0       0      <
      -2       5      23       0       0       0      <
      -3       6      23       0       0       0      <
       1       3      24       0       0       0      <
      -3       6      24       0       0       0      <
       0       4      25       0       0       0      <
      -1       5      26       0       0       0      <
       2       3      27       0       0       0      <
      -1       5      27       0       0       0      <
       1      -4     -28       0       0       0      <
       1      -4     -27       0       0       0      <
       0      -3     -25       0       0       0      <
       3      -5     -24       0       0       0      <
       0      -3     -24       0       0       0      <
      -1      -2     -23       0       0       0      <
       2      -4     -22       0       0       0      <
      -1      -2     -22       0       0       0      <
       2      -4     -21       0       0       0      <
      -1      -2     -21       0       0       0      <
       4      -5     -20       0       0       0      <
      -2      -1     -20       0       0       0      <
       4      -5     -19       0       0       0      <
       1      -3     -19       0       0       0      <
      -2      -1     -19       0       0       0      <
       4      -5     -18       0       0       0      <
       1      -3     -18       0       0       0      <
      -3       0     -18       0       0       0      <
      -3       0     -17       0       0       0      <
       3      -4     -16       0       0       0      <
       0      -2     -16       0       0       0      <
      -4       1     -16       0       0       0      <
       5      -5     -15       0       0       0      <
       3      -4     -15       0       0       0      <
       0      -2     -15       0       0       0      <
      -4       1     -15       0       0       0      <
      -5       2     -15       0       0       0      <
       5      -5     -14       0       0       0      <
      -5       2     -14       0       0       0      <
       5      -5     -13       0       0       0      <
       2      -3     -13       0       0       0      <
      -1      -1     -13       0       0       0      <
      -5       2     -13       0       0       0      <
       4      -4     -11       0       0       0      <
      -2       0     -11       0       0       0      <
       4      -4     -10       0       0       0      <
       1      -2     -10       0       0       0      o
      -3       1      -9       0       0       0      <
       3      -3      -8       0       0       0      <
      -4       2      -8       0       0       0      <
       5      -4      -7       0       0       0      <
      -4       2      -7       0       0       0      <
       5      -4      -6       0       0       0      <
      -5       3      -6       0       0       0      <
       2      -2      -5       0       0       0      o
      -5       3      -5       0       0       0      <
      -6       4      -5       0       0       0      <
      -6       4      -4       0       0       0      <
       4      -3      -3       0       0       0      <
      -2       1      -3       0       0       0      o
       6      -4      -2       0       0       0      <
      -3       2      -2       0       0       0      o
       6      -4      -1       0       0       0      <
      -3       2      -1       0       0       0      o
       3      -2       0       0       0       0      <
      -4       3       0       0       0       0      <
       5      -3       1       0       0       0      <
      -5       4       1       0       0       0      <
       5      -3       2       0       0       0      <
      -1       1       2    0.01    0.01       0      o
      -5       4       2       0       0       0      o
      -6       5       2       0       0       0      <
      -6       5       3       0       0       0      <
       4      -2       4       0       0       0      o
      -2       2       4       0       0       0      o
       6      -3       5       0       0       0      <
       4      -2       5       0       0       0      <
       1       0       5       0       0       0      o
       6      -3       6       0       0       0      <
      -3       3       6       0       0       0      o
       3      -1       7       0       0       0      <
       0       1       7       0       0       0      o
      -4       4       7       0       0       0      <
       5      -2       8       0       0       0      <
      -5       5       8       0       0       0      <
       5      -2       9       0       0       0      <
      -1       2       9       0       0       0      o
      -5       5       9       0       0       0      <
       2       0      10       0       0       0      <
       4      -1      11       0       0       0      <
      -2       3      11       0       0       0      o
       4      -1      12       0       0       0      <
       1       1      12       0       0       0      o
      -3       4      12       0       0       0      <
      -3       4      13       0       0       0      <
      -4       5      13       0       0       0      <
       3       0      14       0       0       0      <
       0       2      14       0       0       0      <
      -4       5      14       0       0       0      <
       5      -1      15       0       0       0      <
       5      -1      16       0       0       0      <
       2       1      16       0       0       0      <
      -1       3      16       0       0       0      <
       4       0      17       0       0       0      <
      -2       4      17       0       0       0      <
       4       0      18       0       0       0      <
       1       2      18       0       0       0      o
      -2       4      18       0       0       0      <
      -3       5      19       0       0       0      <
       3       1      20       0       0       0      <
       0       3      20       0       0       0      <
       3       1      21       0       0       0      <
       2       2      22       0       0       0      <
      -1       4      22       0       0       0      <
       2       2      23       0       0       0      <
      -2       5      23       0       0       0      <
       1       3      24       0       0       0      <
      -2       5      24       0       0       0      <
      -3       6      24       0       0       0      <
       1       3      25       0       0       0      <
       0       4      26       0       0       0      <
       0       4      27       0       0       0      <
       0      -3     -28       0       0       0      <
       2      -4     -27       0       0       0      <
       0      -3     -27       0       0       0      <
       2      -4     -26       0       0       0      <
      -1      -2     -26       0       0       0      <
       2      -4     -25       0       0       0      <
      -1      -2     -25       0       0       0      <
      -1      -2     -24       0       0       0      <
       1      -3     -22       0       0       0      <
      -2      -1     -22       0       0       0      o
       3      -4     -21       0       0       0      <
       1      -3     -21       0       0       0      <
      -2      -1     -21       0       0       0      <
       3      -4     -20       0       0       0      <
      -2      -1     -20       0       0       0      <
       3      -4     -19       0       0       0      <
      -3       0     -19       0       0       0      <
       0      -2     -18       0       0       0      <
      -3       0     -18       0       0       0      <
       0      -2     -17       0       0       0      <
      -3       0     -17       0       0       0      <
       2      -3     -16       0       0       0      <
      -4       1     -16       0       0       0      <
       4      -4     -15       0       0       0      <
       2      -3     -15       0       0       0      <
      -1      -1     -15       0       0       0      <
      -4       1     -15       0       0       0      <
       4      -4     -14       0       0       0      <
      -1      -1     -14       0       0       0      <
      -5       2     -14       0       0       0      <
       4      -4     -13       0       0       0      <
      -5       2     -13       0       0       0      <
       1      -2     -12       0       0       0      o
      -2       0     -12       0       0       0      o
      -5       2     -12       0       0       0      <
      -2       0     -11       0       0       0      <
       5      -4     -10       0       0       0      <
       3      -3     -10       0       0       0      <
       5      -4      -9       0       0       0      <
      -3       1      -9       0       0       0      <
      -4       2      -7       0       0       0      <
       6      -4      -6       0       0       0      <
       4      -3      -6       0       0       0      <
       2      -2      -6       0       0       0      o
      -4       2      -6       0       0       0      <
       6      -4      -5       0       0       0      <
       4      -3      -5       0       0       0      <
      -5       3      -5       0       0       0      <
       6      -4      -4       0       0       0      <
      -5       3      -4       0       0       0      <
       1      -1      -3    0.01    0.01       0      o
      -2       1      -3       0       0       0      <
      -6       4      -3       0       0       0      <
       3      -2      -2       0       0       0      <
      -6       4      -2       0       0       0      <
       5      -3      -1       0       0       0      <
       3      -2      -1       0       0       0      <
       5      -3       0       0       0       0      <
      -3       2       0       0       0       0      <
       2      -1       2       0       0       0      o
      -4       3       2       0       0       0      <
       6      -3       3       0       0       0      <
       4      -2       3       0       0       0      <
      -1       1       3    0.01    0.01       0      o
      -5       4       3       0       0       0      <
       6      -3       4       0       0       0      <
      -5       4       4       0       0       0      <
       1       0       5       0    0.01       0      o
      -2       2       5       0       0       0      o
      -6       5       5       0       0       0      <
       3      -1       6       0       0       0      <
      -6       5       6       0       0       0      <
       5      -2       7       0       0       0      <
       3      -1       7       0       0       0      <
      -3       3       7       0       0       0      <
       5      -2       8       0       0       0      <
       0       1       8       0       0       0      o
      -3       3       8       0       0       0      <
      -4       4       9       0       0       0      <
       4      -1      10       0       0       0      <
       2       0      10       0       0       0      <
      -1       2      10       0       0       0      o
      -4       4      10       0       0       0      <
       4      -1      11       0       0       0      <
      -5       5      11       0       0       0      <
      -5       5      12       0       0       0      <
       1       1      13       0       0       0      <
      -2       3      13       0       0       0      <
       5      -1      14       0       0       0      <
       3       0      14       0       0       0      <
       5      -1      15       0       0       0      <
       0       2      15       0       0       0      <
      -3       4      15       0       0       0      <
      -4       5      16       0       0       0      <
       2       1      17       0       0       0      <
      -1       3      17       0       0       0      <
      -4       5      17       0       0       0      <
       4       0      18       0       0       0      <
      -1       3      18       0       0       0      o
       4       0      19       0       0       0      <
       1       2      19       0       0       0      <
      -2       4      19       0       0       0      <
       1       2      20       0       0       0      <
      -2       4      20       0       0       0      <
       3       1      21       0       0       0      <
      -3       5      21       0       0       0      <
       0       3      22       0       0       0      <
      -3       5      22       0       0       0      <
       2       2      23       0       0       0      <
       2       2      24       0       0       0      <
      -1       4      24       0       0       0      <
      -1       4      25       0       0       0      <
       1       3      26       0       0       0      <
      -2       5      26       0       0       0      <
       1       3      27       0       0       0      <
       0       4      28       0       0       0      <
      -1      -2     -28       0       0       0      <
      -1      -2     -27       0       0       0      <
       1      -3     -26       0       0       0      <
      -1      -2     -26       0       0       0      <
       3      -4     -25       0       0       0      <
       1      -3     -25       0       0       0      <
       3      -4     -24       0       0       0      <
       1      -3     -24       0       0       0      <
      -2      -1     -24       0       0       0      <
       3      -4     -23       0       0       0      <
      -2      -1     -23       0       0       0      <
       3      -4     -22       0       0       0      <
      -2      -1     -22       0       0       0      <
       0      -2     -21       0       0       0      <
       0      -2     -20       0       0       0      <
      -3       0     -20       0       0       0      <
       4      -4     -19       0       0       0      <
       2      -3     -19       0       0       0      <
       0      -2     -19       0       0       0      <
      -3       0     -19       0       0       0      <
       4      -4     -18       0       0       0      <
       2      -3     -18       0       0       0      <
      -3       0     -18       0       0       0      <
       4      -4     -17       0       0       0      <
      -1      -1     -16       0       0       0      <
      -4       1     -16       0       0       0      <
      -1      -1     -15       0       0       0      <
      -4       1     -15       0       0       0      <
       1      -2     -14       0       0       0      <
       5      -4     -13       0       0       0      <
       3      -3     -13       0       0       0      <
       1      -2     -13       0       0       0      <
      -5       2     -13       0       0       0      <
       5      -4     -12       0       0       0      <
       3      -3     -12       0       0       0      <
      -2       0     -12       0       0       0      o
      -5       2     -12       0       0       0      <
       5      -4     -11       0       0       0      <
      -5       2     -11       0       0       0      <
       0      -1      -9       0       0       0      <
      -3       1      -9       0       0       0      <
      -6       3      -9       0       0       0      <
       6      -4      -8       0       0       0      <
       4      -3      -8       0       0       0      <
       2      -2      -8       0       0       0      <
      -3       1      -8       0       0       0      <
       6      -4      -7       0       0       0      <
       4      -3      -7       0       0       0      <
      -1       0      -6       0       0       0      <
      -4       2      -6       0       0       0      <
      -4       2      -5       0       0       0      <
       1      -1      -4       0       0       0      o
       5      -3      -3       0       0       0      o
       3      -2      -3       0       0       0      o
      -5       3      -3       0       0       0      <
       5      -3      -2       0       0       0      <
      -2       1      -2       0       0       0      o
      -5       3      -2       0       0       0      <
      -6       4      -1       0       0       0      <
      -6       4       0       0       0       0      <
       6      -3       1       0       0       0      <
       2      -1       1       0       0       0      o
      -3       2       1       0       0       0      o
       6      -3       2       0       0       0      <
       4      -2       2       0       0       0      <
      -4       3       3       0       0       0      <
      -4       3       4       0       0       0      <
       1       0       5       0       0       0      o
      -5       4       5       0       0       0      <
       5      -2       6       0       0       0      <
       3      -1       6       0       0       0      <
      -2       2       6       0       0       0      o
      -5       4       6       0       0       0      <
       5      -2       7       0       0       0      o
      -5       4       7       0       0       0      <
       6      -2       9       0       0       0      <
      -3       3       9       0       0       0      <
       4      -1      10       0       0       0      <
       2       0      10       0       0       0      <
       4      -1      11       0       0       0      <
      -4       4      11       0       0       0      <
      -1       2      12       0       0       0      o
      -4       4      12       0       0       0      <
       1       1      13       0       0       0      <
       5      -1      14       0       0       0      <
       3       0      14       0       0       0      <
      -2       3      14       0       0       0      <
       5      -1      15       0       0       0      <
       3       0      15       0       0       0      <
      -2       3      15       0       0       0      <
       0       2      16       0       0       0      <
       2       1      17       0       0       0      <
       0       2      17       0       0       0      <
      -3       4      17       0       0       0      <
       4       0      18       0       0       0      <
       2       1      18       0       0       0      <
       4       0      19       0       0       0      <
      -1       3      19       0       0       0      <
      -1       3      20       0       0       0      <
       3       1      21       0       0       0      <
       1       2      21       0       0       0      <
       3       1      22       0       0       0      <
      -2       4      22       0       0       0      <
       0       3      23       0       0       0      <
       2       2      24       0       0       0      <
       0       3      24       0       0       0      <
      -3       5      24       0       0       0      <
       2       2      25       0       0       0      <
       2       2      26       0       0       0      <
      -1       4      26       0       0       0      <
       1       3      27       0       0       0      <
      -1       4      27       0       0       0      <
       1       3      28       0       0       0      <
       1      -3     -28       0       0       0      <
      -2      -1     -27       0       0       0      <
      -2      -1     -26       0       0       0      <
       0      -2     -25       0       0       0      <
      -2      -1     -25       0       0       0      <
       0      -2     -24       0       0       0      <
      -2      -1     -24       0       0       0      <
       2      -3     -23       0       0       0      <
       0      -2     -23       0       0       0      <
       4      -4     -22       0       0       0      <
       2      -3     -22       0       0       0      <
       0      -2     -22       0       0       0      <
      -3       0     -22       0       0       0      <
       4      -4     -21       0       0       0      <
       2      -3     -21       0       0       0      <
      -3       0     -21       0       0       0      <
      -3       0     -20       0       0       0      <
      -1      -1     -19       0       0       0      <
      -1      -1     -18       0       0       0      <
       5      -4     -17       0       0       0      <
       1      -2     -17       0       0       0      <
      -1      -1     -17       0       0       0      <
      -4       1     -17       0       0       0      <
       5      -4     -16       0       0       0      <
       3      -3     -16       0       0       0      o
       1      -2     -16       0       0       0      <
      -4       1     -16       0       0       0      <
       5      -4     -15       0       0       0      <
       3      -3     -15       0       0       0      <
       1      -2     -15       0       0       0      o
      -4       1     -15       0       0       0      <
      -5       2     -14       0       0       0      <
      -2       0     -13       0       0       0      o
      -5       2     -13       0       0       0      <
      -2       0     -12       0       0       0      o
      -5       2     -12       0       0       0      <
       4      -3     -11       0       0       0      <
       0      -1     -11       0       0       0      <
      -5       2     -11       0       0       0      <
       4      -3     -10       0       0       0      <
       2      -2     -10       0       0       0      <
       4      -3      -9       0       0       0      <
       2      -2      -9       0       0       0      o
      -3       1      -9       0       0       0      <
      -6       3      -9       0       0       0      <
      -3       1      -8       0       0       0      <
      -6       3      -8       0       0       0      <
      -1       0      -6       0       0       0      <
       5      -3      -5       0       0       0      <
      -4       2      -5       0       0       0      <
       5      -3      -4       0       0       0      <
       3      -2      -4       0       0       0      o
      -4       2      -4       0       0       0      <
      -2       1      -2       0       0       0      o
      -5       3      -2       0       0       0      <
       6      -3      -1       0       0       0      <
      -5       3      -1       0       0       0      <
       6      -3       0       0       0       0      <
       4      -2       0       0       0       0      <
       6      -3       1       0       0       0      <
       4      -2       1       0       0       0      <
       2      -1       1       0       0       0      o
      -6       4       1       0       0       0      <
      -3       2       2       0       0       0      o
      -6       4       2       0       0       0      <
      -1       1       4       0       0       0      o
       5      -2       5       0       0       0      <
      -4       3       5       0       0       0      <
       5      -2       6       0       0       0      <
       3      -1       6       0       0       0      <
      -4       3       6       0       0       0      <
      -5       4       7       0       0       0      <
      -2       2       8       0       0       0      <
      -5       4       8       0       0       0      <
       6      -2       9       0       0       0      <
      -5       4       9       0       0       0      <
       4      -1      10       0       0       0      <
       2       0      10       0       0       0      <
       0       1      10       0       0       0      <
       4      -1      11       0       0       0      <
       2       0      11       0       0       0      <
      -3       3      11       0       0       0      <
      -3       3      12       0       0       0      <
      -1       2      13       0       0       0      <
       5      -1      14       0       0       0      <
       3       0      14       0       0       0      <
       1       1      14       0       0       0      <
      -4       4      14       0       0       0      <
       5      -1      15       0       0       0      <
       3       0      15       0       0       0      <
       1       1      15       0       0       0      <
      -4       4      15       0       0       0      <
      -2       3      16       0       0       0      <
      -2       3      17       0       0       0      <
       4       0      18       0       0       0      <
       0       2      18       0       0       0      <
       4       0      19       0       0       0      o
       2       1      19       0       0       0      <
       0       2      19       0       0       0      <
      -3       4      19       0       0       0      <
       4       0      20       0       0       0      <
      -3       4      20       0       0       0      <
      -1       3      21       0       0       0      <
       1       2      22       0       0       0      <
      -1       3      22       0       0       0      <
       3       1      23       0       0       0      <
       1       2      23       0       0       0      <
       3       1      24       0       0       0      <
      -2       4      24       0       0       0      <
      -2       4      25       0       0       0      <
       2       2      26       0       0       0      <
       0       3      26       0       0       0      <
       2       2      27       0       0       0      <
       0       3      27       0       0       0      <
       1      -2     -28       0       0       0      <
      -1      -1     -28       0       0       0      <
       1      -2     -27       0       0       0      <
      -1      -1     -27       0       0       0      <
       1      -2     -26       0       0       0      <
      -1      -1     -26       0       0       0      <
       3      -3     -25       0       0       0      o
       1      -2     -25       0       0       0      <
      -1      -1     -25       0       0       0      <
      -3       0     -25       0       0       0      <
       1      -2     -24       0       0       0      <
      -1      -1     -24       0       0       0      <
       4      -3     -21       0       0       0      <
      -4       1     -21       0       0       0      <
       4      -3     -20       0       0       0      <
      -4       1     -20       0       0       0      <
       4      -3     -19       0       0       0      o
      -4       1     -19       0       0       0      <
       4      -3     -18       0       0       0      <
       2      -2     -18       0       0       0      o
      -2       0     -18       0       0       0      <
      -4       1     -18       0       0       0      <
       4      -3     -17       0       0       0      <
       2      -2     -17       0       0       0      <
       0      -1     -17       0       0       0      o
      -2       0     -17       0       0       0      <
      -4       1     -17       0       0       0      <
       2      -2     -16       0       0       0      <
       0      -1     -16       0       0       0      <
      -2       0     -16       0       0       0      <
       2      -2     -15       0       0       0      <
       0      -1     -15       0       0       0      <
      -2       0     -15       0       0       0      <
      -5       2     -15       0       0       0      <
      -5       2     -14       0       0       0      <
       5      -3     -13       0       0       0      <
      -5       2     -13       0       0       0      <
       5      -3     -12       0       0       0      <
      -5       2     -12       0       0       0      <
       5      -3     -11       0       0       0      <
      -5       2     -11       0       0       0      <
       5      -3     -10       0       0       0      <
       3      -2     -10       0       0       0      <
      -3       1     -10       0       0       0      <
       3      -2      -9       0       0       0      <
      -3       1      -9       0       0       0      <
      -6       3      -9       0       0       0      <
       3      -2      -8       0       0       0      <
       1      -1      -8       0       0       0      o
      -1       0      -8       0       0       0      o
      -3       1      -8       0       0       0      <
      -6       3      -8       0       0       0      <
       6      -3      -7       0       0       0      <
       1      -1      -7       0       0       0      o
      -1       0      -7       0       0       0      o
      -6       3      -7       0       0       0      <
       6      -3      -6       0       0       0      <
      -6       3      -6       0       0       0      <
       6      -3      -5       0       0       0      <
      -6       3      -5       0       0       0      <
       6      -3      -4       0       0       0      <
      -4       2      -4       0       0       0      <
       4      -2      -3       0       0       0      <
      -4       2      -3       0       0       0      <
       4      -2      -2       0       0       0      <
      -4       2      -2       0       0       0      <
       4      -2      -1       0       0       0      <
       2      -1      -1       0       0       0      o
      -2       1      -1       0       0       0      o
       2      -1       0       0       0       0      <
      -5       3       1       0       0       0      <
       5      -2       2       0       0       0      <
      -5       3       2       0       0       0      <
       5      -2       3       0       0       0      <
      -5       3       3       0       0       0      <
       5      -2       4       0       0       0      <
      -3       2       4       0       0       0      o
      -5       3       4       0       0       0      <
       3      -1       5       0       0       0      o
      -3       2       5       0       0       0      o
       3      -1       6       0       0       0      o
       1       0       6       0       0       0      <
      -1       1       6       0       0       0      o
      -6       4       6       0       0       0      <
       6      -2       7       0       0       0      <
       1       0       7       0       0       0      o
       6      -2       8       0       0       0      <
       6      -2       9       0       0       0      <
      -4       3       9       0       0       0      <
       4      -1      10       0       0       0      <
      -4       3      10       0       0       0      <
       4      -1      11       0       0       0      <
      -2       2      11       0       0       0      <
      -4       3      11       0       0       0      <
       4      -1      12       0       0       0      <
       2       0      12       0       0       0      o
       0       1      12       0       0       0      <
      -2       2      12       0       0       0      <
       2       0      13       0       0       0      o
       0       1      13       0       0       0      <
       5      -1      14       0       0       0      <
       5      -1      15       0       0       0      <
       5      -1      16       0       0       0      <
       3       0      16       0       0       0      <
      -3       3      16       0       0       0      <
       3       0      17       0       0       0      <
       1       1      17       0       0       0      <
      -1       2      17       0       0       0      <
      -3       3      17       0       0       0      <
       3       0      18       0       0       0      <
       1       1      18       0       0       0      <
      -1       2      18       0       0       0      <
      -3       3      18       0       0       0      <
       1       1      19       0       0       0      <
       2       1      22       0       0       0      <
      -2       3      22       0       0       0      <
       2       1      23       0       0       0      <
       0       2      23       0       0       0      <
      -2       3      23       0       0       0      <
       2       1      24       0       0       0      <
       0       2      24       0       0       0      <
      -2       3      24       0       0       0      <
       1       2      27       0       0       0      <
      -1       3      27       0       0       0      <
       1       2      28       0       0       0      <
      -1       3      28       0       0       0      <
       2      -2     -26       0       0       0      <
       2      -2     -25       0       0       0      <
       2      -2     -24       0       0       0      <
      -2       0     -24       0       0       0      <
       2      -2     -23       0       0       0      <
       0      -1     -23       0       0       0      <
      -2       0     -23       0       0       0      <
       2      -2     -22       0       0       0      <
       0      -1     -22       0       0       0      <
      -2       0     -22       0       0       0      <
       2      -2     -21       0       0       0      <
       0      -1     -21       0       0       0      <
      -2       0     -21       0       0       0      <
      -4       1     -21       0       0       0      <
       2      -2     -20       0       0       0      <
       0      -1     -20       0       0       0      <
      -2       0     -20       0       0       0      <
      -4       1     -20       0       0       0      <
       2      -2     -19       0       0       0      <
       0      -1     -19       0       0       0      <
      -2       0     -19       0       0       0      <
       0      -1     -18       0       0       0      <
      -2       0     -18       0       0       0      <
       5      -3     -17       0       0       0      <
       5      -3     -16       0       0       0      <
      -5       2     -16       0       0       0      <
       5      -3     -15       0       0       0      <
      -5       2     -15       0       0       0      <
       5      -3     -14       0       0       0      <
       3      -2     -14       0       0       0      <
      -5       2     -14       0       0       0      <
       3      -2     -13       0       0       0      <
      -5       2     -13       0       0       0      <
       3      -2     -12       0       0       0      <
      -3       1     -12       0       0       0      <
      -5       2     -12       0       0       0      <
       3      -2     -11       0       0       0      <
      -3       1     -11       0       0       0      <
      -5       2     -11       0       0       0      <
       3      -2     -10       0       0       0      <
       1      -1     -10       0       0       0      <
      -3       1     -10       0       0       0      <
       6      -3      -9       0       0       0      <
       1      -1      -9       0       0       0      o
      -1       0      -9       0       0       0      <
      -3       1      -9       0       0       0      <
       6      -3      -8       0       0       0      <
      -1       0      -8       0       0       0      o
      -6       3      -8       0       0       0      <
       6      -3      -7       0       0       0      <
      -6       3      -7       0       0       0      <
      -6       3      -6       0       0       0      <
       4      -2      -5       0       0       0      <
      -6       3      -5       0       0       0      <
       4      -2      -4       0       0       0      <
      -6       3      -4       0       0       0      <
       4      -2      -3       0       0       0      <
      -4       2      -3       0       0       0      <
       2      -1      -2       0       0       0      o
      -4       2      -2       0       0       0      <
       2      -1      -1       0       0       0      o
      -2       1      -1       0       0       0      o
      -4       2      -1       0       0       0      <
      -2       1       0       0       0       0      <
       5      -2       1       0       0       0      <
       5      -2       2       0       0       0      <
       5      -2       3       0       0       0      <
      -5       3       3       0       0       0      <
       5      -2       4       0       0       0      <
      -5       3       4       0       0       0      <
       3      -1       5       0       0       0      o
      -5       3       5       0       0       0      <
       6      -2       6       0       0       0      <
       3      -1       6       0       0       0      <
      -3       2       6       0       0       0      <
      -5       3       6       0       0       0      <
       6      -2       7       0       0       0      <
       1       0       7       0       0       0      o
      -1       1       7       0       0       0      o
      -3       2       7       0       0       0      <
       6      -2       8       0       0       0      <
      -1       1       8       0       0       0      o
       6      -2       9       0       0       0      <
       4      -1      10       0       0       0      <
       4      -1      11       0       0       0      <
       4      -1      12       0       0       0      <
      -4       3      12       0       0       0      <
       2       0      13       0       0       0      o
      -2       2      13       0       0       0      <
      -4       3      13       0       0       0      <
       2       0      14       0       0       0      o
       0       1      14       0       0       0      <
      -2       2      14       0       0       0      <
      -4       3      14       0       0       0      <
       5      -1      15       0       0       0      <
       0       1      15       0       0       0      <
      -2       2      15       0       0       0      <
       5      -1      16       0       0       0      <
       5      -1      17       0       0       0      <
       5      -1      18       0       0       0      <
       3       0      18       0       0       0      <
       3       0      19       0       0       0      <
       1       1      19       0       0       0      <
      -3       3      19       0       0       0      <
       3       0      20       0       0       0      <
       1       1      20       0       0       0      <
      -1       2      20       0       0       0      <
      -3       3      20       0       0       0      <
       1       1      21       0       0       0      <
      -1       2      21       0       0       0      <
      -3       3      21       0       0       0      <
       2       1      24       0       0       0      <
       2       1      25       0       0       0      <
       0       2      25       0       0       0      <
      -2       3      25       0       0       0      <
       2       1      26       0       0       0      <
       0       2      26       0       0       0      <
      -2       3      26       0       0       0      <
       2       1      27       0       0       0      <
       0       2      27       0       0       0      <
      -2       3      27       0       0       0      <
       0      -1     -28       0       0       0      <
       0      -1     -27       0       0       0      <
      -2       0     -27       0       0       0      <
       0      -1     -26       0       0       0      <
      -2       0     -26       0       0       0      <
       0      -1     -25       0       0       0      <
      -2       0     -25       0       0       0      <
       3      -2     -24       0       0       0      <
       0      -1     -24       0       0       0      <
      -2       0     -24       0       0       0      <
       3      -2     -23       0       0       0      <
      -2       0     -23       0       0       0      <
       3      -2     -22       0       0       0      <
      -2       0     -22       0       0       0      <
       3      -2     -21       0       0       0      <
      -2       0     -21       0       0       0      <
       3      -2     -20       0       0       0      <
       3      -2     -19       0       0       0      <
       3      -2     -18       0       0       0      <
       3      -2     -17       0       0       0      <
       3      -2     -16       0       0       0      <
      -5       2     -16       0       0       0      <
       1      -1     -15       0       0       0      <
      -5       2     -15       0       0       0      <
       1      -1     -14       0       0       0      <
      -5       2     -14       0       0       0      <
       1      -1     -13       0       0       0      <
      -5       2     -13       0       0       0      <
       1      -1     -12       0       0       0      o
      -3       1     -12       0       0       0      <
      -5       2     -12       0       0       0      <
       4      -2     -11       0       0       0      <
      -1       0     -11       0       0       0      o
      -3       1     -11       0       0       0      <
      -5       2     -11       0       0       0      <
       4      -2     -10       0       0       0      <
      -1       0     -10       0       0       0      <
      -3       1     -10       0       0       0      <
      -5       2     -10       0       0       0      <
       4      -2      -9       0       0       0      <
      -1       0      -9       0       0       0      <
      -3       1      -9       0       0       0      <
      -5       2      -9       0       0       0      <
       4      -2      -8       0       0       0      <
      -3       1      -8       0       0       0      <
       4      -2      -7       0       0       0      <
      -6       3      -5       0       0       0      <
       2      -1      -4       0       0       0      <
      -6       3      -4       0       0       0      <
       5      -2      -3       0       0       0      <
       2      -1      -3       0       0       0      o
      -6       3      -3       0       0       0      <
       5      -2      -2       0       0       0      <
       2      -1      -2       0       0       0      o
      -6       3      -2       0       0       0      <
       5      -2      -1       0       0       0      <
      -4       2      -1       0       0       0      <
      -6       3      -1       0       0       0      <
       5      -2       0       0       0       0      <
      -4       2       0       0       0       0      <
      -6       3       0       0       0       0      <
       5      -2       1       0       0       0      <
      -2       1       1       0       0       0      o
      -4       2       1       0       0       0      <
      -2       1       2       0       0       0      o
      -4       2       2       0       0       0      <
       6      -2       3       0       0       0      <
       6      -2       4       0       0       0      <
       3      -1       4       0       0       0      o
       6      -2       5       0       0       0      <
       3      -1       5       0       0       0      o
       6      -2       6       0       0       0      <
       6      -2       7       0       0       0      <
      -5       3       7       0       0       0      <
       1       0       8       0       0       0      o
      -5       3       8       0       0       0      <
       4      -1       9       0       0       0      <
      -1       1       9       0       0       0      o
      -3       2       9       0       0       0      <
      -5       3       9       0       0       0      <
       4      -1      10       0       0       0      <
      -1       1      10       0       0       0      <
      -3       2      10       0       0       0      <
      -5       3      10       0       0       0      <
       4      -1      11       0       0       0      <
      -3       2      11       0       0       0      <
       4      -1      12       0       0       0      <
       5      -1      14       0       0       0      <
       2       0      14       0       0       0      <
       5      -1      15       0       0       0      <
       2       0      15       0       0       0      <
      -4       3      15       0       0       0      <
       5      -1      16       0       0       0      <
       0       1      16       0       0       0      <
      -2       2      16       0       0       0      <
      -4       3      16       0       0       0      o
       5      -1      17       0       0       0      <
       0       1      17       0       0       0      o
      -2       2      17       0       0       0      <
      -4       3      17       0       0       0      <
       5      -1      18       0       0       0      <
      -2       2      18       0       0       0      <
      -4       3      18       0       0       0      <
       3       0      19       0       0       0      <
       3       0      20       0       0       0      <
       3       0      21       0       0       0      <
       1       1      22       0       0       0      <
       1       1      23       0       0       0      <
      -1       2      23       0       0       0      <
      -3       3      23       0       0       0      <
       1       1      24       0       0       0      <
      -1       2      24       0       0       0      <
      -3       3      24       0       0       0      <
      -1       2      25       0       0       0      <
      -3       3      25       0       0       0      <
       2       1      27       0       0       0      <
       0       2      28       0       0       0      <
       1      -1     -28       0       0       0      <
       1      -1     -27       0       0       0      <
       1      -1     -26       0       0       0      <
       1      -1     -25       0       0       0      <
       1      -1     -24       0       0       0      <
       1      -1     -23       0       0       0      <
       4      -2     -22       0       0       0      <
       1      -1     -22       0       0       0      <
       4      -2     -21       0       0       0      <
       1      -1     -21       0       0       0      <
       4      -2     -20       0       0       0      <
       1      -1     -20       0       0       0      <
       4      -2     -19       0       0       0      <
       1      -1     -19       0       0       0      <
       4      -2     -18       0       0       0      <
       1      -1     -18       0       0       0      <
       4      -2     -17       0       0       0      <
       1      -1     -17       0       0       0      <
       4      -2     -16       0       0       0      <
      -1       0     -16       0       0       0      <
      -5       2     -16       0       0       0      <
       4      -2     -15       0       0       0      <
      -1       0     -15       0       0       0      <
      -5       2     -15       0       0       0      <
       4      -2     -14       0       0       0      <
      -1       0     -14       0       0       0      <
      -3       1     -14       0       0       0      <
      -5       2     -14       0       0       0      <
       4      -2     -13       0       0       0      o
      -1       0     -13       0       0       0      <
      -3       1     -13       0       0       0      <
      -5       2     -13       0       0       0      <
      -1       0     -12       0       0       0      o
      -3       1     -12       0       0       0      <
      -5       2     -12       0       0       0      <
      -1       0     -11       0       0       0      o
      -3       1     -11       0       0       0      <
      -5       2     -11       0       0       0      <
      -3       1     -10       0       0       0      <
      -5       2     -10       0       0       0      <
       5      -2      -9       0       0       0      <
      -3       1      -9       0       0       0      o
      -5       2      -9       0       0       0      <
       5      -2      -8       0       0       0      <
      -3       1      -8       0       0       0      o
      -5       2      -8       0       0       0      <
       5      -2      -7       0       0       0      <
       2      -1      -7       0       0       0      o
      -5       2      -7       0       0       0      <
       5      -2      -6       0       0       0      <
       2      -1      -6       0       0       0      o
       5      -2      -5       0       0       0      <
       2      -1      -5       0       0       0      o
       5      -2      -4       0       0       0      <
       5      -2      -3       0       0       0      <
       6      -2      -1       0       0       0      <
      -6       3      -1       0       0       0      <
       6      -2       0       0       0       0      <
      -6       3       0       0       0       0      <
       6      -2       1       0       0       0      <
      -6       3       1       0       0       0      <
       6      -2       2       0       0       0      <
       3      -1       2       0       0       0      <
      -2       1       2       0       0       0      o
      -4       2       2       0       0       0      <
      -6       3       2       0       0       0      <
       6      -2       3       0       0       0      <
       3      -1       3       0       0       0      <
      -2       1       3       0       0       0      o
      -4       2       3       0       0       0      o
      -6       3       3       0       0       0      <
       6      -2       4       0       0       0      <
       3      -1       4       0       0       0      o
      -2       1       4       0       0       0      <
      -4       2       4       0       0       0      o
      -6       3       4       0       0       0      <
       6      -2       5       0       0       0      <
       3      -1       5       0       0       0      o
      -4       2       5       0       0       0      <
      -6       3       5       0       0       0      <
       1       0       8       0       0       0      o
       4      -1       9       0       0       0      <
       1       0       9       0       0       0      <
       4      -1      10       0       0       0      <
       1       0      10       0       0       0      <
       4      -1      11       0       0       0      <
      -1       1      11       0       0       0      <
      -5       3      11       0       0       0      <
       4      -1      12       0       0       0      <
      -1       1      12       0       0       0      o
      -3       2      12       0       0       0      <
      -5       3      12       0       0       0      <
      -1       1      13       0       0       0      <
      -3       2      13       0       0       0      <
      -5       3      13       0       0       0      <
       5      -1      14       0       0       0      <
      -3       2      14       0       0       0      <
       5      -1      15       0       0       0      <
       2       0      15       0       0       0      <
      -3       2      15       0       0       0      <
       5      -1      16       0       0       0      <
       2       0      16       0       0       0      <
       5      -1      17       0       0       0      <
       2       0      17       0       0       0      <
       0       1      18       0       0       0      <
       0       1      19       0       0       0      <
       3       0      20       0       0       0      <
       0       1      20       0       0       0      <
      -2       2      20       0       0       0      <
       3       0      21       0       0       0      <
       0       1      21       0       0       0      <
      -2       2      21       0       0       0      <
       3       0      22       0       0       0      <
      -2       2      22       0       0       0      <
       3       0      23       0       0       0      <
      -2       2      23       0       0       0      <
       3       0      24       0       0       0      <
       1       1      24       0       0       0      <
       1       1      25       0       0       0      <
       1       1      26       0       0       0      <
       1       1      27       0       0       0      <
      -1       2      27       0       0       0      <
      -1       2      28       0       0       0      <
       1       0     -28       0       0       0      <
       1       0     -27       0       0       0      <
      -2       1     -27       0       0       0      <
       1       0     -26       0       0       0      <
      -2       1     -26       0       0       0      <
       1       0     -25       0       0       0      <
      -2       1     -25       0       0       0      <
       1       0     -24       0       0       0      <
      -2       1     -24       0       0       0      <
       1       0     -23       0       0       0      <
      -2       1     -23       0       0       0      o
       4      -1     -22       0       0       0      <
       1       0     -22       0       0       0      <
      -2       1     -22       0       0       0      <
       4      -1     -21       0       0       0      <
       1       0     -21       0       0       0      <
       4      -1     -20       0       0       0      <
       4      -1     -19       0       0       0      <
       4      -1     -18       0       0       0      <
       5      -1     -18       0       0       0      <
       4      -1     -17       0       0       0      <
      -5       2     -17       0       0       0      <
       4      -1     -16       0       0       0      <
      -5       2     -16       0       0       0      <
       4      -1     -15       0       0       0      <
      -5       2     -15       0       0       0      <
       4      -1     -14       0       0       0      <
       0       0     -14       0       0       0      <
      -5       2     -14       0       0       0      <
       4      -1     -13       0       0       0      <
      -3       1     -13       0       0       0      <
      -5       2     -13       0       0       0      <
       4      -1     -12       0       0       0      <
       0       0     -12       0       0       0      o
      -3       1     -12       0       0       0      <
      -5       2     -12       0       0       0      <
       4      -1     -11       0       0       0      <
      -3       1     -11       0       0       0      <
      -5       2     -11       0       0       0      <
       4      -1     -10       0       0       0      <
       0       0     -10       0       0       0      <
      -3       1     -10       0       0       0      <
      -5       2     -10       0       0       0      <
       4      -1      -9       0       0       0      <
      -3       1      -9       0       0       0      <
       4      -1      -8       0       0       0      <
       0       0      -8       0       0       0      o
      -3       1      -8       0       0       0      <
       4      -1      -7       0       0       0      <
      -3       1      -7       0       0       0      <
       4      -1      -6       0       0       0      <
       0       0      -6       0       0       0      o
      -3       1      -6       0       0       0      <
       4      -1      -5       0       0       0      <
      -3       1      -5       0       0       0      o
       4      -1      -4       0       0       0      <
       0       0      -4    0.01    0.01       0      o
      -3       1      -4       0       0       0      o
       4      -1      -3       0       0       0      <
      -3       1      -3       0       0       0      o
       4      -1      -2       0       0       0      <
       0       0      -2    0.07    0.08       0      o
      -3       1      -2       0       0       0      <
       4      -1      -1       0       0       0      <
      -3       1      -1       0       0       0      <
       4      -1       0       0       0       0      <
      -3       1       0       0       0       0      <
       4      -1       1       0       0       0      <
      -3       1       1       0       0       0      <
       4      -1       2       0       0       0      <
       0       0       2    0.07    0.08       0      o
      -3       1       2       0       0       0      <
       4      -1       3       0       0       0      <
      -3       1       3       0       0       0      <
       4      -1       4       0       0       0      <
       0       0       4    0.01    0.01       0      o
      -3       1       4       0       0       0      o
       4      -1       5       0       0       0      <
      -3       1       5       0       0       0      o
       4      -1       6       0       0       0      <
      -3       1       6       0       0       0      <
      -5       2       6       0       0       0      <
       4      -1       7       0       0       0      <
      -5       2       7       0       0       0      <
       4      -1       8       0       0       0      <
      -5       2       8       0       0       0      <
       4      -1       9       0       0       0      <
      -5       2       9       0       0       0      <
       4      -1      10       0       0       0      <
      -5       2      10       0       0       0      <
       4      -1      11       0       0       0      <
      -5       2      11       0       0       0      <
       4      -1      12       0       0       0      <
      -5       2      12       0       0       0      <
       4      -1      13       0       0       0      <
      -5       2      13       0       0       0      <
       4      -1      14       0       0       0      <
       5      -1      14       0       0       0      <
       4      -1      15       0       0       0      <
       5      -1      15       0       0       0      o
       4      -1      16       0       0       0      <
       5      -1      16       0       0       0      <
       5      -1      17       0       0       0      <
       1       0      17       0       0       0      <
       1       0      18       0       0       0      <
      -2       1      18       0       0       0      <
       1       0      19       0       0       0      o
      -2       1      19       0       0       0      <
       1       0      20       0       0       0      <
      -2       1      20       0       0       0      <
       1       0      21       0       0       0      <
      -2       1      21       0       0       0      <
       1       0      22       0       0       0      <
      -2       1      22       0       0       0      <
       1       0      23       0       0       0      <
      -2       1      23       0       0       0      <
       1       0      24       0       0       0      <
      -2       1      24       0       0       0      <
       1       0      25       0       0       0      <
      -2       1      25       0       0       0      <
       2       0      26       0       0       0      <
      -2       1      26       0       0       0      <
       2       0      27       0       0       0      <
      -2       1      27       0       0       0      <
      -1       1     -28       0       0       0      <
       2       0     -27       0       0       0      <
      -2       1     -27       0       0       0      <
       2       0     -26       0       0       0      <
      -2       1     -26       0       0       0      <
       2       0     -25       0       0       0      <
      -2       1     -25       0       0       0      <
       2       0     -24       0       0       0      <
      -2       1     -24       0       0       0      <
       1       0     -23       0       0       0      <
      -2       1     -23       0       0       0      <
       1       0     -22       0       0       0      <
      -2       1     -22       0       0       0      <
       1       0     -21       0       0       0      <
      -2       1     -21       0       0       0      <
       1       0     -20       0       0       0      <
      -2       1     -20       0       0       0      <
       1       0     -19       0       0       0      o
      -2       1     -19       0       0       0      <
       5      -1     -18       0       0       0      <
       1       0     -18       0       0       0      <
       5      -1     -17       0       0       0      <
       1       0     -17       0       0       0      <
      -5       2     -17       0       0       0      <
       5      -1     -16       0       0       0      <
       1       0     -16       0       0       0      <
      -5       2     -16       0       0       0      <
       5      -1     -15       0       0       0      <
      -5       2     -15       0       0       0      <
       5      -1     -14       0       0       0      <
      -5       2     -14       0       0       0      <
       5      -1     -13       0       0       0      <
      -5       2     -13       0       0       0      <
       5      -1     -12       0       0       0      <
      -5       2     -12       0       0       0      <
       5      -1     -11       0       0       0      <
      -5       2     -11       0       0       0      <
       4      -1     -10       0       0       0      <
       5      -1     -10       0       0       0      <
      -3       1     -10       0       0       0      <
       4      -1      -9       0       0       0      <
       5      -1      -9       0       0       0      <
      -3       1      -9       0       0       0      <
       4      -1      -8       0       0       0      <
       5      -1      -8       0       0       0      <
      -3       1      -8       0       0       0      <
       4      -1      -7       0       0       0      <
      -3       1      -7       0       0       0      o
       4      -1      -6       0       0       0      <
      -3       1      -6       0       0       0      <
       4      -1      -5       0       0       0      <
      -3       1      -5       0       0       0      o
       4      -1      -4       0       0       0      <
      -3       1      -4       0       0       0      o
       4      -1      -3       0       0       0      <
      -3       1      -3       0       0       0      <
       4      -1      -2       0       0       0      <
       0       0      -2    0.08    0.07       0      o
      -3       1      -2       0       0       0      o
       4      -1      -1       0       0       0      <
      -3       1      -1       0       0       0      o
       4      -1       0       0       0       0      <
      -3       1       0       0       0       0      o
       4      -1       1       0       0       0      <
      -3       1       1       0       0       0      o
       4      -1       2       0       0       0      <
       0       0       2    0.07    0.08       0      o
      -3       1       2       0       0       0      <
       4      -1       3       0       0       0      <
      -3       1       3       0       0       0      <
       4      -1       4       0       0       0      <
       0       0       4    0.01    0.01       0      o
      -3       1       4       0       0       0      o
       4      -1       5       0       0       0      <
      -3       1       5       0       0       0      o
       4      -1       6       0       0       0      <
       0       0       6       0       0       0      o
      -3       1       6       0       0       0      <
       4      -1       7       0       0       0      <
      -3       1       7       0       0       0      <
       4      -1       8       0       0       0      o
       0       0       8       0       0       0      o
      -3       1       8       0       0       0      <
       4      -1       9       0       0       0      <
      -3       1       9       0       0       0      <
       4      -1      10       0       0       0      <
       0       0      10       0       0       0      o
      -3       1      10       0       0       0      <
       4      -1      11       0       0       0      <
      -3       1      11       0       0       0      <
       4      -1      12       0       0       0      <
       0       0      12       0       0       0      o
      -3       1      12       0       0       0      <
       4      -1      13       0       0       0      <
      -3       1      13       0       0       0      <
       4      -1      14       0       0       0      <
       5      -1      14       0       0       0      o
       0       0      14       0       0       0      <
      -3       1      14       0       0       0      <
       4      -1      15       0       0       0      <
       5      -1      15       0       0       0      <
      -3       1      15       0       0       0      o
       4      -1      16       0       0       0      <
       5      -1      16       0       0       0      <
       0       0      16       0       0       0      <
      -3       1      16       0       0       0      <
       4      -1      17       0       0       0      <
       5      -1      17       0       0       0      <
      -3       1      17       0       0       0      <
       4      -1      18       0       0       0      <
      -3       1      18       0       0       0      <
       4      -1      19       0       0       0      <
      -3       1      19       0       0       0      <
      -3       1      20       0       0       0      <
       1       0      22       0       0       0      o
       1       0      23       0       0       0      <
       1       0      24       0       0       0      <
       1       0      25       0       0       0      <
      -2       1      25       0       0       0      <
       1       0      26       0       0       0      <
      -2       1      26       0       0       0      <
       1       0      27       0       0       0      <
      -2       1      27       0       0       0      <
       1       0      28       0       0       0      <
       2       1     -27       0       0       0      <
       2       1     -26       0       0       0      <
       1       1     -25       0       0       0      <
       2       1     -25       0       0       0      o
       1       1     -24       0       0       0      <
       2       1     -24       0       0       0      <
      -3       2     -24       0       0       0      <
       1       1     -23       0       0       0      <
       0       1     -22       0       0       0      <
       1       1     -22       0       0       0      <
       0       1     -21       0       0       0      <
      -4       2     -21       0       0       0      <
       0       1     -20       0       0       0      <
      -4       2     -20       0       0       0      <
       0       1     -19       0       0       0      <
      -1       1     -18       0       0       0      <
       5       0     -17       0       0       0      <
      -1       1     -17       0       0       0      <
      -5       2     -17       0       0       0      <
       5       0     -16       0       0       0      <
      -1       1     -16       0       0       0      <
      -5       2     -16       0       0       0      <
       4       0     -15       0       0       0      <
       5       0     -15       0       0       0      <
      -5       2     -15       0       0       0      <
       4       0     -14       0       0       0      <
       5       0     -14       0       0       0      <
      -2       1     -14       0       0       0      <
      -5       2     -14       0       0       0      <
       4       0     -13       0       0       0      <
       5       0     -13       0       0       0      <
      -2       1     -13       0       0       0      <
       3       0     -12       0       0       0      <
       4       0     -12       0       0       0      <
       5       0     -12       0       0       0      <
      -2       1     -12       0       0       0      <
       3       0     -11       0       0       0      o
       4       0     -11       0       0       0      <
       3       0     -10       0       0       0      <
       2       0      -9       0       0       0      <
       3       0      -9       0       0       0      <
      -3       1      -9       0       0       0      <
      -6       2      -9       0       0       0      <
       2       0      -8       0       0       0      o
      -3       1      -8       0       0       0      <
      -6       2      -8       0       0       0      <
       2       0      -7       0       0       0      o
      -3       1      -7       0       0       0      <
       1       0      -5       0       0       0      o
       1       0      -4       0       0       0      o
      -4       1      -4       0       0       0      <
      -4       1      -3       0       0       0      <
      -4       1      -2       0       0       0      <
      -4       1      -1       0       0       0      <
      -4       1       0       0       0       0      <
      -5       1       3       0       0       0      <
       6      -1       4       0       0       0      <
      -5       1       4       0       0       0      <
       6      -1       5       0       0       0      <
      -1       0       5       0       0       0      o
      -5       1       5       0       0       0      o
       6      -1       6       0       0       0      <
      -1       0       6       0       0       0      <
      -5       1       6       0       0       0      <
       5      -1       7       0       0       0      <
       6      -1       7       0       0       0      <
      -1       0       7       0       0       0      o
      -5       1       7       0       0       0      <
       5      -1       8       0       0       0      <
       6      -1       8       0       0       0      <
      -5       1       8       0       0       0      <
       5      -1       9       0       0       0      <
       6      -1       9       0       0       0      <
      -5       1       9       0       0       0      <
       4      -1      10       0       0       0      <
       5      -1      10       0       0       0      <
       6      -1      10       0       0       0      <
      -5       1      10       0       0       0      <
       4      -1      11       0       0       0      <
       5      -1      11       0       0       0      <
      -2       0      11       0       0       0      <
      -5       1      11       0       0       0      <
       4      -1      12       0       0       0      <
       5      -1      12       0       0       0      <
      -2       0      12       0       0       0      o
       4      -1      13       0       0       0      <
       5      -1      13       0       0       0      <
      -2       0      13       0       0       0      o
       4      -1      14       0       0       0      <
       5      -1      14       0       0       0      <
      -2       0      14       0       0       0      <
       3      -1      15       0       0       0      <
       4      -1      15       0       0       0      <
       5      -1      15       0       0       0      <
      -2       0      15       0       0       0      <
       3      -1      16       0       0       0      <
       4      -1      16       0       0       0      <
       5      -1      16       0       0       0      <
      -2       0      16       0       0       0      <
       3      -1      17       0       0       0      <
       4      -1      17       0       0       0      <
       5      -1      17       0       0       0      <
      -2       0      17       0       0       0      <
       3      -1      18       0       0       0      <
       4      -1      18       0       0       0      <
      -2       0      18       0       0       0      <
       3      -1      19       0       0       0      <
       4      -1      19       0       0       0      <
      -2       0      19       0       0       0      <
       3      -1      20       0       0       0      <
       4      -1      20       0       0       0      <
      -2       0      20       0       0       0      <
       3      -1      21       0       0       0      <
       4      -1      21       0       0       0      <
      -3       0      21       0       0       0      <
       2      -1      22       0       0       0      <
       3      -1      22       0       0       0      <
      -3       0      22       0       0       0      <
       2      -1      23       0       0       0      <
       3      -1      23       0       0       0      <
      -3       0      23       0       0       0      <
       2      -1      24       0       0       0      <
       3      -1      24       0       0       0      <
      -3       0      24       0       0       0      <
       2      -1      25       0       0       0      <
      -3       0      25       0       0       0      <
       2      -1      26       0       0       0      <
       2      -1      27       0       0       0      <
       1       2     -28       0       0       0      <
       0       2     -27       0       0       0      <
       1       2     -27       0       0       0      <
       2       2     -27       0       0       0      <
       0       2     -26       0       0       0      <
       1       2     -26       0       0       0      <
      -1       2     -25       0       0       0      <
       0       2     -25       0       0       0      <
      -1       2     -24       0       0       0      <
      -2       2     -23       0       0       0      <
      -1       2     -23       0       0       0      <
      -2       2     -22       0       0       0      <
      -3       2     -21       0       0       0      <
      -2       2     -21       0       0       0      <
      -3       2     -20       0       0       0      <
       4       1     -19       0       0       0      <
      -4       2     -19       0       0       0      <
      -3       2     -19       0       0       0      <
       3       1     -18       0       0       0      <
       4       1     -18       0       0       0      <
       5       1     -18       0       0       0      <
      -4       2     -18       0       0       0      <
       2       1     -17       0       0       0      <
       3       1     -17       0       0       0      <
       4       1     -17       0       0       0      <
       5       1     -17       0       0       0      <
      -4       2     -17       0       0       0      <
       1       1     -16       0       0       0      <
       2       1     -16       0       0       0      <
      -5       2     -16       0       0       0      <
       1       1     -15       0       0       0      <
      -5       2     -15       0       0       0      <
       0       1     -14       0       0       0      <
      -5       2     -14       0       0       0      <
      -1       1     -13       0       0       0      o
      -1       1     -12       0       0       0      o
      -2       1     -10       0       0       0      o
      -3       1      -8       0       0       0      <
       5       0      -7       0       0       0      <
       6       0      -7       0       0       0      <
      -3       1      -7       0       0       0      <
       4       0      -6       0       0       0      <
       5       0      -6       0       0       0      <
       6       0      -6       0       0       0      <
       3       0      -5       0       0       0      <
       4       0      -5       0       0       0      <
       5       0      -5       0       0       0      <
       6       0      -5       0       0       0      <
      -4       1      -5       0       0       0      <
       2       0      -4       0       0       0      o
       3       0      -4       0       0       0      o
       4       0      -4       0       0       0      <
       5       0      -4       0       0       0      <
       6       0      -4       0       0       0      <
      -4       1      -4       0       0       0      <
       2       0      -3       0       0       0      <
       1       0      -2    0.01    0.01       0      o
      -5       1      -2       0       0       0      <
      -5       1      -1       0       0       0      <
      -5       1       0       0       0       0      <
      -6       1       1       0       0       0      <
      -1       0       2    0.01       0       0      o
      -6       1       2       0       0       0      <
      -6       1       3       0       0       0      <
      -6       1       4       0       0       0      <
      -2       0       5       0       0       0      o
      -6       1       5       0       0       0      <
      -3       0       7       0       0       0      <
      -3       0       8       0       0       0      <
       5      -1       9       0       0       0      <
       6      -1       9       0       0       0      <
      -3       0       9       0       0       0      <
       4      -1      10       0       0       0      <
       5      -1      10       0       0       0      <
       6      -1      10       0       0       0      <
      -4       0      10       0       0       0      <
       3      -1      11       0       0       0      <
       4      -1      11       0       0       0      <
       5      -1      11       0       0       0      <
      -4       0      11       0       0       0      <
       3      -1      12       0       0       0      <
       4      -1      12       0       0       0      <
       5      -1      12       0       0       0      <
      -4       0      12       0       0       0      <
       2      -1      13       0       0       0      <
       3      -1      13       0       0       0      <
       4      -1      13       0       0       0      <
       5      -1      13       0       0       0      <
      -4       0      13       0       0       0      <
       2      -1      14       0       0       0      <
       3      -1      14       0       0       0      <
      -4       0      14       0       0       0      <
       1      -1      15       0       0       0      <
       2      -1      15       0       0       0      <
       1      -1      16       0       0       0      <
       2      -1      16       0       0       0      <
       0      -1      17       0       0       0      <
       1      -1      17       0       0       0      <
       0      -1      18       0       0       0      <
       1      -1      18       0       0       0      <
       0      -1      19       0       0       0      <
      -1      -1      20       0       0       0      <
       0      -1      20       0       0       0      <
      -1      -1      21       0       0       0      <
       0      -1      21       0       0       0      <
      -1      -1      22       0       0       0      <
      -2      -1      23       0       0       0      <
      -1      -1      23       0       0       0      <
      -2      -1      24       0       0       0      <
      -1      -1      24       0       0       0      <
      -2      -1      25       0       0       0      <
      -1      -1      25       0       0       0      <
      -2      -1      26       0       0       0      <
      -2      -1      27       0       0       0      <
      -2       4     -26       0       0       0      <
      -1       4     -26       0       0       0      <
       0       4     -26       0       0       0      <
       0       4     -25       0       0       0      <
       1       4     -25       0       0       0      <
       2       4     -24       0       0       0      <
       3       4     -23       0       0       0      <
       4       4     -22       0       0       0      <
      -4       3     -21       0       0       0      <
      -3       3     -21       0       0       0      <
      -2       3     -21       0       0       0      <
      -2       3     -20       0       0       0      <
      -1       3     -20       0       0       0      <
       0       3     -20       0       0       0      <
       0       3     -19       0       0       0      o
       1       3     -19       0       0       0      <
       2       3     -18       0       0       0      <
       3       3     -17       0       0       0      <
       4       3     -16       0       0       0      <
      -5       2     -15       0       0       0      <
      -4       2     -15       0       0       0      <
      -3       2     -15       0       0       0      <
       5       3     -15       0       0       0      <
      -5       2     -14       0       0       0      <
      -2       2     -14       0       0       0      <
      -1       2     -14       0       0       0      <
       5       3     -14       0       0       0      <
       0       2     -13       0       0       0      <
       1       2     -13       0       0       0      <
       2       2     -12       0       0       0      <
       3       2     -11       0       0       0      <
       4       2     -10       0       0       0      <
      -6       1      -9       0       0       0      <
      -5       1      -9       0       0       0      <
      -4       1      -9       0       0       0      <
       4       2      -9       0       0       0      <
       5       2      -9       0       0       0      <
      -6       1      -8       0       0       0      <
      -5       1      -8       0       0       0      <
      -4       1      -8       0       0       0      <
      -3       1      -8       0       0       0      <
      -2       1      -8       0       0       0      <
       5       2      -8       0       0       0      <
       0       1      -7       0       0       0      o
       6       2      -7       0       0       0      <
       1       1      -6       0       0       0      o
       6       2      -6       0       0       0      <
       2       1      -5       0       0       0      <
       3       1      -4       0       0       0      o
       4       1      -3       0       0       0      <
      -6       0      -2       0       0       0      <
      -5       0      -2       0       0       0      <
      -4       0      -2       0       0       0      <
       5       1      -2       0       0       0      o
      -6       0      -1       0       0       0      <
      -5       0      -1       0       0       0      <
      -4       0      -1       0       0       0      <
      -3       0      -1       0       0       0      <
      -2       0      -1       0       0       0      <
       5       1      -1       0       0       0      <
       6       1       0       0       0       0      <
       6       1       1       0       0       0      <
       2       0       2       0       0       0      <
       3       0       3       0       0       0      <
       4       0       4       0       0       0      <
      -6      -1       5       0       0       0      <
      -5      -1       5       0       0       0      <
      -4      -1       5       0       0       0      <
       4       0       5       0       0       0      <
       5       0       5       0       0       0      <
      -6      -1       6       0       0       0      <
      -5      -1       6       0       0       0      <
      -4      -1       6       0       0       0      <
      -3      -1       6       0       0       0      <
      -2      -1       6       0       0       0      o
       5       0       6       0       0       0      <
       0      -1       7       0       0       0      o
       6       0       7       0       0       0      <
       1      -1       8       0       0       0      o
       6       0       8       0       0       0      <
       2      -1       9       0       0       0      o
       3      -1      10       0       0       0      <
       3      -1      11       0       0       0      <
       4      -1      11       0       0       0      <
       4      -1      12       0       0       0      <
      -5      -2      13       0       0       0      <
      -4      -2      13       0       0       0      <
      -3      -2      13       0       0       0      <
       5      -1      13       0       0       0      <
      -4      -2      14       0       0       0      <
      -3      -2      14       0       0       0      <
      -2      -2      14       0       0       0      <
      -1      -2      14       0       0       0      <
       5      -1      14       0       0       0      <
       0      -2      15       0       0       0      <
       1      -2      16       0       0       0      <
       2      -2      17       0       0       0      <
       3      -2      18       0       0       0      <
       3      -2      19       0       0       0      <
       4      -2      19       0       0       0      <
       4      -2      20       0       0       0      <
      -3      -3      21       0       0       0      <
      -2      -3      21       0       0       0      <
       4      -2      21       0       0       0      <
      -3      -3      22       0       0       0      <
      -2      -3      22       0       0       0      <
      -1      -3      22       0       0       0      <
      -2      -3      23       0       0       0      <
      -1      -3      23       0       0       0      <
       0      -3      23       0       0       0      <
       0      -3      24       0       0       0      <
       1      -3      24       0       0       0      <
       1      -3      25       0       0       0      <
       2      -3      25       0       0       0      <
       2      -3      26       0       0       0      <
       2      -3      27       0       0       0      <
       0       5     -28       0       0       0      <
      -2       4     -25       0       0       0      <
      -2       4     -24       0       0       0      <
      -1       4     -24       0       0       0      <
       0       4     -24       0       0       0      <
       0       4     -23       0       0       0      <
       1       4     -23       0       0       0      <
       1       4     -22       0       0       0      <
       2       4     -22       0       0       0      <
       2       4     -21       0       0       0      <
       3       4     -21       0       0       0      <
      -4       3     -20       0       0       0      <
      -3       3     -20       0       0       0      <
       3       4     -20       0       0       0      <
       4       4     -20       0       0       0      <
      -3       3     -19       0       0       0      <
      -2       3     -19       0       0       0      <
      -1       3     -19       0       0       0      <
       4       4     -19       0       0       0      <
      -1       3     -18       0       0       0      <
       0       3     -18       0       0       0      <
       1       3     -17       0       0       0      o
       2       3     -16       0       0       0      o
      -5       2     -15       0       0       0      <
       3       3     -15       0       0       0      <
      -5       2     -14       0       0       0      <
      -4       2     -14       0       0       0      <
      -3       2     -14       0       0       0      <
       4       3     -14       0       0       0      <
      -2       2     -13       0       0       0      <
      -1       2     -13       0       0       0      <
       4       3     -13       0       0       0      <
       5       3     -13       0       0       0      <
       0       2     -12       0       0       0      <
       5       3     -12       0       0       0      <
       1       2     -11       0       0       0      o
       2       2     -10       0       0       0      <
      -6       1      -9       0       0       0      <
      -5       1      -9       0       0       0      <
      -4       1      -9       0       0       0      <
       3       2      -9       0       0       0      <
      -6       1      -8       0       0       0      <
      -5       1      -8       0       0       0      <
      -4       1      -8       0       0       0      <
      -3       1      -8       0       0       0      <
       4       2      -8       0       0       0      <
      -1       1      -7       0       0       0      o
       5       2      -7       0       0       0      <
       0       1      -6       0       0       0      o
       5       2      -6       0       0       0      <
       6       2      -5       0       0       0      <
       2       1      -4       0       0       0      <
       6       2      -4       0       0       0      <
      -6       0      -3       0       0       0      <
      -5       0      -3       0       0       0      <
       3       1      -3       0       0       0      <
      -6       0      -2       0       0       0      <
      -5       0      -2       0       0       0      <
      -4       0      -2       0       0       0      <
      -3       0      -2       0       0       0      <
       4       1      -2       0       0       0      <
       5       1       0       0       0       0      <
       1       0       1       0       0       0      o
       6       1       1       0       0       0      <
       2       0       2       0       0       0      <
       6       1       2       0       0       0      <
      -6      -1       3       0       0       0      <
       3       0       3       0       0       0      <
      -6      -1       4       0       0       0      <
      -5      -1       4       0       0       0      <
      -4      -1       4       0       0       0      <
      -3      -1       4       0       0       0      o
      -3      -1       5       0       0       0      o
      -2      -1       5       0       0       0      o
       4       0       5       0       0       0      <
       5       0       6       0       0       0      <
       5       0       7       0       0       0      <
       6       0       8       0       0       0      <
       2      -1       9       0       0       0      <
       6       0       9       0       0       0      <
      -5      -2      10       0       0       0      <
       3      -1      10       0       0       0      <
      -5      -2      11       0       0       0      <
      -4      -2      11       0       0       0      <
      -3      -2      11       0       0       0      o
       4      -1      11       0       0       0      <
      -2      -2      12       0       0       0      <
      -1      -2      12       0       0       0      o
       4      -1      12       0       0       0      <
      -1      -2      13       0       0       0      <
       0      -2      13       0       0       0      <
       5      -1      13       0       0       0      <
       1      -2      14       0       0       0      <
       5      -1      14       0       0       0      <
       1      -2      15       0       0       0      o
       2      -2      15       0       0       0      <
       2      -2      16       0       0       0      <
      -4      -3      17       0       0       0      <
       3      -2      17       0       0       0      o
      -4      -3      18       0       0       0      <
      -3      -3      18       0       0       0      <
       4      -2      18       0       0       0      <
      -4      -3      19       0       0       0      <
      -3      -3      19       0       0       0      <
      -2      -3      19       0       0       0      <
      -1      -3      19       0       0       0      <
       4      -2      19       0       0       0      <
      -1      -3      20       0       0       0      <
       0      -3      20       0       0       0      o
       0      -3      21       0       0       0      <
       1      -3      21       0       0       0      <
       1      -3      22       0       0       0      <
       2      -3      23       0       0       0      <
       2      -3      24       0       0       0      <
       3      -3      24       0       0       0      <
      -3      -4      25       0       0       0      <
      -2      -4      26       0       0       0      <
      -2      -4      27       0       0       0      <
      -1      -4      27       0       0       0      <
      -1      -4      28       0       0       0      <
       0      -4      28       0       0       0      <
      -1       5     -27       0       0       0      <
       0       5     -27       0       0       0      <
       1       5     -26       0       0       0      <
       2       5     -25       0       0       0      <
      -3       4     -24       0       0       0      <
       3       5     -24       0       0       0      <
      -2       4     -23       0       0       0      <
      -1       4     -23       0       0       0      <
      -1       4     -22       0       0       0      <
       0       4     -22       0       0       0      <
       1       4     -21       0       0       0      <
       2       4     -20       0       0       0      <
      -4       3     -19       0       0       0      <
      -3       3     -19       0       0       0      <
       3       4     -19       0       0       0      <
      -2       3     -18       0       0       0      <
       4       4     -18       0       0       0      <
      -1       3     -17       0       0       0      <
       0       3     -17       0       0       0      <
       4       4     -17       0       0       0      <
       1       3     -16       0       0       0      o
       5       4     -16       0       0       0      <
       2       3     -15       0       0       0      <
      -5       2     -14       0       0       0      <
      -4       2     -14       0       0       0      <
       3       3     -14       0       0       0      <
      -3       2     -13       0       0       0      <
      -2       2     -13       0       0       0      <
       3       3     -13       0       0       0      <
      -1       2     -12       0       0       0      <
       4       3     -12       0       0       0      <
       0       2     -11       0       0       0      <
       5       3     -11       0       0       0      <
       5       3     -10       0       0       0      <
      -6       1      -9       0       0       0      <
      -5       1      -9       0       0       0      <
       2       2      -9       0       0       0      <
       6       3      -9       0       0       0      <
      -5       1      -8       0       0       0      <
      -4       1      -8       0       0       0      <
      -3       1      -8       0       0       0      <
       3       2      -8       0       0       0      <
      -2       1      -7       0       0       0      o
       4       2      -7       0       0       0      <
       5       2      -5       0       0       0      <
      -6       0      -4       0       0       0      <
       6       2      -4       0       0       0      <
      -6       0      -3       0       0       0      <
      -5       0      -3       0       0       0      <
      -4       0      -3       0       0       0      <
       6       2      -3       0       0       0      <
      -3       0      -2       0       0       0      o
       3       1      -2       0       0       0      <
      -1       0      -1       0       0       0      o
       4       1      -1       0       0       0      <
       5       1       0       0       0       0      <
       1       0       1       0       0       0      o
       5       1       1       0       0       0      <
      -6      -1       2       0       0       0      <
       2       0       2       0       0       0      <
       6       1       2       0       0       0      <
      -6      -1       3       0       0       0      <
      -5      -1       3       0       0       0      <
      -4      -1       3       0       0       0      <
       6       1       3       0       0       0      <
      -3      -1       4       0       0       0      o
      -2      -1       4       0       0       0      <
      -1      -1       5       0       0       0      <
       4       0       5       0       0       0      <
       0      -1       6       0       0       0      <
       5       0       6       0       0       0      <
       1      -1       7       0       0       0      o
       5       0       7       0       0       0      <
       2      -1       8       0       0       0      <
       6       0       8       0       0       0      <
      -5      -2       9       0       0       0      <
      -4      -2       9       0       0       0      <
       6       0       9       0       0       0      <
      -4      -2      10       0       0       0      <
      -3      -2      10       0       0       0      <
       3      -1      10       0       0       0      <
      -2      -2      11       0       0       0      <
      -1      -2      11       0       0       0      o
       4      -1      11       0       0       0      <
       0      -2      12       0       0       0      o
       1      -2      13       0       0       0      <
       5      -1      13       0       0       0      <
      -4      -3      15       0       0       0      <
       2      -2      15       0       0       0      <
      -4      -3      16       0       0       0      <
      -3      -3      16       0       0       0      <
       3      -2      16       0       0       0      <
      -3      -3      17       0       0       0      <
      -2      -3      17       0       0       0      <
       4      -2      17       0       0       0      <
      -1      -3      18       0       0       0      <
       4      -2      18       0       0       0      <
       0      -3      19       0       0       0      <
       1      -3      20       0       0       0      <
       2      -3      21       0       0       0      <
       2      -3      22       0       0       0      <
       3      -3      22       0       0       0      <
      -3      -4      23       0       0       0      <
      -2      -4      23       0       0       0      <
       3      -3      23       0       0       0      <
      -3      -4      24       0       0       0      <
      -2      -4      24       0       0       0      <
      -1      -4      24       0       0       0      <
      -1      -4      25       0       0       0      <
       0      -4      25       0       0       0      <
       0      -4      26       0       0       0      <
       1      -4      27       0       0       0      <
       1      -4      28       0       0       0      <
      -1       5     -26       0       0       0      <
       0       5     -25       0       0       0      <
       1       5     -24       0       0       0      <
      -3       4     -23       0       0       0      <
       1       5     -23       0       0       0      <
      -2       4     -22       0       0       0      <
       2       5     -22       0       0       0      <
      -1       4     -21       0       0       0      <
       3       5     -21       0       0       0      <
       0       4     -20       0       0       0      <
      -4       3     -19       0       0       0      <
       1       4     -19       0       0       0      <
       4       5     -19       0       0       0      <
      -3       3     -18       0       0       0      <
       2       4     -18       0       0       0      <
      -2       3     -17       0       0       0      <
       2       4     -17       0       0       0      <
      -1       3     -16       0       0       0      <
       3       4     -16       0       0       0      <
      -5       2     -15       0       0       0      <
       0       3     -15       0       0       0      <
       4       4     -15       0       0       0      <
      -4       2     -14       0       0       0      <
      -3       2     -14       0       0       0      <
       1       3     -14       0       0       0      <
       4       4     -14       0       0       0      <
      -3       2     -13       0       0       0      o
       2       3     -13       0       0       0      <
       5       4     -13       0       0       0      <
       5       4     -12       0       0       0      <
       3       3     -11       0       0       0      <
      -6       1     -10       0       0       0      <
      -5       1     -10       0       0       0      <
       4       3     -10       0       0       0      <
      -4       1      -9       0       0       0      <
       1       2      -9       0       0       0      o
       4       3      -9       0       0       0      <
       5       3      -8       0       0       0      <
       5       3      -7       0       0       0      <
      -6       0      -6       0       0       0      <
       3       2      -6       0       0       0      <
       6       3      -6       0       0       0      <
      -6       0      -5       0       0       0      <
      -5       0      -5       0       0       0      <
       6       3      -5       0       0       0      <
      -4       0      -4       0       0       0      <
       1       1      -4       0       0       0      o
       4       2      -4       0       0       0      o
      -3       0      -3       0       0       0      <
       5       2      -3       0       0       0      <
       5       2      -2       0       0       0      <
      -6      -1      -1       0       0       0      o
       3       1      -1       0       0       0      o
       6       2      -1       0       0       0      <
      -6      -1       0       0       0       0      <
      -5      -1       0       0       0       0      <
       6       2       0       0       0       0      o
      -4      -1       1       0       0       0      <
       4       1       1       0       0       0      <
      -3      -1       2       0       0       0      o
      -2      -1       3       0       0       0      <
       2       0       3       0       0       0      <
       5       1       3       0       0       0      <
      -1      -1       4       0       0       0      o
      -6      -2       5       0       0       0      <
       3       0       5       0       0       0      <
       6       1       5       0       0       0      <
      -5      -2       6       0       0       0      <
      -4      -2       6       0       0       0      <
       4       0       6       0       0       0      <
      -4      -2       7       0       0       0      o
      -3      -2       7       0       0       0      <
       1      -1       7       0       0       0      o
       5       0       8       0       0       0      <
       5       0       9       0       0       0      <
      -1      -2      10       0       0       0      o
       3      -1      10       0       0       0      <
       6       0      10       0       0       0      <
      -5      -3      11       0       0       0      <
       0      -2      11       0       0       0      <
      -5      -3      12       0       0       0      <
      -4      -3      12       0       0       0      o
       4      -1      12       0       0       0      <
      -3      -3      13       0       0       0      <
      -2      -3      14       0       0       0      o
       2      -2      14       0       0       0      <
       5      -1      14       0       0       0      <
      -1      -3      16       0       0       0      <
       3      -2      16       0       0       0      <
       0      -3      17       0       0       0      <
      -4      -4      18       0       0       0      <
       1      -3      18       0       0       0      <
       4      -2      18       0       0       0      <
      -4      -4      19       0       0       0      <
      -3      -4      19       0       0       0      <
       1      -3      19       0       0       0      <
      -2      -4      20       0       0       0      <
       2      -3      20       0       0       0      <
      -2      -4      21       0       0       0      <
      -1      -4      21       0       0       0      <
      -1      -4      22       0       0       0      <
       3      -3      22       0       0       0      <
       0      -4      23       0       0       0      <
       1      -4      24       0       0       0      <
       1      -4      25       0       0       0      <
      -2      -5      26       0       0       0      <
       2      -4      26       0       0       0      <
      -1      -5      27       0       0       0      <
       0       6     -27       0       0       0      <
      -2       5     -26       0       0       0      <
       1       6     -26       0       0       0      <
      -2       5     -25       0       0       0      <
       2       6     -25       0       0       0      <
      -1       5     -24       0       0       0      <
       3       6     -24       0       0       0      <
       0       5     -23       0       0       0      <
       3       6     -23       0       0       0      <
      -3       4     -22       0       0       0      <
       1       5     -22       0       0       0      <
      -2       4     -21       0       0       0      <
       2       5     -21       0       0       0      <
      -1       4     -20       0       0       0      <
       2       5     -20       0       0       0      <
      -4       3     -19       0       0       0      <
       0       4     -19       0       0       0      <
       3       5     -19       0       0       0      <
      -4       3     -18       0       0       0      <
      -3       3     -18       0       0       0      <
      -2       3     -17       0       0       0      <
       1       4     -17       0       0       0      <
       4       5     -17       0       0       0      <
       2       4     -16       0       0       0      o
       5       5     -16       0       0       0      <
      -5       2     -15       0       0       0      <
       5       5     -15       0       0       0      <
      -4       2     -14       0       0       0      <
       0       3     -14       0       0       0      <
       3       4     -14       0       0       0      <
      -3       2     -13       0       0       0      <
       1       3     -13       0       0       0      <
       4       4     -13       0       0       0      <
      -2       2     -12       0       0       0      <
      -1       2     -11       0       0       0      o
       5       4     -11       0       0       0      o
      -5       1     -10       0       0       0      <
       3       3     -10       0       0       0      <
      -4       1      -9       0       0       0      <
      -3       1      -8       0       0       0      <
       1       2      -8       0       0       0      o
       4       3      -8       0       0       0      <
       2       2      -7       0       0       0      o
      -6       0      -6       0       0       0      <
      -5       0      -6       0       0       0      <
      -1       1      -6       0       0       0      o
       5       3      -6       0       0       0      <
      -5       0      -5       0       0       0      <
      -4       0      -5       0       0       0      <
       0       1      -5       0       0       0      o
       3       2      -5       0       0       0      o
       6       3      -5       0       0       0      <
       6       3      -4       0       0       0      <
       4       2      -3       0       0       0      <
      -6      -1      -2       0       0       0      <
       2       1      -2       0       0       0      o
       5       2      -2       0       0       0      <
      -6      -1      -1       0       0       0      <
      -5      -1      -1       0       0       0      <
       5       2      -1       0       0       0      <
      -5      -1       0       0       0       0      <
      -4      -1       0       0       0       0      <
       3       1       0       0       0       0      <
       6       2       0       0       0       0      <
      -3      -1       1       0       0       0      o
       6       2       1       0       0       0      <
       4       1       2       0       0       0      <
      -6      -2       3       0       0       0      <
       2       0       3       0       0       0      <
       5       1       3       0       0       0      <
      -6      -2       4       0       0       0      <
      -5      -2       4       0       0       0      <
       5       1       4       0       0       0      <
      -5      -2       5       0       0       0      o
      -4      -2       5       0       0       0      <
       0      -1       5       0       0       0      o
       3       0       5       0       0       0      <
       6       1       5       0       0       0      <
      -3      -2       6       0       0       0      o
       6       1       6       0       0       0      <
       4       0       7       0       0       0      <
       2      -1       8       0       0       0      <
       5       0       8       0       0       0      <
      -5      -3       9       0       0       0      <
      -1      -2       9       0       0       0      o
       5       0       9       0       0       0      <
      -5      -3      10       0       0       0      <
      -4      -3      10       0       0       0      <
       0      -2      10       0       0       0      o
       3      -1      10       0       0       0      <
       6       0      10       0       0       0      <
      -4      -3      11       0       0       0      <
      -3      -3      12       0       0       0      <
       1      -2      12       0       0       0      o
       4      -1      12       0       0       0      <
      -2      -3      13       0       0       0      <
       2      -2      13       0       0       0      <
      -1      -3      14       0       0       0      <
       5      -1      14       0       0       0      <
       3      -2      15       0       0       0      <
      -4      -4      16       0       0       0      <
       0      -3      16       0       0       0      <
      -3      -4      17       0       0       0      <
       1      -3      17       0       0       0      <
       4      -2      17       0       0       0      <
      -2      -4      18       0       0       0      o
       4      -2      18       0       0       0      <
       2      -3      19       0       0       0      <
      -1      -4      20       0       0       0      <
       0      -4      21       0       0       0      <
       3      -3      21       0       0       0      <
      -3      -5      22       0       0       0      <
      -3      -5      23       0       0       0      <
       1      -4      23       0       0       0      <
      -2      -5      24       0       0       0      <
       2      -4      24       0       0       0      <
      -1      -5      25       0       0       0      <
       2      -4      25       0       0       0      <
      -1      -5      26       0       0       0      <
       0      -5      27       0       0       0      <
      -1       6     -27       0       0       0      <
       0       6     -26       0       0       0      <
      -2       5     -25       0       0       0      <
       1       6     -25       0       0       0      <
      -2       5     -24       0       0       0      <
       2       6     -24       0       0       0      <
      -1       5     -23       0       0       0      <
       2       6     -23       0       0       0      <
      -3       4     -22       0       0       0      <
       0       5     -22       0       0       0      <
       3       6     -22       0       0       0      <
      -3       4     -21       0       0       0      <
       1       5     -21       0       0       0      <
      -2       4     -20       0       0       0      <
       4       6     -20       0       0       0      <
      -1       4     -19       0       0       0      o
       2       5     -19       0       0       0      <
      -4       3     -18       0       0       0      <
       0       4     -18       0       0       0      <
       3       5     -18       0       0       0      <
      -3       3     -17       0       0       0      <
      -2       3     -16       0       0       0      <
       4       5     -16       0       0       0      <
      -5       2     -15       0       0       0      <
      -1       3     -15       0       0       0      <
       2       4     -15       0       0       0      <
      -4       2     -14       0       0       0      <
       5       5     -14       0       0       0      <
      -3       2     -13       0       0       0      <
       3       4     -13       0       0       0      <
      -2       2     -12       0       0       0      <
       1       3     -12       0       0       0      <
       4       4     -12       0       0       0      <
      -5       1     -11       0       0       0      <
      -5       1     -10       0       0       0      <
       5       4     -10       0       0       0      <
      -4       1      -9       0       0       0      <
       0       2      -9       0       0       0      o
       3       3      -9       0       0       0      <
       6       4      -8       0       0       0      <
      -6       0      -7       0       0       0      <
      -2       1      -7       0       0       0      o
       4       3      -7       0       0       0      <
      -5       0      -6       0       0       0      <
      -1       1      -6       0       0       0      o
       2       2      -6       0       0       0      o
      -4       0      -5       0       0       0      <
       5       3      -5       0       0       0      <
      -3       0      -4       0       0       0      o
       1       1      -3    0.01    0.01       0      o
       4       2      -3       0       0       0      <
       6       3      -3       0       0       0      <
      -6      -1      -2       0       0       0      <
      -5      -1      -1       0       0       0      <
       5       2      -1       0       0       0      <
      -4      -1       0       0       0       0      <
       3       1       0       0       0       0      <
      -3      -1       1       0       0       0      <
       6       2       1       0       0       0      <
      -6      -2       2       0       0       0      <
      -2      -1       2       0       0       0      o
       4       1       2       0       0       0      <
       6       2       2       0       0       0      <
      -6      -2       3       0       0       0      <
      -5      -2       3       0       0       0      <
       2       0       3       0       0       0      <
      -5      -2       4       0       0       0      <
      -4      -2       4       0       0       0      <
       5       1       4       0       0       0      <
       3       0       5       0       0       0      <
       6       1       6       0       0       0      <
      -2      -2       7       0       0       0      o
       4       0       7       0       0       0      <
       6       1       7       0       0       0      <
      -5      -3       8       0       0       0      <
      -1      -2       8       0       0       0      o
       2      -1       8       0       0       0      o
      -5      -3       9       0       0       0      <
      -4      -3       9       0       0       0      <
       5       0       9       0       0       0      <
       3      -1      10       0       0       0      <
      -3      -3      11       0       0       0      <
       1      -2      11       0       0       0      o
      -2      -3      12       0       0       0      <
       4      -1      12       0       0       0      <
      -1      -3      13       0       0       0      <
       2      -2      13       0       0       0      <
      -4      -4      14       0       0       0      <
       5      -1      14       0       0       0      <
      -4      -4      15       0       0       0      <
       0      -3      15       0       0       0      <
       3      -2      15       0       0       0      <
      -3      -4      16       0       0       0      <
       1      -3      16       0       0       0      <
      -2      -4      17       0       0       0      <
       4      -2      17       0       0       0      <
      -1      -4      18       0       0       0      <
       2      -3      18       0       0       0      <
       0      -4      20       0       0       0      <
       3      -3      20       0       0       0      <
      -3      -5      21       0       0       0      <
      -2      -5      22       0       0       0      <
       1      -4      22       0       0       0      <
      -2      -5      23       0       0       0      <
       2      -4      23       0       0       0      <
      -1      -5      24       0       0       0      <
       2      -4      24       0       0       0      <
       0      -5      25       0       0       0      <
       0      -5      26       0       0       0      <
       1      -5      27       0       0       0      <
       1       7     -27       0       0       0      <
      -1       6     -26       0       0       0      <
       0       6     -25       0       0       0      <
      -3       5     -24       0       0       0      <
       1       6     -24       0       0       0      <
      -2       5     -23       0       0       0      <
      -1       5     -22       0       0       0      <
       2       6     -22       0       0       0      <
      -4       4     -21       0       0       0      <
      -3       4     -21       0       0       0      <
       0       5     -21       0       0       0      <
       3       6     -21       0       0       0      <
      -3       4     -20       0       0       0      <
       1       5     -20       0       0       0      <
      -2       4     -19       0       0       0      <
       4       6     -19       0       0       0      <
      -4       3     -18       0       0       0      <
      -1       4     -18       0       0       0      <
       2       5     -18       0       0       0      <
      -4       3     -17       0       0       0      <
       0       4     -17       0       0       0      <
       3       5     -17       0       0       0      <
      -3       3     -16       0       0       0      <
       1       4     -16       0       0       0      <
      -2       3     -15       0       0       0      <
       4       5     -15       0       0       0      <
      -5       2     -14       0       0       0      <
      -1       3     -14       0       0       0      <
       2       4     -14       0       0       0      <
      -4       2     -13       0       0       0      <
       0       3     -13       0       0       0      o
       5       5     -13       0       0       0      <
      -3       2     -12       0       0       0      <
      -2       2     -11       0       0       0      <
       4       4     -11       0       0       0      <
      -5       1     -10       0       0       0      <
      -1       2     -10       0       0       0      o
       2       3     -10       0       0       0      o
      -4       1      -9       0       0       0      <
       5       4      -9       0       0       0      <
      -3       1      -8       0       0       0      <
       3       3      -8       0       0       0      <
      -6       0      -7       0       0       0      <
      -2       1      -7       0       0       0      o
       4       3      -7       0       0       0      <
       6       4      -7       0       0       0      <
      -6       0      -6       0       0       0      <
      -5       0      -6       0       0       0      <
      -4       0      -5       0       0       0      <
       5       3      -5       0       0       0      <
      -3       0      -4       0       0       0      o
       3       2      -4       0       0       0      o
       1       1      -3    0.01    0.01       0      o
       6       3      -3       0       0       0      <
      -6      -1      -2       0       0       0      <
      -5      -1      -2       0       0       0      <
       4       2      -2       0       0       0      <
      -5      -1      -1       0       0       0      <
       5       2       0       0       0       0      <
       6       2       1       0       0       0      <
      -6      -2       2       0       0       0      <
      -2      -1       2       0       0       0      o
       4       1       2       0       0       0      <
       6       2       2       0       0       0      <
      -5      -2       3       0       0       0      <
      -1      -1       3    0.01    0.01       0      o
       2       0       3       0       0       0      <
      -4      -2       4       0       0       0      <
       5       1       4       0       0       0      <
      -3      -2       5       0       0       0      o
       3       0       5       0       0       0      <
       1      -1       6       0       0       0      o
       6       1       6       0       0       0      <
       4       0       7       0       0       0      <
      -5      -3       8       0       0       0      o
       2      -1       8       0       0       0      <
      -4      -3       9       0       0       0      <
       0      -2       9       0       0       0      o
       5       0       9       0       0       0      <
      -3      -3      10       0       0       0      <
      -2      -3      11       0       0       0      <
       1      -2      11       0       0       0      o
       4      -1      11       0       0       0      <
      -5      -4      12       0       0       0      <
      -4      -4      13       0       0       0      <
       5      -1      13       0       0       0      <
      -4      -4      14       0       0       0      <
       0      -3      14       0       0       0      <
       3      -2      14       0       0       0      <
       5      -1      14       0       0       0      <
      -3      -4      15       0       0       0      <
      -2      -4      16       0       0       0      o
       4      -2      16       0       0       0      <
      -1      -4      17       0       0       0      o
       2      -3      17       0       0       0      <
      -4      -5      18       0       0       0      <
      -4      -5      19       0       0       0      <
      -3      -5      19       0       0       0      <
       0      -4      19       0       0       0      <
       3      -3      19       0       0       0      <
      -3      -5      20       0       0       0      <
       1      -4      20       0       0       0      <
      -2      -5      21       0       0       0      <
       1      -4      21       0       0       0      <
       4      -3      21       0       0       0      <
      -1      -5      22       0       0       0      <
       2      -4      22       0       0       0      <
      -3      -6      24       0       0       0      <
       0      -5      24       0       0       0      <
       3      -4      24       0       0       0      <
       1      -5      25       0       0       0      <
      -2      -6      26       0       0       0      <
       1      -5      26       0       0       0      <
      -1      -6      27       0       0       0      <
       0       7     -27       0       0       0      <
      -2       6     -26       0       0       0      <
       1       7     -26       0       0       0      <
      -1       6     -25       0       0       0      <
       1       7     -25       0       0       0      <
      -3       5     -24       0       0       0      <
       2       7     -24       0       0       0      <
       0       6     -23       0       0       0      <
      -2       5     -22       0       0       0      <
       1       6     -22       0       0       0      <
       3       7     -22       0       0       0      <
      -4       4     -21       0       0       0      <
      -1       5     -21       0       0       0      <
      -3       4     -20       0       0       0      <
       0       5     -20       0       0       0      <
       2       6     -20       0       0       0      <
       4       7     -20       0       0       0      <
      -2       4     -19       0       0       0      <
       3       6     -19       0       0       0      <
       1       5     -18       0       0       0      o
       3       6     -18       0       0       0      <
      -4       3     -17       0       0       0      <
      -1       4     -17       0       0       0      <
       4       6     -17       0       0       0      <
      -3       3     -16       0       0       0      <
       0       4     -16       0       0       0      <
      -5       2     -15       0       0       0      <
      -2       3     -15       0       0       0      <
       3       5     -15       0       0       0      <
       5       6     -15       0       0       0      <
       1       4     -14       0       0       0      <
       4       5     -13       0       0       0      <
      -3       2     -12       0       0       0      <
       0       3     -12       0       0       0      <
      -5       1     -11       0       0       0      <
      -2       2     -11       0       0       0      <
       3       4     -11       0       0       0      <
       5       5     -11       0       0       0      <
      -4       1     -10       0       0       0      <
       2       3      -9       0       0       0      <
       4       4      -9       0       0       0      <
      -6       0      -8       0       0       0      <
       0       2      -8       0       0       0      <
      -5       0      -7       0       0       0      <
      -2       1      -7       0       0       0      o
       3       3      -7       0       0       0      <
       5       4      -7       0       0       0      <
      -4       0      -6       0       0       0      <
       4       3      -5       0       0       0      o
       6       4      -5       0       0       0      <
      -6      -1      -4       0       0       0      <
       0       1      -4    0.01    0.01       0      o
      -5      -1      -3       0       0       0      <
      -2       0      -3       0       0       0      <
       3       2      -3       0       0       0      o
       5       3      -3       0       0       0      o
       4       2      -1       0       0       0      <
       6       3      -1       0       0       0      <
      -6      -2       0       0       0       0      <
      -3      -1       0       0       0       0      <
      -5      -2       1       0       0       0      <
      -2      -1       1       0       0       0      o
       3       1       1       0       0       0      <
       5       2       1       0       0       0      <
      -4      -2       3       0       0       0      <
       4       1       3       0       0       0      <
       6       2       3       0       0       0      <
      -6      -3       4       0       0       0      <
      -3      -2       4       0       0       0      <
      -6      -3       5       0       0       0      <
       5       1       5       0       0       0      <
      -5      -3       6       0       0       0      <
       1      -1       6       0       0       0      o
      -4      -3       7       0       0       0      <
      -1      -2       7       0       0       0      o
       4       0       7       0       0       0      <
       6       1       7       0       0       0      <
      -3      -3       8       0       0       0      <
       2      -1       8       0       0       0      <
       6       1       8       0       0       0      <
       5       0       9       0       0       0      <
      -5      -4      10       0       0       0      <
       1      -2      10       0       0       0      o
       3      -1      10       0       0       0      <
       5       0      10       0       0       0      <
      -4      -4      11       0       0       0      <
      -1      -3      11       0       0       0      o
       2      -2      12       0       0       0      <
       4      -1      12       0       0       0      <
      -3      -4      13       0       0       0      <
       0      -3      13       0       0       0      o
      -2      -4      14       0       0       0      <
       3      -2      14       0       0       0      <
       5      -1      14       0       0       0      <
       1      -3      15       0       0       0      <
      -4      -5      16       0       0       0      <
      -1      -4      16       0       0       0      <
       4      -2      16       0       0       0      <
      -3      -5      17       0       0       0      <
       0      -4      17       0       0       0      <
       2      -3      17       0       0       0      <
      -2      -5      18       0       0       0      <
       3      -3      18       0       0       0      <
      -2      -5      19       0       0       0      <
       1      -4      19       0       0       0      o
       3      -3      19       0       0       0      <
      -1      -5      20       0       0       0      <
      -3      -6      21       0       0       0      <
       2      -4      21       0       0       0      <
      -3      -6      22       0       0       0      <
       0      -5      22       0       0       0      <
      -2      -6      23       0       0       0      <
       3      -4      23       0       0       0      <
       1      -5      24       0       0       0      <
      -1      -6      25       0       0       0      <
       0      -6      26       0       0       0      <
       2      -5      26       0       0       0      <
       0      -6      27       0       0       0      <
      -2       6     -26       0       0       0      <
       0       7     -26       0       0       0      <
      -2       6     -25       0       0       0      <
       1       7     -25       0       0       0      <
      -1       6     -24       0       0       0      <
      -3       5     -23       0       0       0      <
       0       6     -23       0       0       0      <
       2       7     -23       0       0       0      <
      -2       5     -22       0       0       0      <
      -1       5     -21       0       0       0      <
       1       6     -21       0       0       0      <
       3       7     -21       0       0       0      <
      -3       4     -20       0       0       0      <
       2       6     -20       0       0       0      <
       4       7     -20       0       0       0      <
       0       5     -19       0       0       0      <
      -2       4     -18       0       0       0      <
       3       6     -18       0       0       0      <
      -4       3     -17       0       0       0      <
[truncated: 1,154,065 more chars]
