# Supplementary material for: True mol­ecular conformation and structure determination by three-dimensional electron diffraction of PAH by-products potentially useful for electronic applications
Source: IUCrJ. 2023 Jan 1;10(Pt 1):131–42. doi: 10.1107/S205225252201154X (PMC9812223; doi:10.1107/S205225252201154X)
Supplement: Supplementary file 2 [file m-10-00131-Isup2.hkl]

#
# h,k,l, Fc-squared, Fo-squared, sigma(Fo-squared) and status flag
#
data_I
_shelx_title                             '   '
_shelx_refln_list_code                   4
_shelx_F_calc_maximum                    0.29
_exptl_crystal_F_000                     888
_reflns_d_resolution_high                0.7998

loop_
 _symmetry_equiv_pos_as_xyz
 'x, y, z'
 '-x+1/2, -y, z+1/2'
 '-x, y+1/2, -z+1/2'
 'x+1/2, -y+1/2, -z'

_cell_length_a                           5.14(10)
_cell_length_b                           17.7(4)
_cell_length_c                           23.2(5)
_cell_angle_alpha                        90
_cell_angle_beta                         90
_cell_angle_gamma                        90

_shelx_F_squared_multiplier              1.000

loop_
 _refln_index_h
 _refln_index_k
 _refln_index_l
 _refln_F_squared_calc
 _refln_F_squared_meas
 _refln_F_squared_sigma
 _refln_observed_status
      -3     -11     -21       0       0       0      <
      -2     -13     -20       0       0       0      <
      -3     -10     -20       0       0       0      <
      -1     -15     -19       0       0       0      <
      -2     -12     -19       0       0       0      <
      -3      -9     -19       0       0       0      <
      -4      -6     -19       0       0       0      <
       0     -17     -18       0       0       0      <
      -1     -14     -18       0       0       0      <
      -2     -11     -18       0       0       0      <
      -3      -8     -18       0       0       0      <
      -4      -5     -18       0       0       0      <
      -3      -7     -17       0       0       0      <
      -4      -4     -17       0       0       0      <
      -3      -6     -16       0       0       0      <
      -4      -3     -16       0       0       0      <
      -4      -2     -15       0       0       0      <
      -4      -1     -14       0       0       0      <
      -4       0     -13       0       0       0      <
      -4       1     -12       0       0       0      <
      -4       2     -11       0       0       0      <
      -4       3     -10       0       0       0      <
       1     -12      -9       0       0       0      <
      -4       4      -9       0       0       0      <
       2     -14      -8       0       0       0      <
       1     -11      -8       0       0       0      <
      -4       5      -8       0       0       0      <
       2     -13      -7       0       0       0      <
       1     -10      -7       0       0       0      o
       0      -7      -7       0       0       0      o
      -4       6      -7       0       0       0      <
       3     -15      -6       0       0       0      <
       2     -12      -6       0       0       0      <
       1      -9      -6       0       0       0      <
       0      -6      -6    0.01    0.01       0      o
      -4       7      -6       0       0       0      <
       3     -14      -5       0       0       0      <
       2     -11      -5       0       0       0      <
       1      -8      -5       0       0       0      <
       0      -5      -5       0       0       0      o
      -4       8      -5       0       0       0      <
       4     -16      -4       0       0       0      <
       3     -13      -4       0       0       0      <
       2     -10      -4       0       0       0      <
       1      -7      -4       0       0       0      o
       0      -4      -4       0       0       0      o
      -4       9      -4       0       0       0      <
       4     -15      -3       0       0       0      <
       3     -12      -3       0       0       0      <
       2      -9      -3       0       0       0      <
       1      -6      -3       0       0       0      o
       0      -3      -3    0.01    0.01       0      o
      -4      10      -3       0       0       0      <
       4     -14      -2       0       0       0      <
       3     -11      -2       0       0       0      <
       2      -8      -2       0       0       0      <
       1      -5      -2       0       0       0      o
       0      -2      -2    0.03    0.03       0      o
      -4      11      -2       0       0       0      <
       4     -13      -1       0       0       0      <
       3     -10      -1       0       0       0      <
       2      -7      -1       0       0       0      <
       0      -1      -1       0       0       0      <
      -4      12      -1       0       0       0      <
       4     -12       0       0       0       0      <
       3      -9       0       0       0       0      <
       2      -6       0       0       0       0      <
      -4      13       0       0       0       0      <
       4     -11       1       0       0       0      <
       3      -8       1       0       0       0      <
       0       1       1       0       0       0      <
      -3      11       1       0       0       0      <
      -4      14       1       0       0       0      <
       5     -13       2       0       0       0      <
       4     -10       2       0       0       0      <
       3      -7       2       0       0       0      <
       0       2       2    0.03    0.03       0      o
      -3      12       2       0       0       0      o
       5     -12       3       0       0       0      <
       4      -9       3       0       0       0      <
       3      -6       3       0       0       0      <
       0       3       3    0.01    0.01       0      o
      -3      13       3       0       0       0      <
       5     -11       4       0       0       0      <
       4      -8       4       0       0       0      o
       3      -5       4       0       0       0      <
      -3      14       4       0       0       0      <
       5     -10       5       0       0       0      <
       4      -7       5       0       0       0      o
       3      -4       5       0       0       0      <
       1       2       5       0       0       0      o
      -3      15       5       0       0       0      <
       5      -9       6       0       0       0      <
       4      -6       6       0       0       0      <
       3      -3       6       0       0       0      <
       2       0       6       0       0       0      o
       1       3       6       0       0       0      <
      -3      16       6       0       0       0      <
       5      -8       7       0       0       0      <
       4      -5       7       0       0       0      <
       3      -2       7       0       0       0      o
       2       1       7       0       0       0      o
       1       4       7       0       0       0      <
      -2      14       7       0       0       0      <
      -3      17       7       0       0       0      <
       5      -7       8       0       0       0      <
       4      -4       8       0       0       0      <
       3      -1       8       0       0       0      <
       2       2       8       0       0       0      <
       1       5       8       0       0       0      o
      -2      15       8       0       0       0      <
      -3      18       8       0       0       0      <
       5      -6       9       0       0       0      <
       4      -3       9       0       0       0      <
       3       0       9       0       0       0      <
       2       3       9       0       0       0      o
       1       6       9       0       0       0      <
      -2      16       9       0       0       0      <
       5      -5      10       0       0       0      <
       4      -2      10       0       0       0      <
       3       1      10       0       0       0      <
       2       4      10       0       0       0      <
       1       7      10       0       0       0      <
      -2      17      10       0       0       0      <
       5      -4      11       0       0       0      <
       4      -1      11       0       0       0      o
       3       2      11       0       0       0      <
       2       5      11       0       0       0      <
      -2      18      11       0       0       0      <
       5      -3      12       0       0       0      <
       4       0      12       0       0       0      <
       3       3      12       0       0       0      <
       2       6      12       0       0       0      <
      -1      16      12       0       0       0      <
       5      -2      13       0       0       0      <
       4       1      13       0       0       0      <
       3       4      13       0       0       0      <
       2       7      13       0       0       0      <
      -1      17      13       0       0       0      <
       5      -1      14       0       0       0      <
       4       2      14       0       0       0      <
       3       5      14       0       0       0      o
      -1      18      14       0       0       0      <
       5       0      15       0       0       0      <
       4       3      15       0       0       0      o
       3       6      15       0       0       0      <
       0      16      15       0       0       0      <
       5       1      16       0       0       0      <
       4       4      16       0       0       0      <
       0      17      16       0       0       0      <
       5       2      17       0       0       0      <
       4       5      17       0       0       0      <
       1      16      18       0       0       0      <
      -1     -15     -19       0       0       0      <
      -2     -12     -19       0       0       0      <
       0     -17     -18       0       0       0      <
      -1     -14     -18       0       0       0      <
      -2     -11     -18       0       0       0      <
      -3      -8     -18       0       0       0      <
       0     -16     -17       0       0       0      <
      -1     -13     -17       0       0       0      <
      -2     -10     -17       0       0       0      <
      -3      -7     -17       0       0       0      <
       1     -18     -16       0       0       0      <
       0     -15     -16       0       0       0      <
      -1     -12     -16       0       0       0      <
      -2      -9     -16       0       0       0      <
      -3      -6     -16       0       0       0      <
       1     -17     -15       0       0       0      <
       0     -14     -15       0       0       0      <
      -1     -11     -15       0       0       0      <
      -2      -8     -15       0       0       0      <
      -3      -5     -15       0       0       0      <
      -4      -2     -15       0       0       0      <
       1     -16     -14       0       0       0      o
      -3      -4     -14       0       0       0      <
      -4      -1     -14       0       0       0      <
       2     -18     -13       0       0       0      <
      -3      -3     -13       0       0       0      <
      -4       0     -13       0       0       0      <
       2     -17     -12       0       0       0      <
      -3      -2     -12       0       0       0      <
      -4       1     -12       0       0       0      <
      -4       2     -11       0       0       0      <
      -4       3     -10       0       0       0      <
      -4       4      -9       0       0       0      <
      -4       5      -8       0       0       0      <
      -4       6      -7       0       0       0      <
      -5       9      -7       0       0       0      <
      -4       7      -6       0       0       0      <
      -5      10      -6       0       0       0      <
      -4       8      -5       0       0       0      <
      -5      11      -5       0       0       0      <
      -4       9      -4       0       0       0      o
       2      -9      -3       0       0       0      <
       1      -6      -3       0       0       0      o
      -4      10      -3       0       0       0      <
       3     -11      -2       0       0       0      <
       2      -8      -2       0       0       0      <
       1      -5      -2       0       0       0      o
      -4      11      -2       0       0       0      <
       3     -10      -1       0       0       0      <
       2      -7      -1       0       0       0      <
       1      -4      -1       0    0.01       0      o
      -4      12      -1       0       0       0      <
       3      -9       0       0       0       0      o
       2      -6       0       0       0       0      <
       1      -3       0    0.01       0       0      o
      -4      13       0       0       0       0      <
       4     -11       1       0       0       0      <
       3      -8       1       0       0       0      <
       2      -5       1       0       0       0      <
      -4      14       1       0       0       0      <
       4     -10       2       0       0       0      <
       3      -7       2       0       0       0      <
       2      -4       2       0       0       0      o
       0       2       2    0.03    0.04       0      o
      -4      15       2       0       0       0      o
       4      -9       3       0       0       0      <
       3      -6       3       0       0       0      <
       0       3       3    0.01    0.01       0      o
      -4      16       3       0       0       0      <
       5     -11       4       0       0       0      <
       4      -8       4       0       0       0      <
       3      -5       4       0       0       0      <
       0       4       4       0       0       0      o
       5     -10       5       0       0       0      <
       4      -7       5       0       0       0      <
       3      -4       5       0       0       0      <
       0       5       5       0       0       0      o
       5      -9       6       0       0       0      <
       4      -6       6       0       0       0      <
       3      -3       6       0       0       0      <
       0       6       6    0.01       0       0      o
      -3      16       6       0       0       0      <
       5      -8       7       0       0       0      <
       4      -5       7       0       0       0      <
       3      -2       7       0       0       0      <
       0       7       7       0       0       0      <
      -3      17       7       0       0       0      <
       5      -7       8       0       0       0      <
       4      -4       8       0       0       0      <
       3      -1       8       0       0       0      <
       1       5       8       0       0       0      o
       0       8       8       0       0       0      o
       5      -6       9       0       0       0      <
       4      -3       9       0       0       0      <
       3       0       9       0       0       0      <
       1       6       9       0       0       0      <
       0       9       9       0       0       0      <
       5      -5      10       0       0       0      <
       4      -2      10       0       0       0      <
       3       1      10       0       0       0      <
       2       4      10       0       0       0      <
       1       7      10       0       0       0      <
       0      10      10       0       0       0      <
       5      -4      11       0       0       0      <
       4      -1      11       0       0       0      <
       3       2      11       0       0       0      <
       2       5      11       0       0       0      <
       1       8      11       0       0       0      <
       0      11      11       0       0       0      <
      -2      18      11       0       0       0      <
       5      -3      12       0       0       0      <
       4       0      12       0       0       0      <
       3       3      12       0       0       0      <
       2       6      12       0       0       0      <
       1       9      12       0       0       0      <
       0      12      12       0       0       0      <
       5      -2      13       0       0       0      <
       4       1      13       0       0       0      <
       3       4      13       0       0       0      <
       2       7      13       0       0       0      <
       1      10      13       0       0       0      <
       5      -1      14       0       0       0      <
       4       2      14       0       0       0      <
       3       5      14       0       0       0      <
       2       8      14       0       0       0      <
       1      11      14       0       0       0      <
       5       0      15       0       0       0      <
       4       3      15       0       0       0      <
       3       6      15       0       0       0      <
       2       9      15       0       0       0      <
       1      12      15       0       0       0      <
       5       1      16       0       0       0      <
       4       4      16       0       0       0      <
       3       7      16       0       0       0      <
       2      10      16       0       0       0      o
       1      13      16       0       0       0      <
       5       2      17       0       0       0      <
       4       5      17       0       0       0      <
       3       8      17       0       0       0      <
       2      11      17       0       0       0      o
       4       6      18       0       0       0      <
       3       9      18       0       0       0      <
       2      12      18       0       0       0      <
       4       7      19       0       0       0      <
       3      10      19       0       0       0      <
       2      13      19       0       0       0      <
       3      11      20       0       0       0      <
      -2     -13     -21       0       0       0      <
      -3     -10     -21       0       0       0      o
      -1     -15     -20       0       0       0      <
      -2     -12     -20       0       0       0      o
      -3      -9     -20       0       0       0      <
      -1     -14     -19       0       0       0      <
       0     -16     -18       0       0       0      <
       1     -17     -16       0       0       0      <
      -3      -5     -15       0       0       0      <
      -4      -2     -15       0       0       0      <
       2     -18     -14       0       0       0      <
      -1     -10     -14       0       0       0      <
      -2      -7     -14       0       0       0      <
      -3      -4     -14       0       0       0      <
      -4      -1     -14       0       0       0      <
      -5       2     -14       0       0       0      <
      -1      -9     -13       0       0       0      <
      -2      -6     -13       0       0       0      <
      -3      -3     -13       0       0       0      <
      -4       0     -13       0       0       0      <
      -5       3     -13       0       0       0      <
       0     -11     -12       0       0       0      <
      -1      -8     -12       0       0       0      <
      -2      -5     -12       0       0       0      <
      -3      -2     -12       0       0       0      <
      -4       1     -12       0       0       0      <
      -5       4     -12       0       0       0      <
       1     -13     -11       0       0       0      <
       0     -10     -11       0       0       0      <
      -4       2     -11       0       0       0      o
      -5       5     -11       0       0       0      <
       1     -12     -10       0       0       0      <
       0      -9     -10       0       0       0      <
      -5       6     -10       0       0       0      <
       2     -14      -9       0       0       0      <
       1     -11      -9       0       0       0      o
      -5       7      -9       0       0       0      <
       2     -13      -8       0       0       0      <
      -5       8      -8       0       0       0      <
       2     -12      -7       0       0       0      <
      -5       9      -7       0       0       0      <
       3     -14      -6       0       0       0      <
      -5      10      -6       0       0       0      <
       3     -13      -5       0       0       0      <
       4     -15      -4       0       0       0      <
       3     -12      -4       0       0       0      <
       4     -14      -3       0       0       0      <
       4     -13      -2       0       0       0      o
       4     -12      -1       0       0       0      <
      -1       2      -1    0.03    0.03       0      o
      -2       5      -1       0       0       0      <
      -3       8      -1       0       0       0      <
       4     -11       0       0       0       0      <
      -1       3       0    0.01       0       0      o
      -2       6       0       0       0       0      <
      -3       9       0       0       0       0      <
       5     -13       1       0       0       0      <
       1      -2       1    0.03    0.03       0      o
      -2       7       1       0       0       0      <
      -3      10       1       0       0       0      <
       5     -12       2       0       0       0      <
       1      -1       2    0.01    0.01       0      o
      -2       8       2       0       0       0      o
      -3      11       2       0       0       0      <
       5     -11       3       0       0       0      <
       2      -3       3       0       0       0      <
      -2       9       3       0       0       0      <
      -3      12       3       0       0       0      o
       5     -10       4       0       0       0      <
       2      -2       4       0       0       0      <
      -2      10       4       0       0       0      <
      -3      13       4       0       0       0      <
      -4      16       4       0       0       0      <
       3      -4       5       0       0       0      <
       2      -1       5       0       0       0      <
      -2      11       5       0       0       0      o
      -3      14       5       0       0       0      o
       3      -3       6       0       0       0      o
      -2      12       6       0       0       0      <
      -3      15       6       0       0       0      <
       3      -2       7       0       0       0      <
      -2      13       7       0       0       0      <
      -3      16       7       0       0       0      <
       4      -4       8       0       0       0      <
       3      -1       8       0       0       0      <
      -2      14       8       0       0       0      <
      -3      17       8       0       0       0      <
       4      -3       9       0       0       0      <
       3       0       9       0       0       0      <
      -2      15       9       0       0       0      <
       4      -2      10       0       0       0      <
       3       1      10       0       0       0      <
      -2      16      10       0       0       0      <
       4      -1      11       0       0       0      o
      -2      17      11       0       0       0      <
       4       0      12       0       0       0      o
      -2      18      12       0       0       0      <
       5      -2      13       0       0       0      <
       4       1      13       0       0       0      <
       5      -1      14       0       0       0      <
       4       2      14       0       0       0      <
      -1      17      14       0       0       0      o
       5       0      15       0       0       0      <
       4       3      15       0       0       0      <
      -1      18      15       0       0       0      <
       5       1      16       0       0       0      <
       4       4      16       0       0       0      <
       5       2      17       0       0       0      <
       4       5      17       0       0       0      <
       4       6      18       0       0       0      <
       4       7      19       0       0       0      o
       3      11      20       0       0       0      <
      -2     -12     -22       0       0       0      <
      -1     -14     -21       0       0       0      <
      -1     -13     -20       0       0       0      <
      -3      -8     -20       0       0       0      <
      -4      -5     -20       0       0       0      <
       0     -15     -19       0       0       0      o
      -3      -7     -19       0       0       0      <
       0     -14     -18       0       0       0      <
      -2      -9     -18       0       0       0      <
       1     -16     -17       0       0       0      <
      -1     -11     -17       0       0       0      <
      -4      -3     -17       0       0       0      <
      -5       0     -17       0       0       0      <
       1     -15     -16       0       0       0      <
      -1     -10     -16       0       0       0      <
      -4      -2     -16       0       0       0      <
      -5       1     -16       0       0       0      <
       2     -17     -15       0       0       0      <
       0     -12     -15       0       0       0      <
      -3      -4     -15       0       0       0      o
       2     -16     -14       0       0       0      <
       0     -11     -14       0       0       0      <
      -2      -6     -14       0       0       0      <
       1     -13     -13       0       0       0      <
      -2      -5     -13       0       0       0      <
      -5       3     -13       0       0       0      <
       3     -17     -12       0       0       0      <
       1     -12     -12       0       0       0      <
      -1      -7     -12       0       0       0      <
      -4       1     -12       0       0       0      <
      -5       4     -12       0       0       0      <
      -4       2     -11       0       0       0      <
      -5       5     -11       0       0       0      <
       2     -13     -10       0       0       0      <
       0      -8     -10       0       0       0      <
      -3       0     -10       0       0       0      <
      -2      -2      -9       0       0       0      <
       3     -14      -8       0       0       0      <
       1      -9      -8       0       0       0      <
       3     -13      -7       0       0       0      <
      -1      -3      -7       0       0       0      o
      -5       8      -7       0       0       0      <
       4     -15      -6       0       0       0      <
       2     -10      -6       0       0       0      o
      -4       6      -6       0       0       0      <
      -5       9      -6       0       0       0      <
       4     -14      -5       0       0       0      <
       0      -4      -5       0       0       0      <
      -3       4      -5       0       0       0      <
      -4       7      -5       0       0       0      <
       3     -10      -3       0       0       0      <
       1      -5      -3    0.01    0.01       0      o
      -2       3      -3       0       0       0      <
      -1       1      -2    0.01    0.01       0      o
       4     -11      -1       0       0       0      <
       2      -6      -1       0       0       0      o
      -4      10      -1       0       0       0      <
      -5      13      -1       0       0       0      <
       4     -10       0       0       0       0      <
      -4      11       0       0       0       0      <
      -3       9       1       0       0       0      <
      -4      12       1       0       0       0      <
       5     -11       2       0       0       0      <
       3      -6       2       0       0       0      <
       1      -1       2    0.01    0.01       0      o
      -2       7       2       0       0       0      o
      -3      10       2       0       0       0      <
       5     -10       3       0       0       0      <
      -2       8       3       0       0       0      <
       4      -7       4       0       0       0      <
      -1       6       4       0       0       0      o
       4      -6       5       0       0       0      <
       2      -1       5       0       0       0      <
       0       5       6       0       0       0      o
      -4      16       6       0       0       0      <
       5      -7       7       0       0       0      <
       3      -2       7       0       0       0      <
      -3      14       7       0       0       0      <
       5      -6       8       0       0       0      <
       3      -1       8       0       0       0      <
       1       4       8       0       0       0      o
      -3      15       8       0       0       0      <
      -2      13       9       0       0       0      <
      -3      16       9       0       0       0      <
       4      -2      10       0       0       0      <
       2       3      10       0       0       0      <
      -1      11      10       0       0       0      <
      -2      14      10       0       0       0      <
      -3      17      10       0       0       0      <
       4      -1      11       0       0       0      <
       2       4      11       0       0       0      <
      -1      12      11       0       0       0      <
      -2      15      11       0       0       0      <
       0      10      12       0       0       0      <
      -1      13      12       0       0       0      <
       5      -2      13       0       0       0      <
       3       3      13       0       0       0      <
       0      11      13       0       0       0      <
       5      -1      14       0       0       0      <
       3       4      14       0       0       0      <
       1       9      14       0       0       0      <
       0      12      14       0       0       0      <
       5       0      15       0       0       0      <
       1      10      15       0       0       0      <
       4       3      16       0       0       0      <
       1      11      16       0       0       0      <
       4       4      17       0       0       0      <
       2       9      17       0       0       0      <
       4       5      18       0       0       0      <
       2      10      18       0       0       0      <
       2      11      19       0       0       0      <
       3       9      20       0       0       0      <
       2      12      20       0       0       0      <
       3      10      21       0       0       0      <
      -2     -12     -22       0       0       0      <
      -2     -11     -21       0       0       0      <
      -1     -13     -20       0       0       0      <
      -4      -5     -20       0       0       0      <
      -1     -12     -19       0       0       0      <
      -3      -7     -19       0       0       0      <
       0     -14     -18       0       0       0      <
      -2      -9     -18       0       0       0      <
       0     -13     -17       0       0       0      <
      -2      -8     -17       0       0       0      o
      -4      -3     -17       0       0       0      <
      -5       0     -17       0       0       0      <
       1     -15     -16       0       0       0      <
      -1     -10     -16       0       0       0      <
      -4      -2     -16       0       0       0      <
       1     -14     -15       0       0       0      <
      -1      -9     -15       0       0       0      o
      -3      -4     -15       0       0       0      <
       2     -16     -14       0       0       0      <
       0     -11     -14       0       0       0      <
       2     -15     -13       0       0       0      <
      -2      -5     -13       0       0       0      <
      -5       3     -13       0       0       0      <
       1     -12     -12       0       0       0      <
      -1      -7     -12       0       0       0      <
      -4       1     -12       0       0       0      <
      -5       4     -12       0       0       0      <
       3     -16     -11       0       0       0      <
       1     -11     -11       0       0       0      <
      -1      -6     -11       0       0       0      <
      -3      -1     -11       0       0       0      <
      -4       2     -11       0       0       0      <
       3     -15     -10       0       0       0      <
      -3       0     -10       0       0       0      <
       2     -12      -9       0       0       0      <
       0      -7      -9       0       0       0      o
      -2      -2      -9       0       0       0      <
      -5       7      -8       0       0       0      <
       3     -13      -7       0       0       0      <
       1      -8      -7       0       0       0      o
      -1      -3      -7       0       0       0      o
      -4       5      -7       0       0       0      <
      -5       8      -7       0       0       0      <
       3     -12      -6       0       0       0      <
      -3       3      -6       0       0       0      <
      -4       6      -6       0       0       0      <
       2      -9      -5       0       0       0      o
       0      -4      -5       0       0       0      o
      -3       4      -5       0       0       0      <
       4     -13      -4       0       0       0      <
      -2       2      -4       0       0       0      <
       1      -5      -3    0.01    0.01       0      o
      -5      11      -3       0       0       0      <
       3      -9      -2       0       0       0      <
      -1       1      -2    0.01    0.01       0      o
      -4       9      -2       0       0       0      <
      -5      12      -2       0       0       0      o
       5     -13      -1       0       0       0      <
      -4      10      -1       0       0       0      <
      -5      13      -1       0       0       0      <
       5     -12       0       0       0       0      <
       4     -10       0       0       0       0      <
       2      -5       0       0       0       0      o
      -3       8       0       0       0       0      <
      -4      11       0       0       0       0      <
       4      -9       1       0       0       0      o
      -2       6       1       0       0       0      o
       3      -6       2       0       0       0      <
      -2       7       2       0       0       0      o
       5     -10       3       0       0       0      <
       3      -5       3       0       0       0      <
      -1       5       3    0.01    0.01       0      o
       5      -9       4       0       0       0      o
      -4      14       4       0       0       0      <
       4      -6       5       0       0       0      <
       2      -1       5       0       0       0      <
      -3      12       5       0       0       0      <
      -4      15       5       0       0       0      <
       4      -5       6       0       0       0      <
      -3      13       6       0       0       0      <
      -4      16       6       0       0       0      <
       3      -2       7       0       0       0      <
      -2      11       7       0       0       0      <
      -3      14       7       0       0       0      o
       5      -6       8       0       0       0      o
       3      -1       8       0       0       0      <
       1       4       8       0       0       0      <
      -2      12       8       0       0       0      <
       5      -5       9       0       0       0      <
      -1      10       9       0       0       0      <
      -2      13       9       0       0       0      <
       4      -2      10       0       0       0      <
       2       3      10       0       0       0      o
      -1      11      10       0       0       0      <
       4      -1      11       0       0       0      <
       2       4      11       0       0       0      <
       0       9      11       0       0       0      <
       0      10      12       0       0       0      <
       5      -2      13       0       0       0      <
       3       3      13       0       0       0      <
       5      -1      14       0       0       0      <
       3       4      14       0       0       0      <
       1       9      14       0       0       0      <
      -2      17      14       0       0       0      <
       5       0      15       0       0       0      <
       1      10      15       0       0       0      <
       4       3      16       0       0       0      <
       2       8      16       0       0       0      <
      -1      16      16       0       0       0      <
       4       4      17       0       0       0      <
       2       9      17       0       0       0      <
      -1      17      17       0       0       0      <
       4       5      18       0       0       0      <
       2      10      18       0       0       0      <
       0      15      18       0       0       0      <
       3       8      19       0       0       0      <
       0      16      19       0       0       0      <
       3       9      20       0       0       0      <
       1      14      20       0       0       0      <
       3      10      21       0       0       0      <
      -3      -9     -22       0       0       0      <
      -1     -13     -21       0       0       0      <
      -3      -8     -21       0       0       0      <
       0     -15     -20       0       0       0      <
      -2     -10     -20       0       0       0      <
       0     -14     -19       0       0       0      <
      -2      -9     -19       0       0       0      <
      -4      -4     -19       0       0       0      <
      -1     -11     -18       0       0       0      <
      -3      -6     -18       0       0       0      <
       1     -15     -17       0       0       0      <
      -3      -5     -17       0       0       0      <
      -5       0     -17       0       0       0      <
       0     -12     -16       0       0       0      <
      -2      -7     -16       0       0       0      <
      -4      -2     -16       0       0       0      <
      -5       1     -16       0       0       0      <
       2     -16     -15       0       0       0      <
      -4      -1     -15       0       0       0      <
       1     -13     -14       0       0       0      <
      -1      -8     -14       0       0       0      <
      -3      -3     -14       0       0       0      <
      -5       3     -13       0       0       0      <
       3     -16     -12       0       0       0      <
       2     -14     -12       0       0       0      <
       0      -9     -12       0       0       0      <
      -2      -4     -12       0       0       0      <
      -4       1     -12       0       0       0      <
      -5       4     -12       0       0       0      <
       2     -13     -11       0       0       0      <
      -4       2     -11       0       0       0      <
       1     -10     -10       0       0       0      o
      -1      -5     -10       0       0       0      <
      -3       0     -10       0       0       0      <
       3     -14      -9       0       0       0      <
      -5       6      -9       0       0       0      <
       2     -11      -8       0       0       0      <
       0      -6      -8       0       0       0      <
      -2      -1      -8       0       0       0      <
      -5       7      -8       0       0       0      <
       4     -15      -7       0       0       0      <
      -4       5      -7       0       0       0      <
       4     -14      -6       0       0       0      <
       1      -7      -6       0       0       0      o
      -3       3      -6       0       0       0      <
       3     -11      -5       0       0       0      <
      -3       4      -5       0       0       0      <
       2      -8      -4       0       0       0      <
      -2       2      -4       0       0       0      o
      -5      10      -4       0       0       0      <
       4     -12      -3       0       0       0      <
      -4       8      -3       0       0       0      <
      -5      11      -3       0       0       0      <
       4     -11      -2       0       0       0      <
       1      -4      -2    0.02    0.01       0      o
      -1       1      -2    0.01    0.01       0      o
      -4       9      -2       0       0       0      <
       3      -8      -1       0       0       0      <
      -3       7      -1       0       0       0      o
       5     -12       0       0       0       0      <
       2      -5       0       0       0       0      o
       5     -11       1       0       0       0      <
       4      -9       1       0       0       0      <
      -2       6       1       0       0       0      o
       4      -8       2       0       0       0      <
      -4      12       2       0       0       0      <
       3      -5       3       0       0       0      <
      -4      13       3       0       0       0      <
       5      -9       4       0       0       0      <
      -3      11       4       0       0       0      <
       5      -8       5       0       0       0      <
       2      -1       5       0       0       0      <
      -2       9       5       0       0       0      <
       4      -5       6       0       0       0      <
      -2      10       6       0       0       0      <
       3      -2       7       0       0       0      <
       1       3       7       0       0       0      o
      -1       8       7       0       0       0      <
       5      -6       8       0       0       0      <
       3      -1       8       0       0       0      <
      -1       9       8       0       0       0      <
       5      -5       9       0       0       0      <
       2       2       9       0       0       0      o
      -3      15       9       0       0       0      o
       4      -2      10       0       0       0      <
       2       3      10       0       0       0      <
       0       8      10       0       0       0      <
      -2      13      10       0       0       0      <
      -3      16      10       0       0       0      <
       4      -1      11       0       0       0      <
      -2      14      11       0       0       0      <
       3       2      12       0       0       0      <
       1       7      12       0       0       0      <
      -1      12      12       0       0       0      <
      -2      15      12       0       0       0      <
       5      -2      13       0       0       0      <
       3       3      13       0       0       0      <
      -1      13      13       0       0       0      o
       5      -1      14       0       0       0      <
       2       6      14       0       0       0      <
      -1      14      14       0       0       0      <
       4       2      15       0       0       0      <
       2       7      15       0       0       0      <
       0      12      15       0       0       0      <
       4       3      16       0       0       0      <
       0      13      16       0       0       0      <
       3       6      17       0       0       0      <
       1      11      17       0       0       0      <
       3       7      18       0       0       0      <
       1      12      18       0       0       0      <
      -1      17      18       0       0       0      <
       1      13      19       0       0       0      <
       4       6      20       0       0       0      <
       2      11      20       0       0       0      <
       0      16      20       0       0       0      <
       2      12      21       0       0       0      <
      -1     -13     -22       0       0       0      <
       0     -15     -21       0       0       0      <
      -2     -10     -21       0       0       0      <
       0     -14     -20       0       0       0      <
      -3      -7     -20       0       0       0      <
      -1     -11     -19       0       0       0      <
       1     -15     -18       0       0       0      <
      -2      -8     -18       0       0       0      <
      -4      -3     -18       0       0       0      <
       0     -12     -17       0       0       0      <
      -3      -5     -17       0       0       0      o
       2     -16     -16       0       0       0      <
      -1      -9     -16       0       0       0      <
      -3      -4     -16       0       0       0      <
      -5       1     -16       0       0       0      <
       1     -13     -15       0       0       0      <
      -2      -6     -15       0       0       0      <
      -4      -1     -15       0       0       0      <
       0     -10     -14       0       0       0      <
      -4       0     -14       0       0       0      <
       3     -16     -13       0       0       0      <
       2     -14     -13       0       0       0      <
      -1      -7     -13       0       0       0      <
      -3      -2     -13       0       0       0      <
      -5       3     -13       0       0       0      <
       1     -11     -12       0       0       0      o
      -5       4     -12       0       0       0      <
       3     -15     -11       0       0       0      <
       0      -8     -11       0       0       0      <
      -2      -3     -11       0       0       0      <
      -4       2     -11       0       0       0      <
       3     -14     -10       0       0       0      <
       2     -12     -10       0       0       0      <
      -3       0     -10       0       0       0      o
      -5       6      -9       0       0       0      <
       4     -15      -8       0       0       0      <
      -2      -1      -8       0       0       0      <
      -4       4      -8       0       0       0      <
       3     -12      -7       0       0       0      <
      -4       5      -7       0       0       0      <
       2      -9      -6       0       0       0      o
      -1      -2      -6       0       0       0      o
      -3       3      -6       0       0       0      o
       1      -6      -5       0       0       0      o
      -5       9      -5       0       0       0      <
       4     -12      -4       0       0       0      <
       3     -10      -4       0       0       0      <
      -2       2      -4       0       0       0      o
      -4       7      -4       0       0       0      <
       2      -7      -3       0       0       0      o
      -4       8      -3       0       0       0      <
       5     -13      -2       0       0       0      <
      -1       1      -2    0.01    0.01       0      o
      -3       6      -2       0       0       0      <
       5     -12      -1       0       0       0      <
       4     -10      -1       0       0       0      <
      -5      12      -1       0       0       0      <
       3      -7       0       0       0       0      <
      -2       5       0       0       0       0      o
      -4      10       0       0       0       0      <
      -5      13       0       0       0       0      <
       2      -4       1       0       0       0      o
      -4      11       1       0       0       0      <
       5     -10       2       0       0       0      <
       4      -8       2       0       0       0      <
      -1       4       2    0.02    0.02       0      o
      -3       9       2       0       0       0      <
       4      -7       3       0       0       0      <
       0       3       4       0       0       0      o
      -2       8       4       0       0       0      <
      -4      13       4       0       0       0      <
       5      -8       5       0       0       0      <
       2      -1       5       0       0       0      <
      -4      14       5       0       0       0      <
       5      -7       6       0       0       0      <
       4      -5       6       0       0       0      <
       1       2       6       0       0       0      <
      -1       7       6       0       0       0      o
      -3      12       6       0       0       0      <
       3      -2       7       0       0       0      <
      -3      13       7       0       0       0      <
       0       6       8       0       0       0      <
      -2      11       8       0       0       0      <
       5      -5       9       0       0       0      <
       2       2       9       0       0       0      o
      -2      12       9       0       0       0      o
       5      -4      10       0       0       0      <
       4      -2      10       0       0       0      <
       1       5      10       0       0       0      <
      -1      10      10       0       0       0      <
       3       1      11       0       0       0      <
      -3      16      11       0       0       0      <
       3       2      12       0       0       0      <
       0       9      12       0       0       0      <
      -2      14      12       0       0       0      <
       5      -2      13       0       0       0      <
       2       5      13       0       0       0      <
       0      10      13       0       0       0      <
      -2      15      13       0       0       0      <
       5      -1      14       0       0       0      <
       4       1      14       0       0       0      <
      -2      16      14       0       0       0      <
       4       2      15       0       0       0      <
       3       4      15       0       0       0      <
       1       9      15       0       0       0      <
      -1      14      15       0       0       0      <
       3       5      16       0       0       0      <
      -1      15      16       0       0       0      <
       5       1      17       0       0       0      <
       2       8      17       0       0       0      <
       0      13      17       0       0       0      <
       4       4      18       0       0       0      <
       2       9      18       0       0       0      <
       0      14      18       0       0       0      <
       4       5      19       0       0       0      <
       1      12      19       0       0       0      <
       3       8      20       0       0       0      <
       1      13      20       0       0       0      <
       3       9      21       0       0       0      <
       2      12      22       0       0       0      <
      -2     -10     -22       0       0       0      <
       0     -14     -21       0       0       0      <
      -3      -7     -21       0       0       0      <
      -1     -11     -20       0       0       0      <
      -4      -4     -20       0       0       0      <
      -2      -8     -19       0       0       0      <
      -3      -6     -19       0       0       0      <
       1     -14     -18       0       0       0      <
       0     -12     -18       0       0       0      <
      -4      -3     -18       0       0       0      <
      -1      -9     -17       0       0       0      <
      -2      -7     -17       0       0       0      <
      -4      -2     -17       0       0       0      <
       2     -15     -16       0       0       0      <
       1     -13     -16       0       0       0      <
      -3      -4     -16       0       0       0      <
      -5       1     -16       0       0       0      <
       0     -10     -15       0       0       0      o
      -4      -1     -15       0       0       0      <
       3     -16     -14       0       0       0      <
      -2      -5     -14       0       0       0      <
       3     -15     -13       0       0       0      o
       2     -13     -13       0       0       0      <
       1     -11     -13       0       0       0      <
      -3      -2     -13       0       0       0      <
      -5       3     -13       0       0       0      <
       0      -8     -12       0       0       0      o
      -4       1     -12       0       0       0      <
       3     -14     -11       0       0       0      <
      -2      -3     -11       0       0       0      o
      -4       2     -11       0       0       0      <
       2     -11     -10       0       0       0      <
       1      -9     -10       0       0       0      <
      -3       0     -10       0       0       0      <
      -5       5     -10       0       0       0      <
       4     -14      -8       0       0       0      <
       3     -12      -8       0       0       0      <
      -4       4      -8       0       0       0      o
       1      -7      -7       0       0       0      o
      -5       7      -7       0       0       0      <
       4     -12      -5       0       0       0      <
       3     -10      -5       0       0       0      <
      -4       6      -5       0       0       0      <
       1      -5      -4       0       0       0      o
      -5       9      -4       0       0       0      <
      -3       5      -3       0       0       0      <
      -5      10      -3       0       0       0      <
       5     -12      -2       0       0       0      <
       4     -10      -2       0       0       0      <
       3      -8      -2       0       0       0      <
      -4       8      -2       0       0       0      <
      -2       4      -1       0       0       0      o
      -3       7       0       0       0       0      <
      -5      12       0       0       0       0      <
       5     -10       1       0       0       0      <
       4      -8       1       0       0       0      <
       3      -6       1       0       0       0      <
      -1       3       1    0.02    0.02       0      o
      -4      10       1       0       0       0      <
       2      -3       2    0.01       0       0      o
      -2       6       2       0       0       0      o
      -4      11       2       0       0       0      <
       5      -8       4       0       0       0      <
       4      -6       4       0       0       0      <
      -3      10       4       0       0       0      <
       2      -1       5       0       0       0      <
      -4      13       5       0       0       0      <
       1       2       6       0       0       0      o
      -2       9       6       0       0       0      <
      -4      14       6       0       0       0      <
       5      -6       7       0       0       0      <
       4      -4       7       0       0       0      o
      -3      12       7       0       0       0      <
       3      -1       8       0       0       0      <
      -1       8       8       0       0       0      <
       1       4       9       0       0       0      <
      -2      11       9       0       0       0      <
       5      -4      10       0       0       0      <
       0       7      10       0       0       0      o
       5      -3      11       0       0       0      <
       4      -1      11       0       0       0      <
       3       1      11       0       0       0      <
      -1      10      11       0       0       0      <
      -3      15      11       0       0       0      <
       2       4      12       0       0       0      <
      -1      11      12       0       0       0      o
       1       7      13       0       0       0      <
      -2      14      13       0       0       0      <
       5      -1      14       0       0       0      o
       4       1      14       0       0       0      <
       0      10      14       0       0       0      <
       3       4      15       0       0       0      <
       2       6      15       0       0       0      o
      -1      13      15       0       0       0      <
       2       7      16       0       0       0      <
       1       9      16       0       0       0      <
      -1      14      16       0       0       0      <
       5       1      17       0       0       0      <
       1      10      17       0       0       0      <
       4       4      18       0       0       0      <
       3       6      18       0       0       0      <
       0      13      18       0       0       0      <
       3       7      19       0       0       0      <
       2       9      19       0       0       0      <
      -1      16      19       0       0       0      <
       2      10      20       0       0       0      <
       1      12      20       0       0       0      <
       1      13      21       0       0       0      <
       0      15      21       0       0       0      <
       3       9      22       0       0       0      <
      -2     -10     -24       0       0       0      <
       0     -13     -22       0       0       0      <
      -1     -11     -22       0       0       0      <
      -2      -9     -22       0       0       0      <
      -3      -7     -22       0       0       0      <
       1     -14     -20       0       0       0      <
       0     -12     -20       0       0       0      <
      -1     -10     -20       0       0       0      <
       2     -15     -19       0       0       0      <
      -3      -5     -19       0       0       0      o
      -4      -3     -19       0       0       0      <
      -5       0     -18       0       0       0      <
       2     -14     -17       0       0       0      <
       1     -12     -17       0       0       0      <
       0     -10     -17       0       0       0      <
      -1      -8     -17       0       0       0      <
      -2      -6     -17       0       0       0      <
      -3      -4     -17       0       0       0      <
      -5       1     -16       0       0       0      <
       3     -15     -15       0       0       0      <
       2     -13     -15       0       0       0      <
       1     -11     -15       0       0       0      <
       0      -9     -15       0       0       0      <
      -1      -7     -15       0       0       0      <
      -2      -5     -15       0       0       0      <
      -4       0     -14       0       0       0      <
      -5       2     -14       0       0       0      <
       3     -13     -12       0       0       0      <
      -2      -3     -12       0       0       0      <
      -3      -1     -12       0       0       0      o
      -5       4     -11       0       0       0      <
       4     -14     -10       0       0       0      <
       3     -12     -10       0       0       0      <
       2     -10     -10       0       0       0      o
       1      -8     -10       0       0       0      <
       0      -6     -10       0       0       0      <
      -1      -4     -10       0       0       0      o
      -2      -2     -10       0       0       0      <
      -4       3      -9       0       0       0      <
      -5       6      -8       0       0       0      <
       4     -12      -7       0       0       0      <
      -3       2      -7       0       0       0      <
      -5       7      -6       0       0       0      <
       4     -11      -5       0       0       0      <
       3      -9      -5       0       0       0      <
       2      -7      -5       0       0       0      o
      -1      -1      -5       0       0       0      o
       5     -12      -4       0       0       0      <
      -4       6      -4       0       0       0      <
      -5       9      -3       0       0       0      <
       5     -11      -2       0       0       0      <
       4      -9      -2       0       0       0      <
      -2       3      -2       0       0       0      o
      -3       5      -2       0       0       0      <
      -4       8      -1       0       0       0      <
      -5      10      -1       0       0       0      <
       4      -8       0       0       0       0      <
       3      -6       0       0       0       0      <
       2      -4       0       0       0       0      o
       1      -2       0       0       0       0      <
      -5      11       0       0       0       0      <
       5      -9       1       0       0       0      <
      -3       7       1       0       0       0      <
      -4      10       2       0       0       0      <
      -5      12       2       0       0       0      <
       5      -8       3       0       0       0      <
       4      -6       3       0       0       0      <
      -1       4       3    0.03    0.04       0      o
      -2       6       3       0       0       0      <
      -3       9       4       0       0       0      <
      -4      11       4       0       0       0      <
       3      -3       5       0       0       0      <
       2      -1       5       0       0       0      <
       5      -6       6       0       0       0      <
      -2       8       6       0       0       0      o
      -4      13       7       0       0       0      <
       5      -5       8       0       0       0      <
       4      -3       8       0       0       0      <
       3      -1       8       0       0       0      <
       2       1       8       0       0       0      <
       1       3       8       0       0       0      o
       0       5       8       0       0       0      o
      -2      10       9       0       0       0      o
      -3      12       9       0       0       0      <
       5      -3      11       0       0       0      <
       4      -1      11       0       0       0      <
       0       7      11       0       0       0      <
      -1       9      11       0       0       0      <
      -2      12      12       0       0       0      <
      -3      14      12       0       0       0      <
       5      -1      14       0       0       0      <
       4       1      14       0       0       0      <
       0       9      14       0       0       0      <
      -1      11      14       0       0       0      <
      -2      14      15       0       0       0      <
       5       0      16       0       0       0      <
       4       2      16       0       0       0      <
       3       4      16       0       0       0      <
       2       6      16       0       0       0      <
       1       8      16       0       0       0      <
       5       1      17       0       0       0      <
       0      11      17       0       0       0      <
      -1      13      17       0       0       0      <
      -2      15      17       0       0       0      <
       4       4      19       0       0       0      <
       3       6      19       0       0       0      <
       2       8      19       0       0       0      <
       1      10      19       0       0       0      <
       0      13      20       0       0       0      <
      -1      15      20       0       0       0      <
       3       8      22       0       0       0      <
       2      10      22       0       0       0      o
       1      12      22       0       0       0      <
       0     -13     -23       0       0       0      <
      -1     -11     -23       0       0       0      <
      -2      -9     -23       0       0       0      <
      -3      -7     -23       0       0       0      <
       1     -14     -21       0       0       0      <
       0     -12     -21       0       0       0      <
      -1     -10     -21       0       0       0      <
      -2      -8     -21       0       0       0      <
      -3      -6     -21       0       0       0      <
       0     -11     -19       0       0       0      <
      -1      -9     -19       0       0       0      <
      -2      -7     -19       0       0       0      <
      -3      -5     -19       0       0       0      <
      -4      -3     -19       0       0       0      <
       2     -14     -18       0       0       0      <
      -5       0     -18       0       0       0      <
       2     -13     -16       0       0       0      <
       1     -11     -16       0       0       0      <
      -4      -1     -16       0       0       0      <
      -5       1     -16       0       0       0      <
       2     -12     -14       0       0       0      <
       1     -10     -14       0       0       0      <
       0      -8     -14       0       0       0      <
      -1      -6     -14       0       0       0      <
      -3      -2     -14       0       0       0      <
      -4       0     -14       0       0       0      <
      -5       2     -14       0       0       0      <
       3     -13     -13       0       0       0      <
       0      -7     -12       0       0       0      <
      -1      -5     -12       0       0       0      <
      -2      -3     -12       0       0       0      <
      -3      -1     -12       0       0       0      <
      -4       1     -12       0       0       0      <
       4     -14     -11       0       0       0      <
       3     -12     -11       0       0       0      o
      -5       4     -11       0       0       0      <
       3     -11      -9       0       0       0      <
       2      -9      -9       0       0       0      <
      -4       3      -9       0       0       0      <
      -5       5      -9       0       0       0      <
       4     -12      -8       0       0       0      <
       2      -8      -7       0       0       0      <
       1      -6      -7       0       0       0      o
      -3       2      -7       0       0       0      <
      -4       4      -7       0       0       0      <
      -5       6      -7       0       0       0      <
       4     -11      -6       0       0       0      <
      -1      -1      -5       0       0       0      o
      -2       1      -5       0       0       0      <
       4     -10      -4       0       0       0      <
       3      -8      -4       0       0       0      o
      -5       8      -4       0       0       0      <
       5     -11      -3       0       0       0      <
       3      -7      -2       0       0       0      <
       2      -5      -2       0       0       0      o
      -3       5      -2       0       0       0      <
      -4       7      -2       0       0       0      <
      -5       9      -2       0       0       0      <
       5     -10      -1       0       0       0      <
       4      -8      -1       0       0       0      o
      -1       2       0       0       0       0      o
      -2       4       0       0       0       0      o
      -3       6       0       0       0       0      <
       4      -7       1       0       0       0      <
      -5      11       1       0       0       0      <
       3      -4       3       0       0       0      <
      -3       8       3       0       0       0      <
      -4      10       3       0       0       0      <
       5      -7       4       0       0       0      o
      -5      13       4       0       0       0      <
       1       1       5       0       0       0      o
       0       3       5       0       0       0      o
      -1       5       5       0       0       0      <
      -2       7       5       0       0       0      o
       5      -6       6       0       0       0      <
       4      -4       6       0       0       0      <
      -4      12       6       0       0       0      <
       3      -1       8       0       0       0      <
       2       1       8       0       0       0      <
      -2       9       8       0       0       0      <
      -3      11       8       0       0       0      <
      -4      13       8       0       0       0      <
       5      -4       9       0       0       0      <
       1       4      10       0       0       0      o
       0       6      10       0       0       0      <
      -1       8      10       0       0       0      <
       5      -3      11       0       0       0      <
       4      -1      11       0       0       0      o
      -3      13      11       0       0       0      <
       3       2      13       0       0       0      <
       2       4      13       0       0       0      <
       1       6      13       0       0       0      o
       0       8      13       0       0       0      <
      -1      10      13       0       0       0      <
      -2      12      13       0       0       0      <
      -3      14      13       0       0       0      <
       5      -1      14       0       0       0      <
      -3      15      14       0       0       0      <
       4       2      16       0       0       0      <
       3       4      16       0       0       0      <
       2       6      16       0       0       0      o
      -1      12      16       0       0       0      <
      -2      14      16       0       0       0      <
       5       1      17       0       0       0      <
       2       7      18       0       0       0      <
       1       9      18       0       0       0      <
       0      11      18       0       0       0      <
      -1      13      18       0       0       0      <
       4       4      19       0       0       0      <
       3       6      19       0       0       0      <
       3       7      21       0       0       0      <
       2       9      21       0       0       0      <
       1      11      21       0       0       0      <
       0      13      21       0       0       0      <
       0     -12     -22       0       0       0      <
      -1     -10     -22       0       0       0      <
       1     -13     -20       0       0       0      o
       0     -11     -20       0       0       0      <
      -1      -9     -20       0       0       0      <
      -2      -7     -20       0       0       0      <
      -3      -5     -20       0       0       0      <
      -4      -3     -20       0       0       0      <
       1     -12     -18       0       0       0      <
       0     -10     -18       0       0       0      <
      -1      -8     -18       0       0       0      <
      -2      -6     -18       0       0       0      <
      -3      -4     -18       0       0       0      <
      -4      -2     -18       0       0       0      <
       2     -13     -17       0       0       0      <
       0      -9     -16       0       0       0      <
      -1      -7     -16       0       0       0      <
      -2      -5     -16       0       0       0      o
      -3      -3     -16       0       0       0      <
      -4      -1     -16       0       0       0      <
      -5       1     -16       0       0       0      <
       3     -14     -15       0       0       0      o
       2     -12     -15       0       0       0      <
      -2      -4     -14       0       0       0      <
      -3      -2     -14       0       0       0      <
       3     -13     -13       0       0       0      <
       2     -11     -13       0       0       0      <
      -5       3     -13       0       0       0      <
       4     -14     -12       0       0       0      <
       2     -10     -11       0       0       0      <
       1      -8     -11       0       0       0      <
      -4       2     -11       0       0       0      <
      -5       4     -11       0       0       0      <
       4     -13     -10       0       0       0      <
       1      -7      -9       0       0       0      <
       0      -5      -9       0       0       0      o
      -3       1      -9       0       0       0      <
      -4       3      -9       0       0       0      <
      -5       5      -9       0       0       0      <
       4     -12      -8       0       0       0      <
       0      -4      -7       0       0       0      <
      -1      -2      -7       0       0       0      o
      -2       0      -7       0       0       0      o
      -3       2      -7       0       0       0      <
      -4       4      -7       0       0       0      <
       4     -11      -6       0       0       0      o
       3      -9      -6       0       0       0      o
      -5       7      -6       0       0       0      <
       5     -12      -5       0       0       0      <
       3      -8      -4       0       0       0      o
      -5       8      -4       0       0       0      <
       5     -11      -3       0       0       0      <
       2      -5      -2       0       0       0      o
      -3       5      -2       0       0       0      <
      -4       7      -2       0       0       0      <
      -5       9      -2       0       0       0      <
       5     -10      -1       0       0       0      <
       4      -8      -1       0       0       0      <
      -1       2       0       0       0       0      o
      -2       4       0       0       0       0      o
      -3       6       0       0       0       0      <
       4      -7       1       0       0       0      <
      -5      11       1       0       0       0      <
       5      -8       2       0       0       0      <
       3      -4       3       0       0       0      <
      -4      10       3       0       0       0      <
      -5      12       3       0       0       0      <
       5      -7       4       0       0       0      <
       2      -1       5       0       0       0      <
       1       1       5       0       0       0      o
      -2       7       5       0       0       0      o
      -3       9       5       0       0       0      o
      -4      11       5       0       0       0      <
       5      -6       6       0       0       0      <
       4      -4       6       0       0       0      <
      -1       6       7       0       0       0      o
       4      -3       8       0       0       0      <
       3      -1       8       0       0       0      <
      -4      13       8       0       0       0      <
       5      -4       9       0       0       0      <
       3       0      10       0       0       0      <
       2       2      10       0       0       0      <
      -2      10      10       0       0       0      o
      -3      12      10       0       0       0      <
       5      -3      11       0       0       0      <
       1       5      12       0       0       0      <
       0       7      12       0       0       0      o
      -1       9      12       0       0       0      <
      -2      11      12       0       0       0      <
       4       0      13       0       0       0      <
       3       2      13       0       0       0      <
      -3      14      13       0       0       0      <
       3       3      15       0       0       0      <
       2       5      15       0       0       0      <
       1       7      15       0       0       0      <
       0       9      15       0       0       0      <
      -1      11      15       0       0       0      <
      -2      13      15       0       0       0      <
      -3      15      15       0       0       0      <
       5       0      16       0       0       0      <
       1       8      17       0       0       0      <
       0      10      17       0       0       0      <
      -1      12      17       0       0       0      <
       5       1      18       0       0       0      <
       4       3      18       0       0       0      <
       3       5      18       0       0       0      <
      -2      15      18       0       0       0      <
       3       6      20       0       0       0      <
       2       8      20       0       0       0      <
       1      10      20       0       0       0      <
       0      12      20       0       0       0      <
      -1      14      20       0       0       0      <
       3       8      23       0       0       0      <
       2      10      23       0       0       0      <
       1      12      23       0       0       0      <
      -1     -11     -24       0       0       0      <
      -2      -9     -24       0       0       0      <
      -1     -10     -22       0       0       0      <
      -2      -8     -22       0       0       0      <
      -3      -6     -22       0       0       0      <
       1     -13     -21       0       0       0      <
      -1      -9     -20       0       0       0      <
      -2      -7     -20       0       0       0      <
      -3      -5     -20       0       0       0      <
      -4      -3     -20       0       0       0      o
       2     -14     -19       0       0       0      o
       1     -12     -19       0       0       0      <
      -1      -8     -18       0       0       0      <
      -2      -6     -18       0       0       0      <
      -3      -4     -18       0       0       0      <
      -4      -2     -18       0       0       0      <
      -5       0     -18       0       0       0      <
       1     -11     -17       0       0       0      <
       3     -14     -16       0       0       0      <
      -2      -5     -16       0       0       0      <
      -3      -3     -16       0       0       0      o
      -4      -1     -16       0       0       0      o
      -5       1     -16       0       0       0      <
       1     -10     -15       0       0       0      o
       3     -13     -14       0       0       0      <
      -3      -2     -14       0       0       0      <
      -4       0     -14       0       0       0      <
      -5       2     -14       0       0       0      o
       1      -9     -13       0       0       0      <
       0      -7     -13       0       0       0      <
       3     -12     -12       0       0       0      <
       4     -13     -11       0       0       0      <
       0      -6     -11       0       0       0      o
       3     -11     -10       0       0       0      <
       4     -12      -9       0       0       0      <
       0      -5      -9       0       0       0      o
      -1      -3      -9       0       0       0      o
      -5       5      -9       0       0       0      <
       2      -8      -8       0       0       0      <
       4     -11      -7       0       0       0      o
      -1      -2      -7       0       0       0      o
      -2       0      -7       0       0       0      o
      -3       2      -7       0       0       0      <
      -4       4      -7       0       0       0      <
      -5       6      -7       0       0       0      <
       2      -7      -6       0       0       0      o
       4     -10      -5       0       0       0      <
      -2       1      -5       0       0       0      <
      -3       3      -5       0       0       0      o
      -4       5      -5       0       0       0      o
      -5       7      -5       0       0       0      <
       5     -11      -4       0       0       0      <
       4      -9      -3       0       0       0      <
       5     -10      -2       0       0       0      <
       1      -3      -2    0.07    0.07       0      o
      -5       9      -2       0       0       0      <
       3      -6      -1       0       0       0      <
       5      -9       0       0       0       0      <
      -4       8       0       0       0       0      <
      -5      10       0       0       0       0      <
       3      -5       1       0       0       0      <
       5      -8       2       0       0       0      <
      -1       3       2    0.07    0.07       0      o
      -2       5       2       0       0       0      o
      -3       7       2       0       0       0      <
      -4       9       2       0       0       0      <
      -5      11       2       0       0       0      <
       2      -2       3       0       0       0      o
       4      -5       4       0       0       0      <
      -5      13       5       0       0       0      <
       4      -4       6       0       0       0      <
       5      -5       7       0       0       0      <
       0       4       7       0       0       0      <
      -3      10       7       0       0       0      o
      -4      12       7       0       0       0      <
       3      -1       8       0       0       0      <
       5      -4       9       0       0       0      <
      -1       7       9       0       0       0      <
      -2       9       9       0       0       0      o
      -3      11       9       0       0       0      <
      -4      13       9       0       0       0      <
       2       2      10       0       0       0      <
       4      -1      11       0       0       0      <
       1       5      12       0       0       0      o
      -3      13      12       0       0       0      <
       4       0      13       0       0       0      <
       3       2      13       0       0       0      <
       5      -1      14       0       0       0      <
       0       8      14       0       0       0      <
      -1      10      14       0       0       0      o
      -2      12      14       0       0       0      <
      -3      14      14       0       0       0      o
       3       3      15       0       0       0      <
       2       5      15       0       0       0      <
       5       0      16       0       0       0      <
       4       2      16       0       0       0      <
       2       6      17       0       0       0      <
       1       8      17       0       0       0      o
       0      10      17       0       0       0      <
      -2      14      17       0       0       0      <
       4       3      18       0       0       0      <
       1       9      19       0       0       0      <
       0      11      19       0       0       0      <
      -1      13      19       0       0       0      <
      -2      15      19       0       0       0      <
       4       4      20       0       0       0      <
       3       6      20       0       0       0      <
       2       8      20       0       0       0      <
       2       9      22       0       0       0      <
       1      11      22       0       0       0      <
       0      13      22       0       0       0      <
       3       8      23       0       0       0      <
       0     -12     -23       0       0       0      <
      -1     -10     -23       0       0       0      <
      -2      -8     -23       0       0       0      <
       1     -13     -22       0       0       0      <
       0     -11     -21       0       0       0      <
      -1      -9     -21       0       0       0      <
       2     -14     -20       0       0       0      <
       1     -12     -20       0       0       0      <
      -4      -3     -20       0       0       0      <
       0     -10     -19       0       0       0      <
      -1      -8     -19       0       0       0      <
       2     -13     -18       0       0       0      <
      -5       0     -18       0       0       0      <
       3     -14     -17       0       0       0      <
       0      -9     -17       0       0       0      <
      -1      -7     -17       0       0       0      <
       2     -12     -16       0       0       0      <
       3     -13     -15       0       0       0      <
      -1      -6     -15       0       0       0      <
       2     -11     -14       0       0       0      <
       3     -12     -13       0       0       0      <
      -1      -5     -13       0       0       0      <
      -2      -3     -13       0       0       0      <
       2     -10     -12       0       0       0      <
       4     -13     -11       0       0       0      <
       3     -11     -11       0       0       0      <
      -1      -4     -11       0       0       0      <
      -2      -2     -11       0       0       0      o
      -5       4     -11       0       0       0      <
       2      -9     -10       0       0       0      <
       3     -10      -9       0       0       0      <
      -2      -1      -9       0       0       0      <
      -3       1      -9       0       0       0      <
      -4       3      -9       0       0       0      o
      -5       5      -9       0       0       0      <
       1      -6      -8       0       0       0      o
       3      -9      -7       0       0       0      o
      -2       0      -7       0       0       0      o
      -3       2      -7       0       0       0      o
      -4       4      -7       0       0       0      <
      -5       6      -7       0       0       0      <
       5     -12      -6       0       0       0      <
       1      -5      -6       0       0       0      o
       3      -8      -5       0       0       0      <
      -3       3      -5       0       0       0      o
      -4       5      -5       0       0       0      <
      -5       7      -5       0       0       0      <
       5     -11      -4       0       0       0      o
       1      -4      -4    0.01    0.01       0      o
       3      -7      -3       0       0       0      <
      -4       6      -3       0       0       0      <
      -5       8      -3       0       0       0      <
       5     -10      -2       0       0       0      <
       3      -6      -1       0       0       0      <
       4      -7       0       0       0       0      <
       4      -6       2       0       0       0      <
      -1       3       2    0.07    0.06       0      o
      -4       9       2       0       0       0      <
      -5      11       2       0       0       0      <
       2      -2       3       0       0       0      o
       4      -5       4       0       0       0      <
      -2       6       4       0       0       0      o
      -3       8       4       0       0       0      o
      -4      10       4       0       0       0      <
      -5      12       4       0       0       0      <
       5      -6       5       0       0       0      <
       2      -1       5       0       0       0      <
       4      -4       6       0       0       0      <
      -3       9       6       0       0       0      <
      -4      11       6       0       0       0      <
       5      -5       7       0       0       0      <
       1       2       7       0       0       0      o
       3      -1       8       0       0       0      <
       5      -4       9       0       0       0      <
       0       5       9       0       0       0      o
       3       0      10       0       0       0      <
       5      -3      11       0       0       0      <
       0       6      11       0       0       0      o
      -1       8      11       0       0       0      o
      -2      10      11       0       0       0      <
      -3      12      11       0       0       0      <
       2       3      12       0       0       0      <
       4       0      13       0       0       0      <
      -1       9      13       0       0       0      <
      -2      11      13       0       0       0      <
      -3      13      13       0       0       0      <
       2       4      14       0       0       0      <
       1       6      14       0       0       0      <
       4       1      15       0       0       0      <
       5       0      16       0       0       0      <
       1       7      16       0       0       0      <
       0       9      16       0       0       0      o
      -1      11      16       0       0       0      <
       3       4      17       0       0       0      <
       0      10      18       0       0       0      <
      -1      12      18       0       0       0      <
      -2      14      18       0       0       0      <
       3       5      19       0       0       0      <
       2       7      19       0       0       0      <
       4       4      20       0       0       0      <
      -1      13      20       0       0       0      <
       2       8      21       0       0       0      <
       1      10      21       0       0       0      <
       0      12      21       0       0       0      <
       3       7      22       0       0       0      <
       1      11      23       0       0       0      <
       0      13      23       0       0       0      <
       2      10      24       0       0       0      <
      -1     -10     -24       0       0       0      <
      -2      -8     -24       0       0       0      <
       0     -11     -23       0       0       0      <
      -1      -9     -22       0       0       0      <
      -2      -7     -22       0       0       0      <
       1     -12     -21       0       0       0      <
      -3      -5     -21       0       0       0      <
       2     -13     -20       0       0       0      <
      -1      -8     -20       0       0       0      <
       1     -11     -19       0       0       0      <
      -3      -4     -19       0       0       0      <
      -4      -2     -19       0       0       0      <
       2     -12     -18       0       0       0      <
      -1      -7     -18       0       0       0      <
       1     -10     -17       0       0       0      <
      -3      -3     -17       0       0       0      <
      -4      -1     -17       0       0       0      <
       3     -13     -16       0       0       0      <
      -1      -6     -16       0       0       0      <
       1      -9     -15       0       0       0      <
      -3      -2     -15       0       0       0      <
      -4       0     -15       0       0       0      <
       3     -12     -14       0       0       0      <
       0      -7     -14       0       0       0      <
       4     -13     -13       0       0       0      <
      -3      -1     -13       0       0       0      <
       3     -11     -12       0       0       0      <
       0      -6     -12       0       0       0      <
       4     -12     -11       0       0       0      <
      -3       0     -11       0       0       0      <
       3     -10     -10       0       0       0      <
       0      -5     -10       0       0       0      o
       4     -11      -9       0       0       0      <
      -2      -1      -9       0       0       0      o
      -3       1      -9       0       0       0      o
       3      -9      -8       0       0       0      o
       0      -4      -8       0       0       0      o
       2      -7      -7       0       0       0      o
      -2       0      -7       0       0       0      o
      -3       2      -7       0       0       0      <
       3      -8      -6       0       0       0      <
       0      -3      -6       0       0       0      o
       2      -6      -5    0.01    0.01       0      o
      -2       1      -5       0       0       0      <
      -3       3      -5       0       0       0      o
       3      -7      -4       0       0       0      <
       0      -2      -4       0       0       0      <
       5     -10      -3       0       0       0      o
       2      -5      -3       0       0       0      o
      -3       4      -3       0       0       0      <
       0      -1      -2    0.01    0.01       0      o
       5      -9      -1       0       0       0      <
       2      -4      -1       0       0       0      o
      -3       5      -1       0       0       0      <
       5      -8       1       0       0       0      <
       2      -3       1       0       0       0      <
      -3       6       1       0       0       0      <
      -4       8       1       0       0       0      <
       0       1       2    0.01    0.02       0      o
       5      -7       3       0       0       0      <
       2      -2       3       0       0       0      o
      -3       7       3       0       0       0      <
      -4       9       3       0       0       0      o
      -5      11       3       0       0       0      <
       5      -6       5       0       0       0      <
      -3       8       5       0       0       0      <
      -4      10       5       0       0       0      <
      -5      12       5       0       0       0      <
       3      -2       6       0       0       0      <
      -3       9       7       0       0       0      o
      -4      11       7       0       0       0      <
       3      -1       8       0       0       0      <
      -4      12       9       0       0       0      <
       3       0      10       0       0       0      <
      -1       7      10       0       0       0      <
       1       4      11       0       0       0      <
      -4      13      11       0       0       0      o
       3       1      12       0       0       0      <
      -1       8      12       0       0       0      <
      -2      10      12       0       0       0      <
       4       0      13       0       0       0      <
       1       5      13       0       0       0      <
       3       2      14       0       0       0      <
      -1       9      14       0       0       0      <
      -2      11      14       0       0       0      <
      -3      13      14       0       0       0      <
       4       1      15       0       0       0      <
       1       6      15       0       0       0      <
       5       0      16       0       0       0      <
       3       3      16       0       0       0      <
      -2      12      16       0       0       0      <
      -3      14      16       0       0       0      <
       4       2      17       0       0       0      <
       1       7      17       0       0       0      <
       0       9      17       0       0       0      <
       2       6      18       0       0       0      <
      -2      13      18       0       0       0      <
       4       3      19       0       0       0      <
       0      10      19       0       0       0      <
      -1      12      19       0       0       0      <
       2       7      20       0       0       0      <
       4       4      21       0       0       0      <
       3       6      21       0       0       0      <
       0      11      21       0       0       0      <
      -1      13      21       0       0       0      <
       2       8      22       0       0       0      <
       1      10      22       0       0       0      <
       3       7      23       0       0       0      <
       1      11      24       0       0       0      <
      -1     -10     -25       0       0       0      <
      -2      -8     -24       0       0       0      <
       0     -11     -23       0       0       0      <
       1     -12     -22       0       0       0      <
      -2      -7     -22       0       0       0      <
       0     -10     -21       0       0       0      <
      -4      -3     -21       0       0       0      <
       2     -13     -20       0       0       0      <
      -2      -6     -20       0       0       0      <
       0      -9     -19       0       0       0      <
      -3      -4     -19       0       0       0      <
      -4      -2     -19       0       0       0      <
       2     -12     -18       0       0       0      <
      -1      -7     -18       0       0       0      <
       3     -13     -17       0       0       0      <
      -3      -3     -17       0       0       0      <
      -4      -1     -17       0       0       0      <
       2     -11     -16       0       0       0      <
      -1      -6     -16       0       0       0      <
       1      -9     -15       0       0       0      <
      -3      -2     -15       0       0       0      <
      -4       0     -15       0       0       0      <
       2     -10     -14       0       0       0      <
      -1      -5     -14       0       0       0      o
       4     -13     -13       0       0       0      <
       1      -8     -13       0       0       0      o
      -3      -1     -13       0       0       0      <
      -1      -4     -12       0       0       0      <
      -5       3     -12       0       0       0      o
       4     -12     -11       0       0       0      <
       1      -7     -11       0       0       0      <
      -3       0     -11       0       0       0      o
      -5       4     -10       0       0       0      <
       4     -11      -9       0       0       0      <
       1      -6      -9       0       0       0      <
      -3       1      -9       0       0       0      <
       5     -12      -8       0       0       0      <
       3      -9      -8       0       0       0      o
      -5       5      -8       0       0       0      <
       4     -10      -7       0       0       0      <
      -2       0      -7       0    0.01       0      o
       5     -11      -6       0       0       0      <
       3      -8      -6       0       0       0      <
      -5       6      -6       0       0       0      <
       4      -9      -5       0       0       0      <
      -2       1      -5       0       0       0      <
       5     -10      -4       0       0       0      <
       3      -7      -4       0       0       0      <
       0      -2      -4       0       0       0      o
      -5       7      -4       0       0       0      <
       4      -8      -3       0       0       0      <
      -2       2      -3       0       0       0      o
       3      -6      -2       0       0       0      <
       0      -1      -2    0.01    0.01       0      o
      -5       8      -2       0       0       0      <
       4      -7      -1       0       0       0      o
      -2       3      -1       0       0       0      <
       3      -5       0       0       0       0      <
      -5       9       0       0       0       0      <
      -2       4       1       0       0       0      o
       3      -4       2       0       0       0      <
       0       1       2    0.01    0.01       0      o
      -5      10       2       0       0       0      <
      -2       5       3       0       0       0      o
       3      -3       4       0       0       0      o
       0       2       4       0       0       0      <
      -5      11       4       0       0       0      <
      -2       6       5    0.01    0.01       0      o
      -3       8       5       0       0       0      <
       3      -2       6       0       0       0      <
       0       3       6       0       0       0      o
      -2       7       7       0       0       0      o
      -3       9       7       0       0       0      o
       3      -1       8       0       0       0      <
       0       4       8       0       0       0      o
      -3      10       9       0       0       0      <
      -4      12       9       0       0       0      <
       3       0      10       0       0       0      <
       0       5      10       0       0       0      <
       4      -1      11       0       0       0      <
      -3      11      11       0       0       0      <
      -4      13      11       0       0       0      <
       3       1      12       0       0       0      <
      -1       8      12       0       0       0      <
       4       0      13       0       0       0      <
      -3      12      13       0       0       0      <
       3       2      14       0       0       0      <
      -1       9      14       0       0       0      o
       4       1      15       0       0       0      <
       1       6      15       0       0       0      <
      -3      13      15       0       0       0      <
       5       0      16       0       0       0      <
       3       3      16       0       0       0      <
      -1      10      16       0       0       0      <
       4       2      17       0       0       0      <
       1       7      17       0       0       0      <
       5       1      18       0       0       0      <
       3       4      18       0       0       0      <
      -1      11      18       0       0       0      <
      -2      13      18       0       0       0      <
       4       3      19       0       0       0      <
       1       8      19       0       0       0      <
       2       7      20       0       0       0      <
      -1      12      20       0       0       0      <
      -2      14      20       0       0       0      <
       4       4      21       0       0       0      <
       1       9      21       0       0       0      <
       0      11      21       0       0       0      <
       2       8      22       0       0       0      <
       0      12      23       0       0       0      <
       2       9      24       0       0       0      <
      -2      -8     -25       0       0       0      <
       0     -11     -24       0       0       0      <
      -3      -6     -24       0       0       0      o
       1     -12     -23       0       0       0      <
      -1      -9     -23       0       0       0      <
       0     -10     -22       0       0       0      <
      -3      -5     -22       0       0       0      <
       2     -13     -21       0       0       0      <
      -1      -8     -21       0       0       0      <
       1     -11     -20       0       0       0      <
      -2      -6     -20       0       0       0      <
       2     -12     -19       0       0       0      <
      -4      -2     -19       0       0       0      <
       3     -13     -18       0       0       0      <
       1     -10     -18       0       0       0      <
      -2      -5     -18       0       0       0      <
       2     -11     -17       0       0       0      <
       0      -8     -17       0       0       0      <
      -3      -3     -17       0       0       0      <
      -4      -1     -17       0       0       0      <
       1      -9     -16       0       0       0      <
      -2      -4     -16       0       0       0      <
      -5       1     -16       0       0       0      <
       0      -7     -15       0       0       0      <
      -3      -2     -15       0       0       0      <
       4     -13     -14       0       0       0      o
      -1      -5     -14       0       0       0      <
      -5       2     -14       0       0       0      <
       3     -11     -13       0       0       0      <
       0      -6     -13       0       0       0      o
      -3      -1     -13       0       0       0      <
       4     -12     -12       0       0       0      <
      -1      -4     -12       0       0       0      <
      -5       3     -12       0       0       0      <
       3     -10     -11       0       0       0      <
      -3       0     -11       0       0       0      <
       4     -11     -10       0       0       0      <
       2      -8     -10       0       0       0      <
      -1      -3     -10       0       0       0      o
      -4       2     -10       0       0       0      <
      -5       4     -10       0       0       0      <
       5     -12      -9       0       0       0      <
       3      -9      -9       0       0       0      <
       4     -10      -8       0       0       0      <
       2      -7      -8       0       0       0      <
      -4       3      -8       0       0       0      <
      -5       5      -8       0       0       0      <
       5     -11      -7       0       0       0      <
       3      -8      -7       0       0       0      o
       1      -5      -7       0       0       0      o
      -2       0      -7    0.01       0       0      o
       2      -6      -6       0       0       0      o
      -4       4      -6       0       0       0      o
      -5       6      -6       0       0       0      <
       1      -4      -5       0       0       0      o
      -2       1      -5       0       0       0      <
      -4       5      -4       0       0       0      <
      -2       2      -3       0       0       0      o
      -4       6      -2       0       0       0      <
       5      -8       0       0       0       0      <
      -4       7       0       0       0       0      <
       4      -6       1       0       0       0      o
       5      -7       2       0       0       0      <
      -4       8       2       0       0       0      <
       4      -5       3       0       0       0      <
       5      -6       4       0       0       0      <
       3      -3       4       0       0       0      o
      -3       7       4       0       0       0      <
      -4       9       4       0       0       0      <
       4      -4       5       0       0       0      <
       5      -5       6       0       0       0      <
       3      -2       6       0       0       0      <
      -3       8       6       0       0       0      o
      -4      10       6       0       0       0      <
       4      -3       7       0       0       0      o
       5      -4       8       0       0       0      <
       3      -1       8       0       0       0      <
      -3       9       8       0       0       0      o
      -4      11       8       0       0       0      <
       4      -2       9       0       0       0      <
       5      -3      10       0       0       0      o
       3       0      10       0       0       0      <
      -3      10      10       0       0       0      <
      -4      12      10       0       0       0      <
       4      -1      11       0       0       0      <
       5      -2      12       0       0       0      <
       3       1      12       0       0       0      <
       0       6      12       0       0       0      <
      -3      11      12       0       0       0      <
       4       0      13       0       0       0      <
      -2      10      13       0       0       0      <
       5      -1      14       0       0       0      <
       3       2      14       0       0       0      <
       0       7      14       0       0       0      <
      -3      12      14       0       0       0      <
       4       1      15       0       0       0      <
      -2      11      15       0       0       0      <
       5       0      16       0       0       0      <
       3       3      16       0       0       0      <
       0       8      16       0       0       0      <
       4       2      17       0       0       0      <
      -2      12      17       0       0       0      <
       3       4      18       0       0       0      <
       0       9      18       0       0       0      <
       4       3      19       0       0       0      <
      -2      13      19       0       0       0      <
       3       5      20       0       0       0      <
       0      10      20       0       0       0      <
       4       4      21       0       0       0      <
       1       9      21       0       0       0      <
       3       6      22       0       0       0      <
       0      11      22       0       0       0      <
       1      10      23       0       0       0      <
       0      12      24       0       0       0      <
       0     -11     -25       0       0       0      <
       0     -10     -23       0       0       0      <
      -3      -5     -23       0       0       0      <
       1     -11     -22       0       0       0      <
      -1      -8     -22       0       0       0      <
      -2      -6     -21       0       0       0      <
      -3      -4     -20       0       0       0      <
      -4      -2     -20       0       0       0      <
       3     -13     -19       0       0       0      <
       1     -10     -19       0       0       0      <
      -2      -5     -19       0       0       0      <
       2     -11     -18       0       0       0      <
       0      -8     -18       0       0       0      o
      -3      -3     -18       0       0       0      <
       3     -12     -17       0       0       0      <
       1      -9     -17       0       0       0      <
      -1      -6     -17       0       0       0      <
      -4      -1     -17       0       0       0      <
      -5       1     -17       0       0       0      o
       2     -10     -16       0       0       0      <
       0      -7     -16       0       0       0      <
      -1      -5     -15       0       0       0      <
      -4       0     -15       0       0       0      <
      -2      -3     -14       0       0       0      <
      -5       2     -14       0       0       0      <
       4     -12     -13       0       0       0      <
       3     -10     -12       0       0       0      <
       1      -7     -12       0       0       0      <
      -2      -2     -12       0       0       0      <
      -5       3     -12       0       0       0      <
       4     -11     -11       0       0       0      <
       2      -8     -11       0       0       0      <
      -3       0     -11       0       0       0      <
       3      -9     -10       0       0       0      <
       1      -6     -10       0       0       0      o
      -5       4     -10       0       0       0      <
       4     -10      -9       0       0       0      <
       0      -4      -9       0       0       0      o
      -3       1      -9       0       0       0      <
       5     -11      -8       0       0       0      <
      -1      -2      -8       0       0       0      o
      -4       3      -8       0       0       0      <
      -4       4      -6       0       0       0      o
       5     -10      -5       0       0       0      <
       3      -7      -5       0       0       0      <
      -2       1      -5       0       0       0      <
       4      -8      -4       0       0       0      <
       2      -5      -4    0.01    0.01       0      o
      -4       5      -4       0       0       0      o
       5      -9      -3       0       0       0      <
       3      -6      -3       0       0       0      <
      -5       7      -3       0       0       0      <
       4      -7      -2       0       0       0      <
       2      -4      -2       0       0       0      o
      -3       4      -2       0       0       0      o
       5      -8      -1       0       0       0      <
      -5       8      -1       0       0       0      <
      -3       5       0       0       0       0      <
      -5       9       1       0       0       0      <
      -3       6       2       0       0       0      <
      -1       3       3    0.05    0.04       0      o
      -4       8       3       0       0       0      <
      -5      10       3       0       0       0      <
       4      -4       5       0       0       0      <
      -4       9       5       0       0       0      <
      -5      11       5       0       0       0      <
       5      -5       6       0       0       0      <
       3      -2       6       0       0       0      o
      -2       6       6       0       0       0      o
       4      -3       7       0       0       0      <
       2       0       7       0       0       0      o
      -4      10       7       0       0       0      <
       5      -4       8       0       0       0      <
       3      -1       8       0       0       0      <
      -2       7       8       0       0       0      <
       4      -2       9       0       0       0      <
       2       1       9       0       0       0      o
      -4      11       9       0       0       0      <
       5      -3      10       0       0       0      <
       3       0      10       0       0       0      <
       1       3      10       0       0       0      o
      -2       8      10       0       0       0      o
       4      -1      11       0       0       0      <
       2       2      11       0       0       0      o
      -4      12      11       0       0       0      <
       5      -2      12       0       0       0      <
       1       4      12       0       0       0      o
      -2       9      12       0       0       0      <
       2       3      13       0       0       0      <
       0       6      13       0       0       0      <
      -3      11      13       0       0       0      <
       5      -1      14       0       0       0      <
       1       5      14       0       0       0      <
      -2      10      14       0       0       0      <
       0       7      15       0       0       0      <
      -3      12      15       0       0       0      <
       1       6      16       0       0       0      <
      -2      11      16       0       0       0      <
       0       8      17       0       0       0      <
      -3      13      17       0       0       0      <
       1       7      18       0       0       0      <
      -2      12      18       0       0       0      <
       0       9      19       0       0       0      <
       1       8      20       0       0       0      <
      -1      11      20       0       0       0      <
      -2      13      20       0       0       0      <
       0      10      21       0       0       0      <
       1       9      22       0       0       0      <
      -1      12      22       0       0       0      <
       0      11      23       0       0       0      <
       1      10      24       0       0       0      <
      -1      -9     -25       0       0       0      <
       0     -10     -24       0       0       0      <
      -2      -7     -24       0       0       0      <
      -3      -5     -23       0       0       0      <
       2     -12     -21       0       0       0      <
       0      -9     -21       0       0       0      <
       1     -10     -20       0       0       0      <
      -1      -7     -20       0       0       0      <
      -4      -2     -20       0       0       0      <
       2     -11     -19       0       0       0      <
       0      -8     -19       0       0       0      <
      -2      -5     -19       0       0       0      <
       3     -12     -18       0       0       0      <
      -3      -3     -18       0       0       0      <
      -4      -1     -17       0       0       0      <
       2     -10     -16       0       0       0      <
      -3      -2     -16       0       0       0      <
       3     -11     -15       0       0       0      <
       1      -8     -15       0       0       0      <
      -1      -5     -15       0       0       0      <
      -4       0     -15       0       0       0      <
       4     -12     -14       0       0       0      <
       2      -9     -14       0       0       0      <
       0      -6     -14       0       0       0      o
      -5       2     -14       0       0       0      <
       3     -10     -13       0       0       0      <
      -1      -4     -13       0       0       0      o
       4     -11     -12       0       0       0      <
      -2      -2     -12       0       0       0      <
      -5       3     -12       0       0       0      <
      -3       0     -11       0       0       0      <
      -4       2     -10       0       0       0      <
       2      -7      -9       0       0       0      <
       3      -8      -8       0       0       0      <
       1      -5      -8       0       0       0      o
      -4       3      -8       0       0       0      <
       4      -9      -7       0       0       0      <
       2      -6      -7       0       0       0      <
      -5       5      -7       0       0       0      <
       5     -10      -6       0       0       0      <
       4      -8      -5       0       0       0      <
      -2       1      -5       0       0       0      o
      -5       6      -5       0       0       0      <
       5      -9      -4       0       0       0      <
      -3       3      -4       0       0       0      o
      -5       7      -3       0       0       0      <
      -3       4      -2       0       0       0      <
       3      -5      -1       0       0       0      <
       1      -2      -1    0.02    0.02       0      o
      -4       6      -1       0       0       0      o
       4      -6       0       0       0       0      <
       2      -3       0       0       0       0      o
       5      -7       1       0       0       0      <
       3      -4       1       0       0       0      <
      -1       2       1    0.02    0.02       0      o
      -4       7       1       0       0       0      <
       4      -5       2       0       0       0      <
      -5       9       2       0       0       0      <
       5      -6       3       0       0       0      <
      -4       8       3       0       0       0      <
       6      -7       4       0       0       0      <
      -2       5       4       0       0       0      o
      -5      10       4       0       0       0      <
      -3       7       5       0       0       0      <
       6      -6       6       0       0       0      <
      -5      11       6       0       0       0      <
       2       0       7       0       0       0      o
      -3       8       7       0       0       0      <
       3      -1       8       0       0       0      <
       1       2       8       0       0       0      o
       4      -2       9       0       0       0      o
       2       1       9       0       0       0      <
       0       4       9       0       0       0      o
      -3       9       9       0       0       0      <
       5      -3      10       0       0       0      o
       3       0      10       0       0       0      <
       1       3      10       0       0       0      o
      -4      11      10       0       0       0      <
       4      -1      11       0       0       0      <
       0       5      11       0       0       0      o
      -3      10      11       0       0       0      <
       5      -2      12       0       0       0      <
      -1       7      12       0       0       0      <
      -4      12      12       0       0       0      o
       4       0      13       0       0       0      <
       0       6      13       0       0       0      o
       5      -1      14       0       0       0      <
      -1       8      14       0       0       0      <
      -2      10      15       0       0       0      <
       5       0      16       0       0       0      <
      -1       9      16       0       0       0      <
      -2      11      17       0       0       0      <
      -1      10      18       0       0       0      <
       3       4      19       0       0       0      <
      -2      12      19       0       0       0      <
       4       3      20       0       0       0      <
       2       6      20       0       0       0      <
      -1      11      20       0       0       0      <
       3       5      21       0       0       0      <
       1       8      21       0       0       0      <
      -2      13      21       0       0       0      <
       2       7      22       0       0       0      <
      -1      12      22       0       0       0      <
       3       6      23       0       0       0      <
       1       9      23       0       0       0      <
       2       8      24       0       0       0      <
       0      11      24       0       0       0      <
       1      10      25       0       0       0      <
      -1      -9     -26       0       0       0      <
       0     -10     -25       0       0       0      <
      -2      -7     -25       0       0       0      <
       1     -11     -24       0       0       0      <
      -1      -8     -24       0       0       0      <
      -3      -5     -24       0       0       0      <
       0      -9     -22       0       0       0      <
       1     -10     -21       0       0       0      <
      -1      -7     -21       0       0       0      <
      -3      -4     -21       0       0       0      <
       2     -11     -20       0       0       0      <
       0      -8     -20       0       0       0      <
      -2      -5     -20       0       0       0      <
      -4      -2     -20       0       0       0      <
       3     -12     -19       0       0       0      <
      -3      -3     -19       0       0       0      <
      -4      -1     -18       0       0       0      <
       2     -10     -17       0       0       0      <
       0      -7     -17       0       0       0      <
      -5       1     -17       0       0       0      <
       3     -11     -16       0       0       0      <
       1      -8     -16       0       0       0      <
      -1      -5     -16       0       0       0      <
      -3      -2     -16       0       0       0      <
       4     -12     -15       0       0       0      <
       2      -9     -15       0       0       0      <
      -2      -3     -15       0       0       0      <
      -4       0     -15       0       0       0      <
       3     -10     -14       0       0       0      <
      -3      -1     -14       0       0       0      <
       4     -11     -13       0       0       0      <
      -4       1     -13       0       0       0      <
       2      -8     -12       0       0       0      <
       0      -5     -12       0       0       0      o
      -5       3     -12       0       0       0      <
       3      -9     -11       0       0       0      <
       1      -6     -11       0       0       0      <
      -1      -3     -11       0       0       0      o
       4     -10     -10       0       0       0      <
       2      -7     -10       0       0       0      <
      -2      -1     -10       0       0       0      <
      -5       4     -10       0       0       0      <
       5     -11      -9       0       0       0      <
       3      -8      -9       0       0       0      <
      -3       1      -9       0       0       0      <
       4      -9      -8       0       0       0      <
      -4       3      -8       0       0       0      <
       5     -10      -7       0       0       0      <
      -5       5      -7       0       0       0      <
       3      -7      -6       0       0       0      o
       1      -4      -6       0       0       0      o
      -1      -1      -6       0       0       0      o
       4      -8      -5       0       0       0      <
       2      -5      -5       0       0       0      o
      -2       1      -5       0       0       0      <
      -5       6      -5       0       0       0      <
       5      -9      -4       0       0       0      <
       3      -6      -4       0       0       0      <
      -3       3      -4       0       0       0      <
       4      -7      -3       0       0       0      <
      -4       5      -3       0       0       0      <
       5      -8      -2       0       0       0      <
      -4       6      -1       0       0       0      <
       2      -3       0       0       0       0      <
      -5       8       0       0       0       0      <
       3      -4       1       0       0       0      <
      -1       2       1    0.02    0.02       0      o
       4      -5       2       0       0       0      <
      -2       4       2       0       0       0      <
      -5       9       2       0       0       0      <
       5      -6       3       0       0       0      <
      -3       6       3       0       0       0      <
       6      -7       4       0       0       0      <
      -4       8       4       0       0       0      <
       5      -5       5       0       0       0      <
       6      -6       6       0       0       0      o
       1       1       6       0       0       0      o
      -4       9       6       0       0       0      <
       4      -3       7       0       0       0      <
       2       0       7       0       0       0      o
       0       3       7       0       0       0      <
      -5      11       7       0       0       0      <
       5      -4       8       0       0       0      <
       3      -1       8       0       0       0      <
      -1       5       8       0       0       0      o
      -4      10       8       0       0       0      <
       4      -2       9       0       0       0      <
      -2       7       9       0       0       0      <
       5      -3      10       0       0       0      <
      -3       9      10       0       0       0      <
      -2       8      11       0       0       0      <
       5      -2      12       0       0       0      <
      -3      10      12       0       0       0      <
      -4      12      13       0       0       0      <
       2       3      14       0       0       0      <
       0       6      14       0       0       0      <
      -3      11      14       0       0       0      <
       3       2      15       0       0       0      <
       1       5      15       0       0       0      <
      -1       8      15       0       0       0      <
       4       1      16       0       0       0      <
       2       4      16       0       0       0      <
       0       7      16       0       0       0      <
      -2      10      16       0       0       0      <
       5       0      17       0       0       0      <
       3       3      17       0       0       0      <
       1       6      17       0       0       0      <
      -1       9      17       0       0       0      <
       4       2      18       0       0       0      <
       0       8      18       0       0       0      <
      -2      11      18       0       0       0      <
      -1      10      19       0       0       0      <
       4       3      20       0       0       0      <
      -2      12      20       0       0       0      <
      -1      11      21       0       0       0      <
       2       7      23       0       0       0      <
       3       6      24       0       0       0      <
       1       9      24       0       0       0      <
       2       8      25       0       0       0      <
       0      11      25       0       0       0      o
      -1      -8     -25       0       0       0      <
      -2      -6     -23       0       0       0      <
       1     -10     -22       0       0       0      <
      -1      -7     -22       0       0       0      <
      -3      -4     -22       0       0       0      <
       2     -11     -21       0       0       0      <
       0      -8     -21       0       0       0      <
      -2      -5     -21       0       0       0      <
      -4      -2     -21       0       0       0      <
       3     -12     -20       0       0       0      <
      -1      -6     -19       0       0       0      <
      -3      -3     -19       0       0       0      <
       0      -7     -18       0       0       0      <
      -2      -4     -18       0       0       0      <
      -4      -1     -18       0       0       0      <
       1      -8     -17       0       0       0      <
      -3      -2     -17       0       0       0      <
      -5       1     -17       0       0       0      <
       2      -9     -16       0       0       0      <
       3     -10     -15       0       0       0      <
      -2      -3     -15       0       0       0      <
       4     -11     -14       0       0       0      <
       1      -7     -14       0       0       0      <
      -1      -4     -14       0       0       0      <
      -3      -1     -14       0       0       0      <
       2      -8     -13       0       0       0      <
      -4       1     -13       0       0       0      <
       3      -9     -12       0       0       0      <
      -5       3     -12       0       0       0      <
       4     -10     -11       0       0       0      <
       5     -11     -10       0       0       0      <
       0      -4     -10       0       0       0      o
      -2      -1     -10       0       0       0      o
       4      -9      -9       0       0       0      <
       1      -5      -9       0       0       0      o
      -3       1      -9       0       0       0      <
      -5       4      -9       0       0       0      <
       5     -10      -8       0       0       0      <
       2      -6      -8       0       0       0      <
      -4       3      -8       0       0       0      <
       3      -7      -7       0       0       0      o
      -5       5      -7       0       0       0      <
       4      -8      -6       0       0       0      <
       5      -9      -5       0       0       0      <
       0      -2      -5    0.02    0.02       0      o
      -2       1      -5       0       0       0      <
      -4       4      -5       0       0       0      <
      -3       3      -4       0       0       0      <
      -5       6      -4       0       0       0      <
       5      -8      -3       0       0       0      <
      -4       5      -3       0       0       0      <
       3      -5      -2       0       0       0      o
      -5       7      -2       0       0       0      <
       4      -6      -1       0       0       0      <
       5      -7       0       0       0       0      <
      -2       3       0       0       0       0      o
      -3       5       1       0       0       0      <
      -4       7       2       0       0       0      <
       6      -7       3       0       0       0      <
       3      -3       3       0       0       0      <
      -5       9       3       0       0       0      <
       4      -4       4       0       0       0      <
       5      -5       5       0       0       0      <
       0       2       5    0.02    0.02       0      o
      -2       5       5       0       0       0      o
      -5      10       5       0       0       0      <
       6      -6       6       0       0       0      <
       1       1       6       0       0       0      o
      -1       4       6       0       0       0      o
      -3       7       6       0       0       0      o
       5      -4       7       0       0       0      <
       2       0       7       0       0       0      o
      -4       9       7       0       0       0      <
       6      -5       8       0       0       0      <
       3      -1       8       0       0       0      <
       4      -2       9       0       0       0      <
      -4      10       9       0       0       0      <
       5      -3      10       0       0       0      <
       1       3      11       0       0       0      o
      -1       6      11       0       0       0      <
       5      -2      12       0       0       0      <
       2       2      12       0       0       0      <
       0       5      12       0       0       0      o
      -2       8      12       0       0       0      <
       3       1      13       0       0       0      <
       1       4      13       0       0       0      <
      -3      10      13       0       0       0      <
       4       0      14       0       0       0      <
       2       3      14       0       0       0      <
       3       2      15       0       0       0      <
      -3      11      15       0       0       0      <
       4       1      16       0       0       0      <
       5       0      17       0       0       0      <
       0       7      17       0       0       0      <
       1       6      18       0       0       0      <
      -1       9      18       0       0       0      <
      -3      12      18       0       0       0      <
       2       5      19       0       0       0      <
       0       8      19       0       0       0      <
      -2      11      19       0       0       0      <
       3       4      20       0       0       0      <
       1       7      20       0       0       0      <
      -1      10      20       0       0       0      <
       2       6      21       0       0       0      <
       0       9      21       0       0       0      <
      -2      12      21       0       0       0      <
       3       5      22       0       0       0      <
       0      10      24       0       0       0      o
       1       9      25       0       0       0      <
      -1      -8     -25       0       0       0      <
       0      -9     -24       0       0       0      <
      -2      -6     -24       0       0       0      <
       1     -10     -23       0       0       0      <
      -1      -7     -23       0       0       0      <
       2     -11     -22       0       0       0      <
      -3      -4     -22       0       0       0      <
      -2      -5     -21       0       0       0      <
      -4      -2     -21       0       0       0      <
       1      -9     -20       0       0       0      <
      -1      -6     -20       0       0       0      <
      -3      -3     -20       0       0       0      <
       2     -10     -19       0       0       0      <
       0      -7     -19       0       0       0      <
      -2      -4     -18       0       0       0      <
      -4      -1     -18       0       0       0      <
      -1      -5     -17       0       0       0      <
      -3      -2     -17       0       0       0      o
      -5       1     -17       0       0       0      <
       3     -10     -16       0       0       0      <
       0      -6     -16       0       0       0      <
       4     -11     -15       0       0       0      o
       1      -7     -15       0       0       0      <
       2      -8     -14       0       0       0      <
      -3      -1     -14       0       0       0      <
      -5       2     -14       0       0       0      <
       3      -9     -13       0       0       0      <
       0      -5     -13       0       0       0      <
      -2      -2     -13       0       0       0      <
      -4       1     -13       0       0       0      <
       4     -10     -12       0       0       0      <
       1      -6     -12       0       0       0      <
      -5       3     -12       0       0       0      <
       5     -11     -11       0       0       0      <
       2      -7     -11       0       0       0      <
       3      -8     -10       0       0       0      <
      -2      -1     -10       0       0       0      o
      -4       2     -10       0       0       0      <
       5     -10      -9       0       0       0      <
      -1      -2      -9       0       0       0      o
      -3       1      -9       0       0       0      <
      -5       4      -9       0       0       0      <
       4      -8      -7       0       0       0      <
       5      -9      -6       0       0       0      <
      -3       2      -6       0       0       0      <
      -5       5      -6       0       0       0      <
       3      -6      -5       0       0       0      o
      -2       1      -5       0       0       0      <
      -4       4      -5       0       0       0      <
       4      -7      -4       0       0       0      <
      -5       6      -4       0       0       0      <
       5      -8      -3       0       0       0      <
       2      -4      -3       0       0       0      o
       5      -7      -1       0       0       0      <
      -3       4      -1       0       0       0      <
      -5       7      -1       0       0       0      <
      -4       6       0       0       0       0      <
       4      -5       1       0       0       0      <
       1      -1       1    0.01    0.01       0      o
      -5       8       1       0       0       0      <
       5      -6       2       0       0       0      <
       2      -2       2       0       0       0      o
       3      -3       3       0       0       0      <
       4      -4       4       0       0       0      <
      -1       3       4       0    0.01       0      o
      -3       6       4       0       0       0      <
      -5       9       4       0       0       0      <
       6      -6       5       0       0       0      <
       0       2       5    0.02    0.03       0      o
      -4       8       5       0       0       0      <
       4      -3       6       0       0       0      <
       1       1       6       0       0       0      o
      -5      10       6       0       0       0      <
       5      -4       7       0       0       0      <
       2       0       7       0       0       0      o
       6      -5       8       0       0       0      <
       3      -1       8       0       0       0      <
       4      -2       9       0       0       0      <
      -1       5       9       0       0       0      o
      -3       8       9       0       0       0      <
       0       4      10       0       0       0      o
      -2       7      10       0       0       0      <
      -4      10      10       0       0       0      <
       4      -1      11       0       0       0      <
       1       3      11       0       0       0      o
       5      -2      12       0       0       0      <
       2       2      12       0       0       0      <
       3       1      13       0       0       0      <
       4       0      14       0       0       0      <
      -1       7      14       0       0       0      <
      -3      10      14       0       0       0      <
       0       6      15       0       0       0      <
      -2       9      15       0       0       0      <
       4       1      16       0       0       0      <
       1       5      16       0       0       0      <
      -1       8      16       0       0       0      o
      -3      11      16       0       0       0      <
       5       0      17       0       0       0      <
       2       4      17       0       0       0      <
       0       7      17       0       0       0      <
       3       3      18       0       0       0      <
       1       6      18       0       0       0      <
       2       5      19       0       0       0      <
       3       4      20       0       0       0      <
      -2      11      20       0       0       0      <
       4       3      21       0       0       0      <
       1       7      21       0       0       0      <
      -1      10      21       0       0       0      <
       0       9      22       0       0       0      <
      -2      12      22       0       0       0      <
       1       8      23       0       0       0      <
      -1      11      23       0       0       0      <
       2       7      24       0       0       0      <
       0      10      24       0       0       0      <
       1       9      25       0       0       0      <
      -1      -8     -26       0       0       0      <
       0      -9     -25       0       0       0      <
      -2      -6     -25       0       0       0      <
       1     -10     -24       0       0       0      <
       2     -11     -23       0       0       0      <
      -1      -7     -23       0       0       0      <
      -3      -4     -23       0       0       0      <
       0      -8     -22       0       0       0      <
      -2      -5     -22       0       0       0      <
       1      -9     -21       0       0       0      <
      -4      -2     -21       0       0       0      <
       3     -11     -20       0       0       0      <
      -3      -3     -20       0       0       0      <
      -2      -4     -19       0       0       0      <
       2      -9     -18       0       0       0      <
      -4      -1     -18       0       0       0      <
       3     -10     -17       0       0       0      <
      -3      -2     -17       0       0       0      <
      -5       1     -17       0       0       0      <
       4     -11     -16       0       0       0      <
      -2      -3     -16       0       0       0      <
       2      -8     -15       0       0       0      <
      -1      -4     -15       0       0       0      <
       3      -9     -14       0       0       0      <
      -3      -1     -14       0       0       0      <
      -5       2     -14       0       0       0      <
       4     -10     -13       0       0       0      <
       1      -6     -13       0       0       0      <
      -2      -2     -13       0       0       0      <
      -4       1     -13       0       0       0      <
       2      -7     -12       0       0       0      <
      -1      -3     -12       0       0       0      <
       3      -8     -11       0       0       0      <
       0      -4     -11       0       0       0      <
      -5       3     -11       0       0       0      <
       5     -10     -10       0       0       0      <
       1      -5     -10       0       0       0      <
      -4       2     -10       0       0       0      <
       2      -6      -9       0       0       0      <
      -1      -2      -9       0       0       0      o
       4      -8      -8       0       0       0      <
       0      -3      -8       0       0       0      <
       5      -9      -7       0       0       0      <
      -4       3      -7       0       0       0      <
      -3       2      -6       0       0       0      <
      -5       5      -6       0       0       0      <
       4      -7      -5       0       0       0      <
       5      -8      -4       0       0       0      <
       3      -5      -3       0       0       0      <
      -5       6      -3       0       0       0      <
       4      -6      -2       0       0       0      <
      -2       2      -2       0       0       0      o
      -4       5      -2       0       0       0      <
       2      -3      -1       0       0       0      <
      -1       1      -1    0.01    0.01       0      o
       3      -4       0       0       0       0      <
       5      -6       1       0       0       0      <
       1      -1       1    0.01    0.01       0      o
      -4       6       1       0       0       0      <
       6      -7       2       0       0       0      <
      -3       5       2       0       0       0      o
      -5       8       2       0       0       0      <
       4      -4       3       0       0       0      <
      -2       4       3       0       0       0      o
       6      -6       4       0       0       0      <
       5      -5       4       0       0       0      <
       3      -2       5       0       0       0      o
      -5       9       5       0       0       0      <
       4      -3       6       0       0       0      <
      -4       8       6       0       0       0      <
       6      -5       7       0       0       0      <
       2       0       7       0       0       0      o
      -1       4       7       0       0       0      <
      -3       7       7       0       0       0      <
      -5      10       7       0       0       0      <
       3      -1       8       0       0       0      o
       5      -3       9       0       0       0      <
      -3       8      10       0       0       0      <
       4      -1      11       0       0       0      <
      -2       7      11       0       0       0      <
      -4      10      11       0       0       0      <
       5      -2      12       0       0       0      <
       2       2      12       0       0       0      <
      -1       6      12       0       0       0      <
      -3       9      12       0       0       0      o
       3       1      13       0       0       0      <
       0       5      13       0       0       0      o
       5      -1      14       0       0       0      <
       1       4      14       0       0       0      <
      -3      10      15       0       0       0      <
       4       1      16       0       0       0      <
      -2       9      16       0       0       0      <
       5       0      17       0       0       0      <
       2       4      17       0       0       0      <
      -1       8      17       0       0       0      <
      -3      11      17       0       0       0      <
       3       3      18       0       0       0      <
       0       7      18       0       0       0      <
      -2      10      18       0       0       0      <
       4       2      19       0       0       0      <
       1       6      19       0       0       0      <
       2       5      20       0       0       0      <
       4       3      21       0       0       0      <
       1       7      21       0       0       0      <
      -2      11      21       0       0       0      <
       2       6      22       0       0       0      <
      -1      10      22       0       0       0      <
       3       5      23       0       0       0      <
       0       9      23       0       0       0      <
       1       8      24       0       0       0      <
      -1      11      24       0       0       0      <
       0      10      25       0       0       0      <
       1       9      26       0       0       0      <
      -2      -6     -26       0       0       0      <
      -1      -7     -25       0       0       0      <
       0      -8     -24       0       0       0      <
      -3      -4     -24       0       0       0      <
       1      -9     -23       0       0       0      <
      -2      -5     -23       0       0       0      <
       2     -10     -22       0       0       0      <
       3     -11     -21       0       0       0      <
       0      -7     -21       0       0       0      <
      -3      -3     -21       0       0       0      <
       1      -8     -20       0       0       0      <
       2      -9     -19       0       0       0      <
      -4      -1     -19       0       0       0      <
       3     -10     -18       0       0       0      <
      -3      -2     -18       0       0       0      <
       1      -7     -17       0       0       0      <
      -5       1     -17       0       0       0      <
       2      -8     -16       0       0       0      <
      -4       0     -16       0       0       0      <
       4     -10     -15       0       0       0      <
       3      -9     -15       0       0       0      o
      -3      -1     -15       0       0       0      <
      -5       2     -14       0       0       0      <
       2      -7     -13       0       0       0      <
      -4       1     -13       0       0       0      <
       3      -8     -12       0       0       0      <
      -3       0     -12       0       0       0      <
       5     -10     -11       0       0       0      <
      -5       3     -11       0       0       0      <
       2      -6     -10       0       0       0      <
      -4       2     -10       0       0       0      o
       3      -7      -9       0       0       0      o
      -3       1      -9       0       0       0      <
       5      -9      -8       0       0       0      <
      -5       4      -8       0       0       0      <
       2      -5      -7       0       0       0      o
      -4       3      -7       0       0       0      <
       4      -7      -6       0       0       0      <
       3      -6      -6       0       0       0      o
      -3       2      -6       0       0       0      <
       5      -8      -5       0       0       0      <
       2      -4      -4       0       0       0      o
      -4       4      -4       0       0       0      <
      -6       7      -4       0       0       0      <
       4      -6      -3       0       0       0      <
      -3       3      -3       0       0       0      <
      -5       6      -3       0       0       0      <
       5      -7      -2       0       0       0      <
       1      -2      -2    0.04    0.04       0      o
      -2       2      -2       0       0       0      <
      -1       1      -1    0.01    0.01       0      o
       4      -5       0       0       0       0      <
      -5       7       0       0       0       0      <
       6      -7       1       0       0       0      <
       5      -6       1       0       0       0      <
      -2       3       1       0       0       0      o
      -4       6       1       0       0       0      <
       4      -4       3       0       0       0      <
      -5       8       3       0       0       0      <
       6      -6       4       0       0       0      <
      -4       7       4       0       0       0      <
       3      -2       5       0       0       0      o
      -3       6       5       0       0       0      o
       5      -4       6       0       0       0      <
       4      -3       6       0       0       0      <
       6      -5       7       0       0       0      <
       2       0       7       0       0       0      o
      -4       8       7       0       0       0      <
       3      -1       8       0       0       0      <
      -3       7       8       0       0       0      <
      -5      10       8       0       0       0      <
       5      -3       9       0       0       0      <
       1       2       9       0       0       0      o
      -2       6       9       0       0       0      <
       2       1      10       0       0       0      <
      -1       5      10       0       0       0      <
       4      -1      11       0       0       0      <
       0       4      11       0       0       0      o
       5      -2      12       0       0       0      <
       1       3      12       0       0       0      <
      -4      10      12       0       0       0      <
       3       1      13       0       0       0      <
      -3       9      13       0       0       0      <
       5      -1      14       0       0       0      <
       4       0      14       0       0       0      <
       2       3      15       0       0       0      <
       3       2      16       0       0       0      <
       0       6      16       0       0       0      <
      -3      10      16       0       0       0      <
       5       0      17       0       0       0      <
       1       5      17       0       0       0      <
      -2       9      17       0       0       0      <
       2       4      18       0       0       0      <
      -1       8      18       0       0       0      <
       4       2      19       0       0       0      <
       0       7      19       0       0       0      <
       1       6      20       0       0       0      <
       3       4      21       0       0       0      <
       1       7      22       0       0       0      <
      -2      11      22       0       0       0      <
       2       6      23       0       0       0      o
      -1      10      23       0       0       0      o
       3       5      24       0       0       0      <
       0       9      24       0       0       0      <
       1       8      25       0       0       0      <
      -2      -6     -26       0       0       0      <
      -1      -7     -25       0       0       0      <
       1      -9     -24       0       0       0      <
       0      -8     -24       0       0       0      <
      -3      -4     -24       0       0       0      <
       2     -10     -23       0       0       0      <
       1      -9     -23       0       0       0      <
      -2      -5     -23       0       0       0      <
      -1      -6     -22       0       0       0      <
       0      -7     -21       0       0       0      <
      -3      -3     -21       0       0       0      <
       2      -9     -20       0       0       0      <
       1      -8     -20       0       0       0      <
      -2      -4     -20       0       0       0      <
       3     -10     -19       0       0       0      <
      -1      -5     -19       0       0       0      <
      -4      -1     -19       0       0       0      <
       0      -6     -18       0       0       0      <
      -3      -2     -18       0       0       0      <
       1      -7     -17       0       0       0      <
      -2      -3     -17       0       0       0      <
      -5       1     -17       0       0       0      <
       3      -9     -16       0       0       0      <
      -1      -4     -16       0       0       0      <
      -4       0     -16       0       0       0      <
       4     -10     -15       0       0       0      <
       0      -5     -15       0       0       0      <
      -3      -1     -15       0       0       0      <
       1      -6     -14       0       0       0      <
      -5       2     -14       0       0       0      <
       3      -8     -13       0       0       0      <
      -4       1     -13       0       0       0      <
       5     -10     -12       0       0       0      <
       4      -9     -12       0       0       0      <
       0      -4     -12       0       0       0      o
      -3       0     -12       0       0       0      <
       1      -5     -11       0       0       0      <
      -5       3     -11       0       0       0      <
       3      -7     -10       0       0       0      <
      -4       2     -10       0       0       0      <
       5      -9      -9       0       0       0      <
       4      -8      -9       0       0       0      <
      -3       1      -9       0       0       0      <
       1      -4      -8       0       0       0      <
      -5       4      -8       0       0       0      <
      -4       3      -7       0       0       0      <
       5      -8      -6       0       0       0      <
       4      -7      -6       0       0       0      <
      -3       2      -6       0       0       0      <
       1      -3      -5       0       0       0      o
      -5       5      -5       0       0       0      <
      -4       4      -4       0       0       0      <
      -6       7      -4       0       0       0      <
       5      -7      -3       0       0       0      <
       4      -6      -3       0       0       0      <
      -3       3      -3       0       0       0      <
       1      -2      -2    0.04    0.04       0      o
      -2       2      -2       0       0       0      o
      -5       6      -2       0       0       0      <
       3      -4      -1       0       0       0      <
      -4       5      -1       0       0       0      <
       5      -6       0       0       0       0      <
       4      -5       0       0       0       0      <
      -3       4       0       0       0       0      <
       6      -7       1       0       0       0      <
      -2       3       1       0       0       0      o
       3      -3       2       0       0       0      <
      -1       2       2    0.04    0.05       0      o
      -4       6       2       0       0       0      o
       5      -5       3       0       0       0      <
       4      -4       3       0       0       0      <
      -3       5       3       0       0       0      <
      -5       8       3       0       0       0      <
       6      -6       4       0       0       0      <
      -2       4       4       0       0       0      o
       3      -2       5       0       0       0      o
       6      -5       6       0       0       0      <
       5      -4       6       0       0       0      <
      -5       9       6       0       0       0      <
       2       0       7       0       0       0      o
      -4       8       7       0       0       0      <
       3      -1       8       0       0       0      <
       5      -3       9       0       0       0      <
      -5      10       9       0       0       0      <
       2       1      10       0       0       0      o
      -4       9      10       0       0       0      <
       4      -1      11       0       0       0      <
      -3       8      11       0       0       0      <
       5      -2      12       0       0       0      <
       1       3      12       0       0       0      <
      -2       7      12       0       0       0      <
      -1       6      13       0       0       0      <
      -4      10      13       0       0       0      <
       5      -1      14       0       0       0      <
       4       0      14       0       0       0      <
       0       5      14       0       0       0      <
      -3       9      14       0       0       0      <
       1       4      15       0       0       0      o
      -2       8      15       0       0       0      o
       3       2      16       0       0       0      <
      -1       7      16       0       0       0      <
       5       0      17       0       0       0      <
       4       1      17       0       0       0      <
       2       4      18       0       0       0      <
       4       2      19       0       0       0      <
       3       3      19       0       0       0      <
       0       7      19       0       0       0      <
      -3      11      19       0       0       0      <
       1       6      20       0       0       0      <
      -2      10      20       0       0       0      <
       3       4      21       0       0       0      <
       2       5      21       0       0       0      <
      -1       9      21       0       0       0      <
       0       8      22       0       0       0      <
       2       6      23       0       0       0      <
       1       7      23       0       0       0      <
      -2      11      23       0       0       0      <
       3       5      24       0       0       0      <
      -1      10      24       0       0       0      <
       1       8      25       0       0       0      <
       0      -8     -26       0       0       0      <
      -1      -7     -26       0       0       0      <
       1      -9     -25       0       0       0      <
       2     -10     -24       0       0       0      <
      -2      -5     -24       0       0       0      <
      -1      -6     -23       0       0       0      <
       1      -8     -22       0       0       0      <
       0      -7     -22       0       0       0      <
       3     -10     -21       0       0       0      <
       2      -9     -21       0       0       0      <
      -3      -3     -21       0       0       0      <
      -1      -5     -20       0       0       0      <
      -2      -4     -20       0       0       0      <
       0      -6     -19       0       0       0      <
      -4      -1     -19       0       0       0      <
       2      -8     -18       0       0       0      <
       1      -7     -18       0       0       0      <
      -3      -2     -18       0       0       0      <
       4     -10     -17       0       0       0      <
       3      -9     -17       0       0       0      <
      -2      -3     -17       0       0       0      <
      -5       1     -17       0       0       0      <
      -4       0     -16       0       0       0      <
       1      -6     -15       0       0       0      <
      -3      -1     -15       0       0       0      <
       4      -9     -14       0       0       0      <
       3      -8     -14       0       0       0      <
      -2      -2     -14       0       0       0      o
      -5       2     -14       0       0       0      <
      -1      -3     -13       0       0       0      <
      -4       1     -13       0       0       0      <
       1      -5     -12       0       0       0      <
       3      -7     -11       0       0       0      <
       2      -6     -11       0       0       0      <
      -2      -1     -11       0       0       0      o
      -5       3     -11       0       0       0      <
       5      -9     -10       0       0       0      <
      -1      -2     -10       0       0       0      o
       3      -6      -8       0       0       0      <
       2      -5      -8       0       0       0      <
       5      -8      -7       0       0       0      <
       4      -7      -7       0       0       0      <
      -5       4      -7       0       0       0      <
       0      -2      -6       0       0       0      o
      -6       6      -6       0       0       0      <
       2      -4      -5       0       0       0      o
      -6       6      -5       0       0       0      <
       5      -7      -4       0       0       0      <
       4      -6      -4       0       0       0      <
      -5       5      -4       0       0       0      <
       0      -1      -3    0.02    0.03       0      o
      -4       4      -3       0       0       0      <
      -6       7      -3       0       0       0      <
       2      -3      -2       0       0       0      o
      -6       7      -2       0       0       0      <
       6      -7      -1       0       0       0      <
       5      -6      -1       0       0       0      <
       4      -5      -1       0       0       0      <
      -5       6      -1       0       0       0      <
      -4       5       0       0       0       0      <
       2      -2       1       0       0       0      o
       6      -6       2       0       0       0      <
       5      -5       2       0       0       0      <
       4      -4       2       0       0       0      <
      -5       7       2       0       0       0      <
       0       1       3    0.02    0.02       0      o
      -4       6       3       0       0       0      <
       2      -1       4       0       0       0      <
       6      -5       5       0       0       0      <
       5      -4       5       0       0       0      <
       4      -3       5       0       0       0      <
      -5       8       5       0       0       0      <
       0       2       6       0       0       0      o
       2       0       7       0       0       0      o
      -5       9       7       0       0       0      <
       6      -4       8       0       0       0      <
       5      -3       8       0       0       0      <
       4      -2       8       0       0       0      <
      -1       4       8       0       0       0      o
       0       3       9       0       0       0      o
       2       1      10       0       0       0      o
       5      -2      11       0       0       0      <
       4      -1      11       0       0       0      <
      -1       5      11       0       0       0      <
      -4       9      11       0       0       0      <
      -3       8      12       0       0       0      <
       2       2      13       0       0       0      <
      -2       7      13       0       0       0      <
       5      -1      14       0       0       0      <
       4       0      14       0       0       0      o
      -1       6      14       0       0       0      <
      -4      10      14       0       0       0      <
       1       4      15       0       0       0      <
      -3       9      15       0       0       0      <
       3       2      16       0       0       0      <
       2       3      16       0       0       0      o
      -2       8      16       0       0       0      <
       5       0      17       0       0       0      o
      -1       7      17       0       0       0      <
       1       5      18       0       0       0      <
      -3      10      18       0       0       0      <
       4       2      19       0       0       0      <
       3       3      19       0       0       0      <
      -2       9      19       0       0       0      <
       0       7      20       0       0       0      <
       2       5      21       0       0       0      <
       1       6      21       0       0       0      <
      -3      11      21       0       0       0      <
       3       4      22       0       0       0      <
      -1       9      22       0       0       0      <
       0       8      23       0       0       0      <
       2       6      24       0       0       0      <
      -1      10      25       0       0       0      <
       1       8      26       0       0       0      <
       0       9      26       0       0       0      <
      -1      -7     -27       0       0       0      <
       1      -9     -26       0       0       0      <
       0      -8     -26       0       0       0      <
      -2      -5     -25       0       0       0      <
      -1      -6     -24       0       0       0      <
      -2      -5     -24       0       0       0      <
       0      -7     -23       0       0       0      <
       3     -10     -22       0       0       0      <
       2      -9     -22       0       0       0      <
       1      -8     -22       0       0       0      <
      -3      -3     -22       0       0       0      <
      -2      -4     -21       0       0       0      <
       0      -6     -20       0       0       0      <
      -1      -5     -20       0       0       0      <
       2      -8     -19       0       0       0      <
       1      -7     -19       0       0       0      <
      -4      -1     -19       0       0       0      <
       4     -10     -18       0       0       0      <
       3      -9     -18       0       0       0      <
      -2      -3     -18       0       0       0      <
      -1      -4     -17       0       0       0      o
      -5       1     -17       0       0       0      <
       0      -5     -16       0       0       0      <
      -4       0     -16       0       0       0      <
       3      -8     -15       0       0       0      <
       2      -7     -15       0       0       0      <
      -3      -1     -15       0       0       0      <
       4      -9     -14       0       0       0      <
      -2      -2     -14       0       0       0      <
      -5       2     -14       0       0       0      o
       0      -4     -13       0       0       0      o
      -4       1     -13       0       0       0      <
       2      -6     -12       0       0       0      <
       1      -5     -12       0       0       0      <
      -3       0     -12       0       0       0      <
       5      -9     -11       0       0       0      <
       4      -8     -11       0       0       0      <
      -2      -1     -11       0       0       0      o
      -5       3     -11       0       0       0      <
       1      -4      -9       0       0       0      o
       5      -8      -8       0       0       0      <
       4      -7      -8       0       0       0      <
       3      -6      -8       0       0       0      <
      -6       5      -8       0       0       0      <
      -1      -1      -7       0       0       0      o
      -5       4      -7       0       0       0      <
      -4       3      -6       0       0       0      <
       3      -5      -5       0       0       0      <
      -6       6      -5       0       0       0      <
       5      -7      -4       0       0       0      <
      -5       5      -4       0       0       0      o
      -4       4      -3       0       0       0      <
       2      -3      -2       0       0       0      o
      -3       3      -2       0       0       0      <
      -6       7      -2       0       0       0      <
       6      -7      -1       0       0       0      <
       5      -6      -1       0       0       0      <
      -5       6      -1       0       0       0      <
      -4       5       0       0       0       0      <
       2      -2       1       0       0       0      o
      -3       4       1       0       0       0      <
       6      -6       2       0       0       0      <
       5      -5       2       0       0       0      <
       4      -4       2       0       0       0      <
      -5       7       2       0       0       0      <
      -4       6       3       0       0       0      <
       2      -1       4       0       0       0      o
      -3       5       4       0       0       0      o
       6      -5       5       0       0       0      <
       5      -4       5       0       0       0      <
       4      -3       5       0       0       0      <
      -5       8       5       0       0       0      <
      -4       7       6       0       0       0      <
       2       0       7       0       0       0      o
      -3       6       7       0       0       0      o
       6      -4       8       0       0       0      <
       5      -3       8       0       0       0      <
       4      -2       8       0       0       0      <
      -2       5       8       0       0       0      <
      -5       9       8       0       0       0      <
       0       3       9       0       0       0      o
      -4       8       9       0       0       0      <
       2       1      10       0       0       0      o
      -3       7      10       0       0       0      o
       5      -2      11       0       0       0      <
       4      -1      11       0       0       0      <
      -2       6      11       0       0       0      <
       0       4      12       0       0       0      o
      -4       9      12       0       0       0      <
       2       2      13       0       0       0      o
      -3       8      13       0       0       0      <
       5      -1      14       0       0       0      <
       4       0      14       0       0       0      <
      -2       7      14       0       0       0      <
       0       5      15       0       0       0      <
       2       3      16       0       0       0      <
      -3       9      16       0       0       0      <
       5       0      17       0       0       0      <
       4       1      17       0       0       0      <
      -1       7      17       0       0       0      <
       0       6      18       0       0       0      <
       3       3      19       0       0       0      <
       2       4      19       0       0       0      <
      -3      10      19       0       0       0      <
       4       2      20       0       0       0      <
      -1       8      20       0       0       0      <
       1       6      21       0       0       0      <
       0       7      21       0       0       0      <
       3       4      22       0       0       0      <
       2       5      22       0       0       0      <
      -2      10      22       0       0       0      <
      -1       9      23       0       0       0      <
       1       7      24       0       0       0      <
       0       8      24       0       0       0      <
       2       6      25       0       0       0      <
       0       9      26       0       0       0      <
      -1      -6     -26       0       0       0      <
      -2      -5     -26       0       0       0      <
       1      -8     -25       0       0       0      o
       0      -7     -25       0       0       0      <
       2      -9     -24       0       0       0      <
      -3      -3     -24       0       0       0      <
      -2      -4     -23       0       0       0      <
      -3      -3     -23       0       0       0      <
       0      -6     -22       0       0       0      <
      -1      -5     -22       0       0       0      <
       2      -8     -21       0       0       0      <
       1      -7     -21       0       0       0      <
       0      -6     -21       0       0       0      <
      -4      -1     -21       0       0       0      <
       3      -9     -20       0       0       0      <
      -3      -2     -20       0       0       0      <
      -2      -3     -19       0       0       0      <
       0      -5     -18       0       0       0      <
      -1      -4     -18       0       0       0      <
      -5       1     -18       0       0       0      <
       3      -8     -17       0       0       0      <
       2      -7     -17       0       0       0      <
       1      -6     -17       0       0       0      <
      -4       0     -17       0       0       0      <
       4      -9     -16       0       0       0      <
      -3      -1     -16       0       0       0      <
      -1      -3     -15       0       0       0      <
      -2      -2     -15       0       0       0      <
       0      -4     -14       0       0       0      <
      -5       2     -14       0       0       0      <
       5      -9     -13       0       0       0      <
       4      -8     -13       0       0       0      <
       3      -7     -13       0       0       0      <
       2      -6     -13       0       0       0      <
      -4       1     -13       0       0       0      <
      -2      -1     -12       0       0       0      o
      -1      -2     -11       0       0       0      o
      -5       3     -11       0       0       0      <
       1      -4     -10       0       0       0      o
      -4       2     -10       0       0       0      <
       5      -8      -9       0       0       0      <
       4      -7      -9       0       0       0      <
       3      -6      -9       0       0       0      <
      -3       1      -9       0       0       0      <
      -2       0      -8       0       0       0      o
      -6       5      -8       0       0       0      <
       0      -2      -7       0       0       0      o
      -5       4      -7       0       0       0      <
       3      -5      -6       0       0       0      <
       2      -4      -6       0       0       0      o
      -4       3      -6       0       0       0      <
       5      -7      -5       0       0       0      <
      -6       6      -5       0       0       0      <
      -1       0      -4       0       0       0      o
      -5       5      -4       0       0       0      <
       1      -2      -3    0.02    0.02       0      o
      -4       4      -3       0       0       0      <
       6      -7      -2       0       0       0      <
       5      -6      -2       0       0       0      <
       4      -5      -2       0       0       0      <
       3      -4      -2       0       0       0      <
      -3       3      -2       0       0       0      o
      -6       7      -2       0       0       0      <
      -6       7      -1       0       0       0      <
      -5       6       0       0       0       0      <
       6      -6       1       0       0       0      <
       3      -3       1       0       0       0      <
       2      -2       1       0       0       0      o
       6      -6       2       0       0       0      <
      -2       3       2       0       0       0      o
      -5       7       3       0       0       0      <
      -4       6       4       0       0       0      <
       6      -5       5       0       0       0      <
       5      -4       5       0       0       0      <
       4      -3       5       0       0       0      <
      -1       3       6       0       0       0      o
      -5       8       6       0       0       0      <
      -4       7       7       0       0       0      <
       6      -4       8       0       0       0      <
       5      -3       8       0       0       0      <
       4      -2       8       0       0       0      <
       3      -1       8       0       0       0      <
      -3       6       8       0       0       0      <
      -5       9       9       0       0       0      <
       0       3      10       0       0       0      o
      -4       8      10       0       0       0      <
       4      -1      11       0       0       0      <
       3       0      11       0       0       0      <
       2       1      11       0       0       0      o
      -3       7      11       0       0       0      <
      -2       6      12       0       0       0      <
       0       4      13       0       0       0      <
       3       1      14       0       0       0      <
       2       2      14       0       0       0      <
      -3       8      14       0       0       0      <
       5      -1      15       0       0       0      <
       4       0      15       0       0       0      <
      -2       7      15       0       0       0      <
      -1       6      16       0       0       0      <
       2       3      17       0       0       0      <
       1       4      17       0       0       0      <
      -3       9      17       0       0       0      <
       5       0      18       0       0       0      <
       4       1      18       0       0       0      <
      -2       8      18       0       0       0      <
      -1       7      19       0       0       0      <
       2       4      20       0       0       0      <
       1       5      20       0       0       0      <
       4       2      21       0       0       0      <
       3       3      21       0       0       0      <
      -2       9      21       0       0       0      <
      -3      10      21       0       0       0      <
      -1       8      22       0       0       0      <
       2       5      23       0       0       0      <
       1       6      23       0       0       0      o
       3       4      24       0       0       0      <
      -2      10      24       0       0       0      <
      -1       9      25       0       0       0      <
       2       6      26       0       0       0      <
       1       7      26       0       0       0      <
       0       8      26       0       0       0      <
      -1      -6     -27       0       0       0      <
       1      -8     -26       0       0       0      <
       0      -7     -26       0       0       0      <
      -3      -3     -24       0       0       0      <
      -1      -5     -23       0       0       0      <
      -2      -4     -23       0       0       0      <
       2      -8     -22       0       0       0      <
       1      -7     -22       0       0       0      <
       0      -6     -22       0       0       0      <
       3      -9     -21       0       0       0      <
       2      -8     -21       0       0       0      <
      -4      -1     -21       0       0       0      <
      -2      -3     -20       0       0       0      <
      -3      -2     -20       0       0       0      <
      -1      -4     -19       0       0       0      <
       2      -7     -18       0       0       0      <
       1      -6     -18       0       0       0      <
       0      -5     -18       0       0       0      <
      -5       1     -18       0       0       0      <
       4      -9     -17       0       0       0      <
       3      -8     -17       0       0       0      <
      -4       0     -17       0       0       0      <
      -2      -2     -16       0       0       0      <
      -3      -1     -16       0       0       0      <
      -1      -3     -15       0       0       0      <
      -5       2     -15       0       0       0      <
       3      -7     -14       0       0       0      <
       2      -6     -14       0       0       0      <
       1      -5     -14       0       0       0      <
      -4       1     -14       0       0       0      <
      -5       2     -14       0       0       0      <
       5      -9     -13       0       0       0      <
       4      -8     -13       0       0       0      <
      -3       0     -13       0       0       0      <
      -2      -1     -12       0       0       0      <
       0      -3     -11       0       0       0      <
      -5       3     -11       0       0       0      <
       5      -8     -10       0       0       0      <
       4      -7     -10       0       0       0      <
       3      -6     -10       0       0       0      <
       2      -5     -10       0       0       0      <
      -4       2     -10       0       0       0      <
      -3       1      -9       0       0       0      <
      -6       5      -8       0       0       0      <
       0      -2      -7       0       0       0      o
      -5       4      -7       0       0       0      <
       5      -7      -6       0       0       0      <
       4      -6      -6       0       0       0      <
       3      -5      -6       0       0       0      <
      -4       3      -6       0       0       0      <
      -6       6      -5       0       0       0      <
      -1       0      -4       0       0       0      <
      -5       5      -4       0       0       0      <
       6      -7      -3       0       0       0      <
       1      -2      -3    0.02    0.03       0      o
      -4       4      -3       0       0       0      <
       6      -7      -2       0       0       0      <
       5      -6      -2       0       0       0      <
       4      -5      -2       0       0       0      <
      -3       3      -2       0       0       0      <
      -2       2      -1       0       0       0      o
      -6       7      -1       0       0       0      <
      -5       6       0       0       0       0      <
       6      -6       1       0       0       0      <
       5      -5       1       0       0       0      <
       4      -4       1       0       0       0      <
       3      -3       1       0       0       0      <
      -4       5       1       0       0       0      <
      -1       2       3    0.02    0.01       0      o
      -5       7       3       0       0       0      <
       1       0       4       0       0       0      o
      -4       6       4       0       0       0      <
       6      -5       5       0       0       0      <
       5      -4       5       0       0       0      <
       4      -3       5       0       0       0      <
      -3       5       5       0       0       0      <
       0       2       7       0       0       0      o
      -5       8       7       0       0       0      <
       6      -4       8       0       0       0      <
       5      -3       8       0       0       0      <
       4      -2       8       0       0       0      <
       3      -1       8       0       0       0      <
      -4       7       8       0       0       0      <
      -2       5       9       0       0       0      <
       5      -2      11       0       0       0      <
       3       0      11       0       0       0      <
       2       1      11       0       0       0      o
      -4       8      11       0       0       0      <
       5      -2      12       0       0       0      <
      -3       7      12       0       0       0      <
      -1       5      13       0       0       0      <
       2       2      14       0       0       0      <
       1       3      14       0       0       0      <
      -4       9      14       0       0       0      <
       5      -1      15       0       0       0      <
       4       0      15       0       0       0      <
      -3       8      15       0       0       0      o
      -1       6      16       0       0       0      <
      -2       7      16       0       0       0      o
       1       4      17       0       0       0      o
       0       5      17       0       0       0      <
       5       0      18       0       0       0      <
       4       1      18       0       0       0      <
       3       2      18       0       0       0      <
      -3       9      18       0       0       0      <
      -2       8      19       0       0       0      <
       0       6      20       0       0       0      <
       4       2      21       0       0       0      <
       3       3      21       0       0       0      <
       2       4      21       0       0       0      <
      -3      10      21       0       0       0      <
      -2       9      22       0       0       0      <
       0       7      23       0       0       0      <
      -1       8      23       0       0       0      <
       3       4      24       0       0       0      <
       2       5      24       0       0       0      <
       1       6      24       0       0       0      <
       0       8      26       0       0       0      <
      -1       9      26       0       0       0      <
       1       7      27       0       0       0      <
       0      -7     -27       0       0       0      <
      -1      -6     -27       0       0       0      <
      -2      -4     -24       0       0       0      <
      -3      -3     -24       0       0       0      <
       2      -8     -23       0       0       0      <
       1      -7     -23       0       0       0      <
       0      -6     -23       0       0       0      <
      -1      -5     -23       0       0       0      <
       3      -9     -22       0       0       0      <
       2      -8     -22       0       0       0      <
      -4      -1     -21       0       0       0      <
      -2      -3     -20       0       0       0      <
      -3      -2     -20       0       0       0      <
       4      -9     -19       0       0       0      <
       3      -8     -19       0       0       0      <
       2      -7     -19       0       0       0      <
       1      -6     -19       0       0       0      <
       0      -5     -19       0       0       0      o
      -1      -4     -19       0       0       0      <
       4      -9     -18       0       0       0      <
       3      -8     -18       0       0       0      <
      -5       1     -18       0       0       0      <
      -4       0     -17       0       0       0      <
      -2      -2     -16       0       0       0      <
      -3      -1     -16       0       0       0      <
       4      -8     -15       0       0       0      <
       3      -7     -15       0       0       0      <
       2      -6     -15       0       0       0      <
       1      -5     -15       0       0       0      <
       0      -4     -15       0       0       0      <
      -1      -3     -15       0       0       0      <
      -5       2     -14       0       0       0      <
      -4       1     -13       0       0       0      <
      -2      -1     -12       0       0       0      o
       5      -8     -11       0       0       0      <
       4      -7     -11       0       0       0      <
       3      -6     -11       0       0       0      <
       2      -5     -11       0       0       0      <
       1      -4     -11       0       0       0      o
       0      -3     -11       0       0       0      <
      -5       3     -10       0       0       0      <
      -3       1      -9       0       0       0      <
      -4       2      -9       0       0       0      <
      -2       0      -8       0       0       0      o
       5      -7      -7       0       0       0      <
       4      -6      -7       0       0       0      <
       3      -5      -7       0       0       0      <
       2      -4      -7       0       0       0      <
       1      -3      -7       0       0       0      o
      -6       5      -7       0       0       0      <
      -4       3      -6       0       0       0      <
      -5       4      -6       0       0       0      <
      -3       2      -5       0       0       0      o
       6      -7      -4       0       0       0      <
      -1       0      -4       0       0       0      o
      -6       6      -4       0       0       0      <
       6      -7      -3       0       0       0      <
       5      -6      -3       0       0       0      <
       4      -5      -3       0       0       0      <
       3      -4      -3       0       0       0      o
      -5       5      -3       0       0       0      <
      -4       4      -2       0       0       0      <
      -2       2      -1       0       0       0      o
       6      -6       0       0       0       0      <
       5      -5       0       0       0       0      <
      -6       7       0       0       0       0      o
      -5       6       1       0       0       0      <
      -3       4       2       0       0       0      o
       6      -5       4       0       0       0      <
       5      -4       4       0       0       0      <
       4      -3       4       0       0       0      <
       3      -2       4       0       0       0      o
       2      -1       4       0       0       0      <
      -5       7       4       0       0       0      <
      -4       6       5       0       0       0      <
      -3       5       6       0       0       0      o
       6      -4       7       0       0       0      <
       5      -3       7       0       0       0      <
       0       2       7       0       0       0      o
      -5       8       8       0       0       0      <
      -3       6       9       0       0       0      <
      -1       4      10       0       0       0      o
      -2       5      10       0       0       0      <
       5      -2      11       0       0       0      <
       4      -1      11       0       0       0      <
       3       0      11       0       0       0      <
       2       1      11       0       0       0      o
       1       2      11       0       0       0      o
      -4       8      12       0       0       0      <
      -2       6      13       0       0       0      <
      -3       7      13       0       0       0      o
       5      -1      14       0       0       0      <
       1       3      14       0       0       0      <
       0       4      14       0       0       0      <
      -4       9      15       0       0       0      o
      -3       8      16       0       0       0      <
       0       5      17       0       0       0      <
      -1       6      17       0       0       0      <
       5       0      18       0       0       0      o
       4       1      18       0       0       0      <
       3       2      18       0       0       0      <
       2       3      18       0       0       0      o
      -3       9      19       0       0       0      <
      -1       7      20       0       0       0      <
      -2       8      20       0       0       0      <
       4       2      21       0       0       0      <
       3       3      21       0       0       0      <
       2       4      21       0       0       0      <
       1       5      21       0       0       0      <
       0       6      21       0       0       0      <
      -1       8      23       0       0       0      <
      -2       9      23       0       0       0      <
       3       4      24       0       0       0      <
       2       5      24       0       0       0      <
       1       6      24       0       0       0      <
       0       7      24       0       0       0      <
       1       7      27       0       0       0      <
       1      -7     -27       0       0       0      <
       1      -7     -26       0       0       0      <
       0      -6     -26       0       0       0      <
      -1      -5     -26       0       0       0      <
      -2      -4     -26       0       0       0      <
       3      -8     -22       0       0       0      <
       2      -7     -22       0       0       0      <
       1      -6     -22       0       0       0      <
       0      -5     -22       0       0       0      <
      -1      -4     -22       0       0       0      <
      -2      -3     -22       0       0       0      <
      -3      -2     -22       0       0       0      <
       0      -5     -21       0       0       0      o
      -1      -4     -21       0       0       0      <
       4      -8     -18       0       0       0      <
       3      -7     -18       0       0       0      <
      -4       0     -18       0       0       0      <
      -5       1     -18       0       0       0      <
       2      -6     -17       0       0       0      <
       1      -5     -17       0       0       0      <
       0      -4     -17       0       0       0      <
      -1      -3     -17       0       0       0      <
      -2      -2     -17       0       0       0      <
      -3      -1     -17       0       0       0      <
       5      -8     -14       0       0       0      <
       4      -7     -14       0       0       0      <
      -5       2     -14       0       0       0      <
       3      -6     -13       0       0       0      o
       2      -5     -13       0       0       0      <
       1      -4     -13       0       0       0      <
      -2      -1     -13       0       0       0      <
      -3       0     -13       0       0       0      <
      -4       1     -13       0       0       0      <
       5      -7     -10       0       0       0      <
      -5       3     -10       0       0       0      <
       4      -6      -9       0       0       0      <
       3      -5      -9       0       0       0      <
      -3       1      -9       0       0       0      <
      -4       2      -9       0       0       0      <
      -5       3      -9       0       0       0      <
       5      -6      -6       0       0       0      <
      -6       5      -6       0       0       0      <
       5      -6      -5       0       0       0      <
       4      -5      -5       0       0       0      <
       3      -4      -5       0       0       0      <
      -4       3      -5       0       0       0      <
      -5       4      -5       0       0       0      <
       0      -1      -4    0.01    0.01       0      o
      -1       0      -4       0       0       0      <
       6      -6      -2       0       0       0      o
      -6       6      -2       0       0       0      <
       5      -5      -1       0       0       0      <
       4      -4      -1       0       0       0      <
      -4       4      -1       0       0       0      o
      -5       5      -1       0       0       0      <
       1      -1       0       0       0       0      <
      -1       1       0       0       0       0      <
      -2       2       0       0       0       0      <
       6      -5       2       0       0       0      <
      -6       7       2       0       0       0      <
       5      -4       3       0       0       0      <
       4      -3       3       0       0       0      <
      -4       5       3       0       0       0      o
      -5       6       3       0       0       0      <
       2      -1       4       0       0       0      <
       1       0       4       0       0       0      o
       0       1       4    0.01    0.01       0      o
      -1       2       4       0       0       0      o
      -2       3       4       0       0       0      o
       6      -4       6       0       0       0      <
       5      -3       7       0       0       0      <
       4      -2       7       0       0       0      <
      -4       6       7       0       0       0      <
      -5       7       7       0       0       0      <
       2       0       8       0       0       0      o
       1       1       8       0       0       0      o
       0       2       8       0       0       0      <
      -1       3       8       0       0       0      o
      -2       4       8       0       0       0      <
      -5       8      10       0       0       0      <
       5      -2      11       0       0       0      <
       4      -1      11       0       0       0      <
       3       0      11       0       0       0      <
      -3       6      11       0       0       0      <
      -4       7      11       0       0       0      <
       1       2      12       0       0       0      o
       0       3      12       0       0       0      <
      -1       4      12       0       0       0      <
       5      -1      14       0       0       0      <
       5      -1      15       0       0       0      <
       4       0      15       0       0       0      <
       3       1      15       0       0       0      <
      -2       6      15       0       0       0      o
      -3       7      15       0       0       0      <
      -4       8      15       0       0       0      <
       4       1      19       0       0       0      <
       3       2      19       0       0       0      <
       2       3      19       0       0       0      <
       1       4      19       0       0       0      <
       0       5      19       0       0       0      <
      -1       6      19       0       0       0      <
      -2       7      19       0       0       0      <
      -3       8      19       0       0       0      <
      -3       9      22       0       0       0      <
       3       3      23       0       0       0      <
       2       4      23       0       0       0      <
       1       5      23       0       0       0      <
       0       6      23       0       0       0      <
      -1       7      23       0       0       0      <
      -2       8      23       0       0       0      <
       2       5      26       0       0       0      <
       1       6      26       0       0       0      <
       0       7      26       0       0       0      <
      -1       8      26       0       0       0      <
       1       6      27       0       0       0      <
       0       7      27       0       0       0      <
       2      -7     -24       0       0       0      <
       1      -6     -24       0       0       0      <
       1      -6     -23       0       0       0      <
       0      -5     -23       0       0       0      <
      -1      -4     -23       0       0       0      <
      -2      -3     -23       0       0       0      <
      -3      -2     -23       0       0       0      <
       4      -8     -20       0       0       0      <
       3      -7     -20       0       0       0      <
       3      -7     -19       0       0       0      <
       2      -6     -19       0       0       0      <
       1      -5     -19       0       0       0      <
       0      -4     -18       0       0       0      <
      -1      -3     -18       0       0       0      <
      -2      -2     -18       0       0       0      <
      -3      -1     -18       0       0       0      <
      -4       0     -18       0       0       0      <
      -5       1     -18       0       0       0      <
       4      -7     -16       0       0       0      <
       4      -7     -15       0       0       0      <
       3      -6     -15       0       0       0      <
       2      -5     -14       0       0       0      <
       1      -4     -14       0       0       0      <
      -4       1     -14       0       0       0      <
      -5       2     -14       0       0       0      <
      -1      -2     -13       0       0       0      <
      -2      -1     -13       0       0       0      <
      -3       0     -13       0       0       0      <
      -4       1     -13       0       0       0      <
      -5       2     -13       0       0       0      <
       5      -7     -12       0       0       0      <
       5      -7     -11       0       0       0      <
       4      -6     -11       0       0       0      <
       3      -5     -10       0       0       0      o
       1      -3      -9       0       0       0      o
       0      -2      -9       0       0       0      o
      -3       1      -9       0       0       0      <
      -4       2      -9       0       0       0      <
      -5       3      -9       0       0       0      <
       5      -6      -7       0       0       0      <
       4      -5      -6       0       0       0      <
       3      -4      -6       0       0       0      <
       2      -3      -5       0       0       0      o
      -5       4      -5       0       0       0      <
      -6       5      -5       0       0       0      <
       6      -6      -4       0       0       0      <
      -2       1      -4       0       0       0      <
      -3       2      -4       0       0       0      o
      -4       3      -4       0       0       0      <
       6      -6      -3       0       0       0      <
       5      -5      -3       0       0       0      <
       5      -5      -2       0       0       0      <
       4      -4      -2       0       0       0      <
       3      -3      -1       0       0       0      o
      -6       6      -1       0       0       0      <
      -2       2       0       0       0       0      <
      -3       3       0       0       0       0      o
      -4       4       0       0       0       0      <
      -5       5       0       0       0       0      <
       6      -5       1       0       0       0      <
       5      -4       2       0       0       0      <
       4      -3       3       0       0       0      <
       3      -2       3       0       0       0      o
      -6       7       3       0       0       0      <
       1       0       4       0       0       0      o
      -4       5       4       0       0       0      <
      -5       6       4       0       0       0      <
      -6       7       4       0       0       0      <
       6      -4       5       0       0       0      <
       5      -3       6       0       0       0      <
       4      -2       7       0       0       0      <
       2       0       8       0       0       0      o
       1       1       8       0       0       0      o
      -4       6       8       0       0       0      <
      -5       7       8       0       0       0      <
       6      -3       9       0       0       0      <
       5      -2      10       0       0       0      <
       4      -1      11       0       0       0      <
       2       1      12       0       0       0      o
       1       2      12       0       0       0      o
      -4       7      12       0       0       0      <
      -2       5      13       0       0       0      <
      -3       6      13       0       0       0      <
       5      -1      14       0       0       0      <
       4       0      15       0       0       0      <
       3       1      16       0       0       0      <
       2       2      16       0       0       0      o
       1       3      16       0       0       0      <
      -4       8      16       0       0       0      <
      -1       5      17       0       0       0      <
      -2       6      17       0       0       0      <
      -3       7      17       0       0       0      <
       5       0      18       0       0       0      <
       4       1      19       0       0       0      <
       3       2      19       0       0       0      <
       3       2      20       0       0       0      <
       2       3      20       0       0       0      <
       1       4      20       0       0       0      <
       0       5      20       0       0       0      o
      -3       8      20       0       0       0      <
      -1       6      21       0       0       0      <
      -2       7      21       0       0       0      <
      -3       8      21       0       0       0      <
       3       3      23       0       0       0      <
       2       4      24       0       0       0      <
       1       5      24       0       0       0      <
       0       6      24       0       0       0      <
      -1       7      24       0       0       0      <
      -2       8      24       0       0       0      <
       1      -6     -26       0       0       0      <
       1      -6     -25       0       0       0      o
       0      -5     -25       0       0       0      <
      -1      -4     -25       0       0       0      <
       0      -5     -24       0       0       0      <
      -1      -4     -24       0       0       0      <
      -2      -3     -24       0       0       0      <
      -3      -2     -24       0       0       0      <
       3      -7     -22       0       0       0      <
       3      -7     -21       0       0       0      <
       2      -6     -21       0       0       0      <
       2      -6     -20       0       0       0      <
       1      -5     -20       0       0       0      <
       0      -4     -20       0       0       0      <
       0      -4     -19       0       0       0      <
      -1      -3     -19       0       0       0      <
      -2      -2     -19       0       0       0      <
      -3      -1     -19       0       0       0      <
      -4       0     -19       0       0       0      <
       4      -7     -17       0       0       0      <
       3      -6     -16       0       0       0      <
       2      -5     -15       0       0       0      <
       1      -4     -15       0       0       0      <
       0      -3     -14       0       0       0      <
      -1      -2     -14       0       0       0      <
      -2      -1     -14       0       0       0      <
      -3       0     -14       0       0       0      <
      -4       1     -14       0       0       0      <
      -5       2     -14       0       0       0      <
       5      -7     -13       0       0       0      <
       4      -6     -12       0       0       0      <
       3      -5     -11       0       0       0      <
       1      -3     -10       0       0       0      o
      -1      -1      -9       0       0       0      o
      -2       0      -9       0       0       0      <
      -3       1      -9       0       0       0      <
      -4       2      -9       0       0       0      <
      -5       3      -9       0       0       0      <
       5      -6      -8       0       0       0      <
       4      -5      -7       0       0       0      <
       3      -4      -6       0       0       0      <
       1      -2      -5       0       0       0      o
      -5       4      -5       0       0       0      <
      -6       5      -5       0       0       0      <
       6      -6      -4       0       0       0      <
      -2       1      -4       0       0       0      <
      -3       2      -4       0       0       0      o
      -4       3      -4       0       0       0      <
      -5       4      -4       0       0       0      <
      -6       5      -4       0       0       0      <
       5      -5      -3       0       0       0      <
       4      -4      -2       0       0       0      <
       2      -2      -1       0       0       0      o
       6      -5       0       0       0       0      <
      -4       4       0       0       0       0      <
      -5       5       0       0       0       0      <
      -6       6       0       0       0       0      <
       6      -5       1       0       0       0      <
       5      -4       1       0       0       0      <
       5      -4       2       0       0       0      <
       4      -3       2       0       0       0      <
       3      -2       3       0       0       0      o
       1       0       4       0       0       0      o
      -6       7       4       0       0       0      <
       6      -4       5       0       0       0      <
      -2       3       5       0       0       0      o
      -3       4       5       0       0       0      <
      -4       5       5       0       0       0      <
      -5       6       5       0       0       0      <
       5      -3       6       0       0       0      <
       4      -2       7       0       0       0      o
       2       0       8       0       0       0      o
       6      -3       9       0       0       0      <
       0       2       9       0       0       0      o
      -1       3       9       0       0       0      o
      -2       4       9       0       0       0      <
      -3       5       9       0       0       0      <
      -4       6       9       0       0       0      <
      -5       7       9       0       0       0      <
       5      -2      10       0       0       0      <
       5      -2      11       0       0       0      <
       4      -1      11       0       0       0      <
       3       0      12       0       0       0      <
       1       2      13       0       0       0      <
       0       3      13       0       0       0      o
      -4       7      13       0       0       0      <
      -2       5      14       0       0       0      <
      -3       6      14       0       0       0      <
      -4       7      14       0       0       0      <
       5      -1      15       0       0       0      <
       4       0      15       0       0       0      <
       4       0      16       0       0       0      <
       3       1      16       0       0       0      <
       2       2      17       0       0       0      <
       1       3      17       0       0       0      <
      -1       5      18       0       0       0      <
      -2       6      18       0       0       0      <
      -3       7      18       0       0       0      <
       4       1      20       0       0       0      <
       3       2      20       0       0       0      <
       2       3      21       0       0       0      <
       1       4      21       0       0       0      <
       0       5      22       0       0       0      <
      -1       6      22       0       0       0      <
      -2       7      22       0       0       0      <
      -3       8      22       0       0       0      <
       3       3      24       0       0       0      <
       2       4      25       0       0       0      <
       1       5      25       0       0       0      <
       0       6      25       0       0       0      <
       0       6      26       0       0       0      <
      -1       7      26       0       0       0      <
       1      -6     -27       0       0       0      <
       0      -5     -27       0       0       0      <
       0      -5     -26       0       0       0      <
      -1      -4     -26       0       0       0      <
      -2      -3     -26       0       0       0      <
      -1      -4     -25       0       0       0      <
      -2      -3     -25       0       0       0      <
       3      -7     -23       0       0       0      <
       2      -6     -23       0       0       0      <
       2      -6     -22       0       0       0      <
       1      -5     -22       0       0       0      <
       1      -5     -21       0       0       0      <
       0      -4     -21       0       0       0      <
      -1      -3     -20       0       0       0      <
      -2      -2     -20       0       0       0      <
      -3      -1     -20       0       0       0      <
      -4       0     -20       0       0       0      o
       4      -7     -19       0       0       0      <
      -3      -1     -19       0       0       0      <
      -4       0     -19       0       0       0      <
       4      -7     -18       0       0       0      <
       3      -6     -18       0       0       0      <
       3      -6     -17       0       0       0      <
       2      -5     -17       0       0       0      <
       1      -4     -16       0       0       0      <
       5      -7     -15       0       0       0      <
       0      -3     -15       0       0       0      <
      -1      -2     -15       0       0       0      <
       5      -7     -14       0       0       0      <
       4      -6     -14       0       0       0      <
      -2      -1     -14       0       0       0      o
      -3       0     -14       0       0       0      <
      -4       1     -14       0       0       0      <
      -5       2     -14       0       0       0      <
       4      -6     -13       0       0       0      <
       3      -5     -12       0       0       0      <
       2      -4     -11       0       0       0      <
       0      -2     -10       0       0       0      o
       5      -6      -9       0       0       0      <
      -2       0      -9       0       0       0      <
      -3       1      -9       0       0       0      <
      -4       2      -9       0       0       0      <
      -5       3      -9       0       0       0      <
       4      -5      -8       0       0       0      <
       3      -4      -7       0       0       0      <
       6      -6      -6       0       0       0      <
       2      -3      -6       0       0       0      o
       6      -6      -5       0       0       0      <
       0      -1      -5       0       0       0      o
       5      -5      -4       0       0       0      <
      -2       1      -4       0       0       0      o
      -3       2      -4       0       0       0      o
      -4       3      -4       0       0       0      <
      -5       4      -4       0       0       0      <
      -6       5      -4       0       0       0      <
       4      -4      -3       0       0       0      <
       3      -3      -2       0       0       0      <
       6      -5      -1       0       0       0      <
       2      -2      -1       0       0       0      o
       6      -5       0       0       0       0      <
      -6       6       0       0       0       0      <
       5      -4       1       0       0       0      <
      -2       2       1       0       0       0      o
      -3       3       1       0       0       0      <
      -4       4       1       0       0       0      <
      -5       5       1       0       0       0      o
      -6       6       1       0       0       0      <
       4      -3       2       0       0       0      <
       3      -2       3       0       0       0      o
       6      -4       4       0       0       0      <
       6      -4       5       0       0       0      <
       5      -3       5       0       0       0      <
      -1       2       5       0       0       0      o
      -5       6       5       0       0       0      <
       5      -3       6       0       0       0      <
      -3       4       6       0       0       0      <
      -4       5       6       0       0       0      o
      -5       6       6       0       0       0      <
       4      -2       7       0       0       0      o
       2       0       8       0       0       0      o
       6      -3       9       0       0       0      <
       1       1       9       0       0       0      o
       5      -2      10       0       0       0      <
      -1       3      10       0       0       0      o
      -2       4      10       0       0       0      <
      -3       5      10       0       0       0      <
      -4       6      10       0       0       0      <
      -5       7      10       0       0       0      <
       4      -1      11       0       0       0      <
       3       0      12       0       0       0      <
       2       1      13       0       0       0      <
       0       3      14       0       0       0      <
      -1       4      14       0       0       0      <
       5      -1      15       0       0       0      <
      -2       5      15       0       0       0      <
      -3       6      15       0       0       0      <
      -4       7      15       0       0       0      <
       4       0      16       0       0       0      <
       3       1      17       0       0       0      <
       2       2      17       0       0       0      <
       1       3      18       0       0       0      o
       0       4      18       0       0       0      <
      -1       5      19       0       0       0      <
      -2       6      19       0       0       0      <
      -3       7      19       0       0       0      <
       4       1      20       0       0       0      <
       3       2      21       0       0       0      <
       2       3      22       0       0       0      <
       1       4      22       0       0       0      <
       0       5      23       0       0       0      <
      -1       6      23       0       0       0      <
      -2       7      23       0       0       0      <
      -3       8      23       0       0       0      <
       2       4      26       0       0       0      <
       1       5      26       0       0       0      <
       1       5      27       0       0       0      <
       0       6      27       0       0       0      <
      -1       7      27       0       0       0      <
       0      -5     -28       0       0       0      <
      -1      -4     -28       0       0       0      <
      -1      -4     -27       0       0       0      <
      -2      -3     -27       0       0       0      <
      -2      -3     -26       0       0       0      <
       2      -6     -25       0       0       0      <
       2      -6     -24       0       0       0      <
       1      -5     -23       0       0       0      <
       0      -4     -22       0       0       0      <
      -1      -3     -21       0       0       0      <
      -2      -2     -21       0       0       0      <
       3      -6     -20       0       0       0      <
      -2      -2     -20       0       0       0      <
      -3      -1     -20       0       0       0      <
      -4       0     -20       0       0       0      <
       3      -6     -19       0       0       0      <
      -3      -1     -19       0       0       0      <
      -4       0     -19       0       0       0      <
       2      -5     -18       0       0       0      <
       1      -4     -17       0       0       0      <
       4      -6     -16       0       0       0      <
       0      -3     -16       0       0       0      <
       4      -6     -15       0       0       0      <
      -1      -2     -15       0       0       0      <
      -2      -1     -15       0       0       0      <
       3      -5     -14       0       0       0      <
      -3       0     -14       0       0       0      o
      -4       1     -14       0       0       0      <
      -5       2     -14       0       0       0      <
       2      -4     -13       0       0       0      <
      -4       1     -13       0       0       0      <
      -5       2     -13       0       0       0      <
       5      -6     -11       0       0       0      <
       4      -5     -10       0       0       0      <
      -1      -1     -10       0       0       0      o
      -2       0      -9       0       0       0      <
      -3       1      -9       0       0       0      <
       3      -4      -8       0       0       0      <
      -4       2      -8       0       0       0      <
      -5       3      -8       0       0       0      <
      -6       4      -8       0       0       0      <
       2      -3      -7       0       0       0      o
       5      -5      -6       0       0       0      <
       1      -2      -6       0       0       0      o
       4      -4      -4       0       0       0      <
      -2       1      -4       0       0       0      o
       3      -3      -3       0       0       0      <
      -3       2      -3       0       0       0      <
      -4       3      -3       0       0       0      <
      -5       4      -3       0       0       0      <
      -6       5      -3       0       0       0      <
       6      -5      -2       0       0       0      <
       2      -2      -2       0       0       0      o
      -6       5      -2       0       0       0      <
       5      -4      -1       0       0       0      <
       1      -1      -1    0.01    0.01       0      o
       5      -4       0       0       0       0      <
       4      -3       1       0       0       0      <
       3      -2       2       0       0       0      <
      -3       3       2       0       0       0      <
      -4       4       2       0       0       0      <
      -5       5       2       0       0       0      <
      -6       6       2       0       0       0      <
       6      -4       3       0       0       0      <
       2      -1       3       0       0       0      <
      -5       5       3       0       0       0      <
      -6       6       3       0       0       0      <
       5      -3       4       0       0       0      <
       5      -3       5       0       0       0      <
       0       1       5       0       0       0      o
       4      -2       6       0       0       0      <
      -2       3       6       0       0       0      o
       3      -1       7       0       0       0      <
      -3       4       7       0       0       0      <
      -4       5       7       0       0       0      <
      -5       6       7       0       0       0      <
       6      -3       8       0       0       0      <
       2       0       8       0       0       0      o
       5      -2       9       0       0       0      <
       1       1       9       0       0       0      o
       5      -2      10       0       0       0      <
       0       2      10       0       0       0      o
       4      -1      11       0       0       0      <
      -2       4      11       0       0       0      <
       3       0      12       0       0       0      <
      -3       5      12       0       0       0      <
      -4       6      12       0       0       0      <
       2       1      13       0       0       0      <
       5      -1      14       0       0       0      <
       1       2      14       0       0       0      <
       5      -1      15       0       0       0      <
       4       0      15       0       0       0      <
       0       3      15       0       0       0      <
      -1       4      15       0       0       0      o
       4       0      16       0       0       0      <
      -2       5      16       0       0       0      <
      -3       6      16       0       0       0      <
      -4       7      16       0       0       0      <
       3       1      17       0       0       0      <
      -4       7      17       0       0       0      <
       2       2      18       0       0       0      <
       1       3      18       0       0       0      <
       1       3      19       0       0       0      <
       0       4      19       0       0       0      <
       4       1      20       0       0       0      <
      -1       5      20       0       0       0      <
      -2       6      20       0       0       0      <
       3       2      21       0       0       0      <
      -3       7      21       0       0       0      o
       2       3      22       0       0       0      <
       1       4      23       0       0       0      <
       0       5      24       0       0       0      <
      -1       6      24       0       0       0      <
      -2       7      25       0       0       0      <
       2       4      26       0       0       0      <
       1       5      27       0       0       0      <
       1      -5     -26       0       0       0      <
       1      -5     -25       0       0       0      <
       0      -4     -25       0       0       0      <
       0      -4     -24       0       0       0      <
       3      -6     -23       0       0       0      <
      -1      -3     -23       0       0       0      <
       3      -6     -22       0       0       0      <
      -2      -2     -22       0       0       0      <
      -3      -1     -22       0       0       0      <
       2      -5     -21       0       0       0      <
      -3      -1     -21       0       0       0      <
      -4       0     -21       0       0       0      <
       2      -5     -20       0       0       0      <
      -4       0     -20       0       0       0      <
       1      -4     -19       0       0       0      <
       4      -6     -18       0       0       0      <
       0      -3     -18       0       0       0      <
       4      -6     -17       0       0       0      <
      -1      -2     -17       0       0       0      <
       3      -5     -16       0       0       0      <
      -1      -2     -16       0       0       0      <
      -2      -1     -16       0       0       0      <
      -2      -1     -15       0       0       0      <
      -3       0     -15       0       0       0      <
       5      -6     -14       0       0       0      <
       2      -4     -14       0       0       0      <
      -4       1     -14       0       0       0      <
      -5       2     -14       0       0       0      <
       5      -6     -13       0       0       0      <
       1      -3     -13       0       0       0      o
      -5       2     -13       0       0       0      <
       4      -5     -12       0       0       0      <
       4      -5     -11       0       0       0      <
       3      -4     -10       0       0       0      <
      -3       1      -9       0       0       0      <
       5      -5      -8       0       0       0      <
       2      -3      -8       0       0       0      <
      -4       2      -8       0       0       0      <
      -5       3      -8       0       0       0      <
      -6       4      -8       0       0       0      <
       5      -5      -7       0       0       0      <
       1      -2      -7       0       0       0      o
      -5       3      -7       0       0       0      <
      -6       4      -7       0       0       0      <
       4      -4      -6       0       0       0      <
       4      -4      -5       0       0       0      <
       6      -5      -4       0       0       0      <
       3      -3      -4       0       0       0      <
      -2       1      -4       0       0       0      <
       6      -5      -3       0       0       0      <
      -3       2      -3       0       0       0      o
      -4       3      -3       0       0       0      <
       5      -4      -2       0       0       0      <
      -4       3      -2       0       0       0      <
      -5       4      -2       0       0       0      o
      -6       5      -2       0       0       0      <
       5      -4      -1       0       0       0      <
       1      -1      -1    0.01    0.01       0      o
      -6       5      -1       0       0       0      <
       4      -3       0       0       0       0      <
      -1       1       1    0.01    0.01       0      o
       6      -4       2       0       0       0      <
       3      -2       2       0       0       0      <
      -2       2       2       0       0       0      <
       6      -4       3       0       0       0      <
       2      -1       3       0       0       0      <
      -4       4       3       0       0       0      <
      -5       5       3       0       0       0      <
      -6       6       3       0       0       0      <
       5      -3       4       0       0       0      <
      -5       5       4       0       0       0      <
      -6       6       4       0       0       0      <
       4      -2       6       0       0       0      <
       6      -3       7       0       0       0      <
       3      -1       7       0       0       0      <
      -2       3       7       0       0       0      o
       6      -3       8       0       0       0      <
      -3       4       8       0       0       0      <
      -4       5       8       0       0       0      <
       5      -2       9       0       0       0      <
      -5       6       9       0       0       0      <
       5      -2      10       0       0       0      <
       4      -1      11       0       0       0      <
       0       2      11       0       0       0      <
       3       0      12       0       0       0      <
      -2       4      12       0       0       0      <
      -3       5      13       0       0       0      <
      -4       6      13       0       0       0      <
       5      -1      14       0       0       0      <
       2       1      14       0       0       0      <
      -4       6      14       0       0       0      <
       5      -1      15       0       0       0      <
       1       2      15       0       0       0      <
       4       0      16       0       0       0      <
       0       3      16       0       0       0      <
       3       1      17       0       0       0      <
      -1       4      17       0       0       0      <
      -2       5      17       0       0       0      <
       3       1      18       0       0       0      <
      -3       6      18       0       0       0      <
       2       2      19       0       0       0      <
       1       3      20       0       0       0      <
       4       1      21       0       0       0      <
       0       4      21       0       0       0      <
      -1       5      21       0       0       0      <
       3       2      22       0       0       0      <
      -1       5      22       0       0       0      <
      -2       6      22       0       0       0      <
       3       2      23       0       0       0      <
       2       3      23       0       0       0      <
      -3       7      23       0       0       0      <
       2       3      24       0       0       0      <
       1       4      24       0       0       0      <
       1       4      25       0       0       0      <
       0       5      25       0       0       0      <
       0       5      26       0       0       0      <
      -1       6      26       0       0       0      <
      -1       6      27       0       0       0      <
       0      -4     -28       0       0       0      <
      -1      -3     -27       0       0       0      <
       2      -5     -26       0       0       0      <
      -1      -3     -26       0       0       0      <
       2      -5     -25       0       0       0      <
      -2      -2     -25       0       0       0      <
       2      -5     -24       0       0       0      <
      -2      -2     -24       0       0       0      <
       1      -4     -23       0       0       0      <
      -3      -1     -23       0       0       0      <
       1      -4     -22       0       0       0      <
      -3      -1     -22       0       0       0      <
       0      -3     -21       0       0       0      <
      -4       0     -21       0       0       0      <
       3      -5     -20       0       0       0      <
       0      -3     -20       0       0       0      o
       3      -5     -19       0       0       0      <
      -1      -2     -19       0       0       0      o
       2      -4     -18       0       0       0      <
      -1      -2     -18       0       0       0      o
       2      -4     -17       0       0       0      <
      -2      -1     -17       0       0       0      <
       4      -5     -16       0       0       0      <
      -3       0     -16       0       0       0      <
       4      -5     -15       0       0       0      <
       1      -3     -15       0       0       0      <
      -3       0     -15       0       0       0      <
      -4       1     -15       0       0       0      <
      -4       1     -14       0       0       0      <
      -5       2     -14       0       0       0      <
       3      -4     -13       0       0       0      <
       0      -2     -13       0       0       0      <
      -5       2     -13       0       0       0      <
       3      -4     -12       0       0       0      <
      -1      -1     -12       0       0       0      o
       5      -5     -11       0       0       0      <
       5      -5     -10       0       0       0      <
       2      -3     -10       0       0       0      <
      -2       0     -10       0       0       0      o
       4      -4      -9       0       0       0      <
      -3       1      -9       0       0       0      <
       4      -4      -8       0       0       0      <
       1      -2      -8       0       0       0      o
      -3       1      -8       0       0       0      <
      -4       2      -8       0       0       0      <
       6      -5      -7       0       0       0      <
      -4       2      -7       0       0       0      <
      -5       3      -7       0       0       0      <
       6      -5      -6       0       0       0      <
       3      -3      -6       0       0       0      <
      -5       3      -6       0       0       0      <
      -6       4      -6       0       0       0      <
      -1       0      -5       0       0       0      o
      -6       4      -5       0       0       0      <
       5      -4      -4       0       0       0      <
       2      -2      -4       0       0       0      o
      -2       1      -3       0       0       0      o
       4      -3      -2       0       0       0      <
      -3       2      -2       0       0       0      <
       6      -4      -1       0       0       0      <
       4      -3      -1       0       0       0      <
      -4       3      -1       0       0       0      <
       6      -4       0       0       0       0      <
      -5       4       0       0       0       0      <
      -6       5       0       0       0       0      <
       3      -2       1       0       0       0      o
      -6       5       1       0       0       0      <
       5      -3       2       0       0       0      <
       5      -3       3       0       0       0      <
      -2       2       3       0       0       0      o
      -3       3       4       0       0       0      o
       4      -2       5       0       0       0      <
      -4       4       5       0       0       0      <
       6      -3       6       0       0       0      <
       0       1       6       0       0       0      <
      -5       5       6       0       0       0      <
       3      -1       7       0       0       0      <
      -5       5       7       0       0       0      <
       5      -2       8       0       0       0      <
       5      -2       9       0       0       0      <
       2       0       9       0       0       0      <
      -2       3       9       0       0       0      o
       4      -1      10       0       0       0      <
      -3       4      10       0       0       0      <
       4      -1      11       0       0       0      <
      -4       5      11       0       0       0      <
       0       2      12       0       0       0      <
       3       0      13       0       0       0      <
       5      -1      14       0       0       0      <
       2       1      14       0       0       0      <
       5      -1      15       0       0       0      <
       2       1      15       0       0       0      <
      -2       4      15       0       0       0      <
       4       0      16       0       0       0      <
       1       2      16       0       0       0      <
      -3       5      16       0       0       0      <
       4       0      17       0       0       0      <
      -4       6      17       0       0       0      <
       3       1      18       0       0       0      <
       0       3      18       0       0       0      <
       3       1      19       0       0       0      <
      -1       4      19       0       0       0      <
       2       2      20       0       0       0      <
      -2       5      20       0       0       0      <
      -2       5      21       0       0       0      <
      -3       6      21       0       0       0      <
       1       3      22       0       0       0      <
      -3       6      22       0       0       0      <
       3       2      23       0       0       0      <
       0       4      23       0       0       0      <
       3       2      24       0       0       0      <
      -1       5      24       0       0       0      <
       2       3      25       0       0       0      <
      -1       5      25       0       0       0      <
      -2       6      25       0       0       0      <
       2       3      26       0       0       0      <
      -2       6      26       0       0       0      <
       1       4      27       0       0       0      <
       0       5      28       0       0       0      <
      -1      -3     -28       0       0       0      <
      -2      -2     -27       0       0       0      <
       1      -4     -26       0       0       0      <
      -2      -2     -26       0       0       0      <
       1      -4     -25       0       0       0      <
      -3      -1     -25       0       0       0      <
       3      -5     -24       0       0       0      <
       0      -3     -24       0       0       0      <
      -3      -1     -24       0       0       0      <
       3      -5     -23       0       0       0      <
       0      -3     -23       0       0       0      <
       3      -5     -22       0       0       0      <
       0      -3     -22       0       0       0      <
      -1      -2     -21       0       0       0      <
       2      -4     -20       0       0       0      <
      -1      -2     -20       0       0       0      <
       2      -4     -19       0       0       0      <
      -2      -1     -19       0       0       0      <
       4      -5     -18       0       0       0      <
       1      -3     -18       0       0       0      <
      -2      -1     -18       0       0       0      <
       4      -5     -17       0       0       0      <
       1      -3     -17       0       0       0      <
      -3       0     -17       0       0       0      <
      -3       0     -16       0       0       0      <
      -4       1     -16       0       0       0      <
       3      -4     -15       0       0       0      <
       0      -2     -15       0       0       0      <
      -4       1     -15       0       0       0      <
       5      -5     -14       0       0       0      <
       3      -4     -14       0       0       0      <
      -4       1     -14       0       0       0      <
      -5       2     -14       0       0       0      <
       5      -5     -13       0       0       0      <
      -1      -1     -13       0       0       0      <
      -5       2     -13       0       0       0      <
       5      -5     -12       0       0       0      <
       2      -3     -12       0       0       0      <
      -2       0     -11       0       0       0      <
       4      -4     -10       0       0       0      <
       4      -4      -9       0       0       0      <
       1      -2      -9       0       0       0      o
      -3       1      -9       0       0       0      <
       6      -5      -8       0       0       0      <
      -4       2      -8       0       0       0      <
       3      -3      -7       0       0       0      <
       0      -1      -7       0       0       0      o
      -4       2      -7       0       0       0      o
      -5       3      -7       0       0       0      <
       5      -4      -6       0       0       0      <
      -5       3      -6       0       0       0      <
      -6       4      -6       0       0       0      <
       5      -4      -5       0       0       0      <
      -1       0      -5       0       0       0      o
      -6       4      -5       0       0       0      <
      -6       4      -4       0       0       0      <
       4      -3      -3       0       0       0      <
      -2       1      -3       0       0       0      o
       6      -4      -2       0       0       0      <
       4      -3      -2       0       0       0      <
       1      -1      -2    0.01    0.01       0      o
      -3       2      -2       0       0       0      <
       6      -4      -1       0       0       0      <
       3      -2       0       0       0       0      <
      -4       3       0       0       0       0      <
       5      -3       1       0       0       0      <
      -5       4       1       0       0       0      <
      -6       5       1       0       0       0      <
       5      -3       2       0       0       0      <
      -1       1       2    0.01    0.01       0      o
      -6       5       2       0       0       0      <
      -6       5       3       0       0       0      <
       4      -2       4       0       0       0      <
      -2       2       4       0       0       0      <
       6      -3       5       0       0       0      <
       4      -2       5       0       0       0      <
       1       0       5       0       0       0      o
      -3       3       5       0       0       0      o
       6      -3       6       0       0       0      <
      -4       4       6       0       0       0      <
       3      -1       7       0       0       0      <
       0       1       7       0       0       0      o
      -4       4       7       0       0       0      <
      -5       5       7       0       0       0      <
       5      -2       8       0       0       0      <
      -5       5       8       0       0       0      <
       5      -2       9       0       0       0      <
       2       0       9       0       0       0      <
      -2       3      10       0       0       0      o
       4      -1      11       0       0       0      <
       1       1      11       0       0       0      <
      -3       4      11       0       0       0      <
      -3       4      12       0       0       0      <
       3       0      13       0       0       0      o
       0       2      13       0       0       0      <
      -4       5      13       0       0       0      <
       5      -1      14       0       0       0      <
       3       0      14       0       0       0      <
       5      -1      15       0       0       0      <
       2       1      15       0       0       0      <
      -1       3      15       0       0       0      <
       2       1      16       0       0       0      <
      -2       4      16       0       0       0      <
       4       0      17       0       0       0      <
       1       2      17       0       0       0      <
      -2       4      17       0       0       0      <
      -3       5      17       0       0       0      <
       4       0      18       0       0       0      <
       1       2      18       0       0       0      <
      -3       5      18       0       0       0      <
       3       1      19       0       0       0      <
       0       3      19       0       0       0      o
       3       1      20       0       0       0      <
       2       2      21       0       0       0      <
      -1       4      21       0       0       0      <
       2       2      22       0       0       0      <
      -2       5      22       0       0       0      o
       1       3      23       0       0       0      <
      -2       5      23       0       0       0      <
      -3       6      23       0       0       0      <
       1       3      24       0       0       0      <
      -3       6      24       0       0       0      <
       0       4      25       0       0       0      <
      -1       5      26       0       0       0      <
       2       3      27       0       0       0      <
      -1       5      27       0       0       0      <
       1      -4     -28       0       0       0      <
       1      -4     -27       0       0       0      <
       0      -3     -25       0       0       0      <
       3      -5     -24       0       0       0      <
       0      -3     -24       0       0       0      <
      -1      -2     -23       0       0       0      <
       2      -4     -22       0       0       0      <
      -1      -2     -22       0       0       0      <
       2      -4     -21       0       0       0      <
      -1      -2     -21       0       0       0      <
       4      -5     -20       0       0       0      <
      -2      -1     -20       0       0       0      <
       4      -5     -19       0       0       0      <
       1      -3     -19       0       0       0      <
      -2      -1     -19       0       0       0      <
       4      -5     -18       0       0       0      <
       1      -3     -18       0       0       0      <
      -3       0     -18       0       0       0      <
      -3       0     -17       0       0       0      <
       3      -4     -16       0       0       0      <
       0      -2     -16       0       0       0      <
      -4       1     -16       0       0       0      <
       5      -5     -15       0       0       0      <
       3      -4     -15       0       0       0      <
       0      -2     -15       0       0       0      <
      -4       1     -15       0       0       0      <
      -5       2     -15       0       0       0      <
       5      -5     -14       0       0       0      <
      -5       2     -14       0       0       0      <
       5      -5     -13       0       0       0      <
       2      -3     -13       0       0       0      <
      -1      -1     -13       0       0       0      <
      -5       2     -13       0       0       0      <
       4      -4     -11       0       0       0      <
      -2       0     -11       0       0       0      <
       4      -4     -10       0       0       0      <
       1      -2     -10       0       0       0      o
      -3       1      -9       0       0       0      <
       3      -3      -8       0       0       0      <
      -4       2      -8       0       0       0      <
       5      -4      -7       0       0       0      <
      -4       2      -7       0       0       0      <
       5      -4      -6       0       0       0      <
      -5       3      -6       0       0       0      <
       2      -2      -5       0       0       0      o
      -5       3      -5       0       0       0      <
      -6       4      -5       0       0       0      <
      -6       4      -4       0       0       0      <
       4      -3      -3       0       0       0      <
      -2       1      -3       0       0       0      o
       6      -4      -2       0       0       0      <
      -3       2      -2       0       0       0      o
       6      -4      -1       0       0       0      <
      -3       2      -1       0       0       0      o
       3      -2       0       0       0       0      <
      -4       3       0       0       0       0      <
       5      -3       1       0       0       0      <
      -5       4       1       0       0       0      <
       5      -3       2       0       0       0      <
      -1       1       2    0.01    0.01       0      o
      -5       4       2       0       0       0      o
      -6       5       2       0       0       0      <
      -6       5       3       0       0       0      <
       4      -2       4       0       0       0      o
      -2       2       4       0       0       0      o
       6      -3       5       0       0       0      <
       4      -2       5       0       0       0      <
       1       0       5       0       0       0      o
       6      -3       6       0       0       0      <
      -3       3       6       0       0       0      o
       3      -1       7       0       0       0      <
       0       1       7       0       0       0      o
      -4       4       7       0       0       0      <
       5      -2       8       0       0       0      <
      -5       5       8       0       0       0      <
       5      -2       9       0       0       0      <
      -1       2       9       0       0       0      o
      -5       5       9       0       0       0      <
       2       0      10       0       0       0      <
       4      -1      11       0       0       0      <
      -2       3      11       0       0       0      o
       4      -1      12       0       0       0      <
       1       1      12       0       0       0      o
      -3       4      12       0       0       0      <
      -3       4      13       0       0       0      <
      -4       5      13       0       0       0      <
       3       0      14       0       0       0      <
       0       2      14       0       0       0      <
      -4       5      14       0       0       0      <
       5      -1      15       0       0       0      <
       5      -1      16       0       0       0      <
       2       1      16       0       0       0      <
      -1       3      16       0       0       0      <
       4       0      17       0       0       0      <
      -2       4      17       0       0       0      <
       4       0      18       0       0       0      <
       1       2      18       0       0       0      o
      -2       4      18       0       0       0      <
      -3       5      19       0       0       0      <
       3       1      20       0       0       0      <
       0       3      20       0       0       0      <
       3       1      21       0       0       0      <
       2       2      22       0       0       0      <
      -1       4      22       0       0       0      <
       2       2      23       0       0       0      <
      -2       5      23       0       0       0      <
       1       3      24       0       0       0      <
      -2       5      24       0       0       0      <
      -3       6      24       0       0       0      <
       1       3      25       0       0       0      <
       0       4      26       0       0       0      <
       0       4      27       0       0       0      <
       0      -3     -28       0       0       0      <
       2      -4     -27       0       0       0      <
       0      -3     -27       0       0       0      <
       2      -4     -26       0       0       0      <
      -1      -2     -26       0       0       0      <
       2      -4     -25       0       0       0      <
      -1      -2     -25       0       0       0      <
      -1      -2     -24       0       0       0      <
       1      -3     -22       0       0       0      <
      -2      -1     -22       0       0       0      o
       3      -4     -21       0       0       0      <
       1      -3     -21       0       0       0      <
      -2      -1     -21       0       0       0      <
       3      -4     -20       0       0       0      <
      -2      -1     -20       0       0       0      <
       3      -4     -19       0       0       0      <
      -3       0     -19       0       0       0      <
       0      -2     -18       0       0       0      <
      -3       0     -18       0       0       0      <
       0      -2     -17       0       0       0      <
      -3       0     -17       0       0       0      <
       2      -3     -16       0       0       0      <
      -4       1     -16       0       0       0      <
       4      -4     -15       0       0       0      <
       2      -3     -15       0       0       0      <
      -1      -1     -15       0       0       0      <
      -4       1     -15       0       0       0      <
       4      -4     -14       0       0       0      <
      -1      -1     -14       0       0       0      <
      -5       2     -14       0       0       0      <
       4      -4     -13       0       0       0      <
      -5       2     -13       0       0       0      <
       1      -2     -12       0       0       0      o
      -2       0     -12       0       0       0      o
      -5       2     -12       0       0       0      <
      -2       0     -11       0       0       0      <
       5      -4     -10       0       0       0      <
       3      -3     -10       0       0       0      <
       5      -4      -9       0       0       0      <
      -3       1      -9       0       0       0      <
      -4       2      -7       0       0       0      <
       6      -4      -6       0       0       0      <
       4      -3      -6       0       0       0      <
       2      -2      -6       0       0       0      o
      -4       2      -6       0       0       0      <
       6      -4      -5       0       0       0      <
       4      -3      -5       0       0       0      <
      -5       3      -5       0       0       0      <
       6      -4      -4       0       0       0      <
      -5       3      -4       0       0       0      <
       1      -1      -3    0.01    0.01       0      o
      -2       1      -3       0       0       0      <
      -6       4      -3       0       0       0      <
       3      -2      -2       0       0       0      <
      -6       4      -2       0       0       0      <
       5      -3      -1       0       0       0      <
       3      -2      -1       0       0       0      <
       5      -3       0       0       0       0      <
      -3       2       0       0       0       0      <
       2      -1       2       0       0       0      o
      -4       3       2       0       0       0      <
       6      -3       3       0       0       0      <
       4      -2       3       0       0       0      <
      -1       1       3    0.01    0.01       0      o
      -5       4       3       0       0       0      <
       6      -3       4       0       0       0      <
      -5       4       4       0       0       0      <
       1       0       5       0    0.01       0      o
      -2       2       5       0       0       0      o
      -6       5       5       0       0       0      <
       3      -1       6       0       0       0      <
      -6       5       6       0       0       0      <
       5      -2       7       0       0       0      <
       3      -1       7       0       0       0      <
      -3       3       7       0       0       0      <
       5      -2       8       0       0       0      <
       0       1       8       0       0       0      o
      -3       3       8       0       0       0      <
      -4       4       9       0       0       0      <
       4      -1      10       0       0       0      <
       2       0      10       0       0       0      <
      -1       2      10       0       0       0      o
      -4       4      10       0       0       0      <
       4      -1      11       0       0       0      <
      -5       5      11       0       0       0      <
      -5       5      12       0       0       0      <
       1       1      13       0       0       0      <
      -2       3      13       0       0       0      <
       5      -1      14       0       0       0      <
       3       0      14       0       0       0      <
       5      -1      15       0       0       0      <
       0       2      15       0       0       0      <
      -3       4      15       0       0       0      <
      -4       5      16       0       0       0      <
       2       1      17       0       0       0      <
      -1       3      17       0       0       0      <
      -4       5      17       0       0       0      <
       4       0      18       0       0       0      <
      -1       3      18       0       0       0      o
       4       0      19       0       0       0      <
       1       2      19       0       0       0      <
      -2       4      19       0       0       0      <
       1       2      20       0       0       0      <
      -2       4      20       0       0       0      <
       3       1      21       0       0       0      <
      -3       5      21       0       0       0      <
       0       3      22       0       0       0      <
      -3       5      22       0       0       0      <
       2       2      23       0       0       0      <
       2       2      24       0       0       0      <
      -1       4      24       0       0       0      <
      -1       4      25       0       0       0      <
       1       3      26       0       0       0      <
      -2       5      26       0       0       0      <
       1       3      27       0       0       0      <
       0       4      28       0       0       0      <
      -1      -2     -28       0       0       0      <
      -1      -2     -27       0       0       0      <
       1      -3     -26       0       0       0      <
      -1      -2     -26       0       0       0      <
       3      -4     -25       0       0       0      <
       1      -3     -25       0       0       0      <
       3      -4     -24       0       0       0      <
       1      -3     -24       0       0       0      <
      -2      -1     -24       0       0       0      <
       3      -4     -23       0       0       0      <
      -2      -1     -23       0       0       0      <
       3      -4     -22       0       0       0      <
      -2      -1     -22       0       0       0      <
       0      -2     -21       0       0       0      <
       0      -2     -20       0       0       0      <
      -3       0     -20       0       0       0      <
       4      -4     -19       0       0       0      <
       2      -3     -19       0       0       0      <
       0      -2     -19       0       0       0      <
      -3       0     -19       0       0       0      <
       4      -4     -18       0       0       0      <
       2      -3     -18       0       0       0      <
      -3       0     -18       0       0       0      <
       4      -4     -17       0       0       0      <
      -1      -1     -16       0       0       0      <
      -4       1     -16       0       0       0      <
      -1      -1     -15       0       0       0      <
      -4       1     -15       0       0       0      <
       1      -2     -14       0       0       0      <
       5      -4     -13       0       0       0      <
       3      -3     -13       0       0       0      <
       1      -2     -13       0       0       0      <
      -5       2     -13       0       0       0      <
       5      -4     -12       0       0       0      <
       3      -3     -12       0       0       0      <
      -2       0     -12       0       0       0      o
      -5       2     -12       0       0       0      <
       5      -4     -11       0       0       0      <
      -5       2     -11       0       0       0      <
       0      -1      -9       0       0       0      <
      -3       1      -9       0       0       0      <
      -6       3      -9       0       0       0      <
       6      -4      -8       0       0       0      <
       4      -3      -8       0       0       0      <
       2      -2      -8       0       0       0      <
      -3       1      -8       0       0       0      <
       6      -4      -7       0       0       0      <
       4      -3      -7       0       0       0      <
      -1       0      -6       0       0       0      <
      -4       2      -6       0       0       0      <
      -4       2      -5       0       0       0      <
       1      -1      -4       0       0       0      o
       5      -3      -3       0       0       0      o
       3      -2      -3       0       0       0      o
      -5       3      -3       0       0       0      <
       5      -3      -2       0       0       0      <
      -2       1      -2       0       0       0      o
      -5       3      -2       0       0       0      <
      -6       4      -1       0       0       0      <
      -6       4       0       0       0       0      <
       6      -3       1       0       0       0      <
       2      -1       1       0       0       0      o
      -3       2       1       0       0       0      o
       6      -3       2       0       0       0      <
       4      -2       2       0       0       0      <
      -4       3       3       0       0       0      <
      -4       3       4       0       0       0      <
       1       0       5       0       0       0      o
      -5       4       5       0       0       0      <
       5      -2       6       0       0       0      <
       3      -1       6       0       0       0      <
      -2       2       6       0       0       0      o
      -5       4       6       0       0       0      <
       5      -2       7       0       0       0      o
      -5       4       7       0       0       0      <
       6      -2       9       0       0       0      <
      -3       3       9       0       0       0      <
       4      -1      10       0       0       0      <
       2       0      10       0       0       0      <
       4      -1      11       0       0       0      <
      -4       4      11       0       0       0      <
      -1       2      12       0       0       0      o
      -4       4      12       0       0       0      <
       1       1      13       0       0       0      <
       5      -1      14       0       0       0      <
       3       0      14       0       0       0      <
      -2       3      14       0       0       0      <
       5      -1      15       0       0       0      <
       3       0      15       0       0       0      <
      -2       3      15       0       0       0      <
       0       2      16       0       0       0      <
       2       1      17       0       0       0      <
       0       2      17       0       0       0      <
      -3       4      17       0       0       0      <
       4       0      18       0       0       0      <
       2       1      18       0       0       0      <
       4       0      19       0       0       0      <
      -1       3      19       0       0       0      <
      -1       3      20       0       0       0      <
       3       1      21       0       0       0      <
       1       2      21       0       0       0      <
       3       1      22       0       0       0      <
      -2       4      22       0       0       0      <
       0       3      23       0       0       0      <
       2       2      24       0       0       0      <
       0       3      24       0       0       0      <
      -3       5      24       0       0       0      <
       2       2      25       0       0       0      <
       2       2      26       0       0       0      <
      -1       4      26       0       0       0      <
       1       3      27       0       0       0      <
      -1       4      27       0       0       0      <
       1       3      28       0       0       0      <
       1      -3     -28       0       0       0      <
      -2      -1     -27       0       0       0      <
      -2      -1     -26       0       0       0      <
       0      -2     -25       0       0       0      <
      -2      -1     -25       0       0       0      <
       0      -2     -24       0       0       0      <
      -2      -1     -24       0       0       0      <
       2      -3     -23       0       0       0      <
       0      -2     -23       0       0       0      <
       4      -4     -22       0       0       0      <
       2      -3     -22       0       0       0      <
       0      -2     -22       0       0       0      <
      -3       0     -22       0       0       0      <
       4      -4     -21       0       0       0      <
       2      -3     -21       0       0       0      <
      -3       0     -21       0       0       0      <
      -3       0     -20       0       0       0      <
      -1      -1     -19       0       0       0      <
      -1      -1     -18       0       0       0      <
       5      -4     -17       0       0       0      <
       1      -2     -17       0       0       0      <
      -1      -1     -17       0       0       0      <
      -4       1     -17       0       0       0      <
       5      -4     -16       0       0       0      <
       3      -3     -16       0       0       0      o
       1      -2     -16       0       0       0      <
      -4       1     -16       0       0       0      <
       5      -4     -15       0       0       0      <
       3      -3     -15       0       0       0      <
       1      -2     -15       0       0       0      o
      -4       1     -15       0       0       0      <
      -5       2     -14       0       0       0      <
      -2       0     -13       0       0       0      o
      -5       2     -13       0       0       0      <
      -2       0     -12       0       0       0      o
      -5       2     -12       0       0       0      <
       4      -3     -11       0       0       0      <
       0      -1     -11       0       0       0      <
      -5       2     -11       0       0       0      <
       4      -3     -10       0       0       0      <
       2      -2     -10       0       0       0      <
       4      -3      -9       0       0       0      <
       2      -2      -9       0       0       0      o
      -3       1      -9       0       0       0      <
      -6       3      -9       0       0       0      <
      -3       1      -8       0       0       0      <
      -6       3      -8       0       0       0      <
      -1       0      -6       0       0       0      <
       5      -3      -5       0       0       0      <
      -4       2      -5       0       0       0      <
       5      -3      -4       0       0       0      <
       3      -2      -4       0       0       0      o
      -4       2      -4       0       0       0      <
      -2       1      -2       0       0       0      o
      -5       3      -2       0       0       0      <
       6      -3      -1       0       0       0      <
      -5       3      -1       0       0       0      <
       6      -3       0       0       0       0      <
       4      -2       0       0       0       0      <
       6      -3       1       0       0       0      <
       4      -2       1       0       0       0      <
       2      -1       1       0       0       0      o
      -6       4       1       0       0       0      <
      -3       2       2       0       0       0      o
      -6       4       2       0       0       0      <
      -1       1       4       0       0       0      o
       5      -2       5       0       0       0      <
      -4       3       5       0       0       0      <
       5      -2       6       0       0       0      <
       3      -1       6       0       0       0      <
      -4       3       6       0       0       0      <
      -5       4       7       0       0       0      <
      -2       2       8       0       0       0      <
      -5       4       8       0       0       0      <
       6      -2       9       0       0       0      <
      -5       4       9       0       0       0      <
       4      -1      10       0       0       0      <
       2       0      10       0       0       0      <
       0       1      10       0       0       0      <
       4      -1      11       0       0       0      <
       2       0      11       0       0       0      <
      -3       3      11       0       0       0      <
      -3       3      12       0       0       0      <
      -1       2      13       0       0       0      <
       5      -1      14       0       0       0      <
       3       0      14       0       0       0      <
       1       1      14       0       0       0      <
      -4       4      14       0       0       0      <
       5      -1      15       0       0       0      <
       3       0      15       0       0       0      <
       1       1      15       0       0       0      <
      -4       4      15       0       0       0      <
      -2       3      16       0       0       0      <
      -2       3      17       0       0       0      <
       4       0      18       0       0       0      <
       0       2      18       0       0       0      <
       4       0      19       0       0       0      o
       2       1      19       0       0       0      <
       0       2      19       0       0       0      <
      -3       4      19       0       0       0      <
       4       0      20       0       0       0      <
      -3       4      20       0       0       0      <
      -1       3      21       0       0       0      <
       1       2      22       0       0       0      <
      -1       3      22       0       0       0      <
       3       1      23       0       0       0      <
       1       2      23       0       0       0      <
       3       1      24       0       0       0      <
      -2       4      24       0       0       0      <
      -2       4      25       0       0       0      <
       2       2      26       0       0       0      <
       0       3      26       0       0       0      <
       2       2      27       0       0       0      <
       0       3      27       0       0       0      <
       1      -2     -28       0       0       0      <
      -1      -1     -28       0       0       0      <
       1      -2     -27       0       0       0      <
      -1      -1     -27       0       0       0      <
       1      -2     -26       0       0       0      <
      -1      -1     -26       0       0       0      <
       3      -3     -25       0       0       0      o
       1      -2     -25       0       0       0      <
      -1      -1     -25       0       0       0      <
      -3       0     -25       0       0       0      <
       1      -2     -24       0       0       0      <
      -1      -1     -24       0       0       0      <
       4      -3     -21       0       0       0      <
      -4       1     -21       0       0       0      <
       4      -3     -20       0       0       0      <
      -4       1     -20       0       0       0      <
       4      -3     -19       0       0       0      o
      -4       1     -19       0       0       0      <
       4      -3     -18       0       0       0      <
       2      -2     -18       0       0       0      o
      -2       0     -18       0       0       0      <
      -4       1     -18       0       0       0      <
       4      -3     -17       0       0       0      <
       2      -2     -17       0       0       0      <
       0      -1     -17       0       0       0      o
      -2       0     -17       0       0       0      <
      -4       1     -17       0       0       0      <
       2      -2     -16       0       0       0      <
       0      -1     -16       0       0       0      <
      -2       0     -16       0       0       0      <
       2      -2     -15       0       0       0      <
       0      -1     -15       0       0       0      <
      -2       0     -15       0       0       0      <
      -5       2     -15       0       0       0      <
      -5       2     -14       0       0       0      <
       5      -3     -13       0       0       0      <
      -5       2     -13       0       0       0      <
       5      -3     -12       0       0       0      <
      -5       2     -12       0       0       0      <
       5      -3     -11       0       0       0      <
      -5       2     -11       0       0       0      <
       5      -3     -10       0       0       0      <
       3      -2     -10       0       0       0      <
      -3       1     -10       0       0       0      <
       3      -2      -9       0       0       0      <
      -3       1      -9       0       0       0      <
      -6       3      -9       0       0       0      <
       3      -2      -8       0       0       0      <
       1      -1      -8       0       0       0      o
      -1       0      -8       0       0       0      o
      -3       1      -8       0       0       0      <
      -6       3      -8       0       0       0      <
       6      -3      -7       0       0       0      <
       1      -1      -7       0       0       0      o
      -1       0      -7       0       0       0      o
      -6       3      -7       0       0       0      <
       6      -3      -6       0       0       0      <
      -6       3      -6       0       0       0      <
       6      -3      -5       0       0       0      <
      -6       3      -5       0       0       0      <
       6      -3      -4       0       0       0      <
      -4       2      -4       0       0       0      <
       4      -2      -3       0       0       0      <
      -4       2      -3       0       0       0      <
       4      -2      -2       0       0       0      <
      -4       2      -2       0       0       0      <
       4      -2      -1       0       0       0      <
       2      -1      -1       0       0       0      o
      -2       1      -1       0       0       0      o
       2      -1       0       0       0       0      <
      -5       3       1       0       0       0      <
       5      -2       2       0       0       0      <
      -5       3       2       0       0       0      <
       5      -2       3       0       0       0      <
      -5       3       3       0       0       0      <
       5      -2       4       0       0       0      <
      -3       2       4       0       0       0      o
      -5       3       4       0       0       0      <
       3      -1       5       0       0       0      o
      -3       2       5       0       0       0      o
       3      -1       6       0       0       0      o
       1       0       6       0       0       0      <
      -1       1       6       0       0       0      o
      -6       4       6       0       0       0      <
       6      -2       7       0       0       0      <
       1       0       7       0       0       0      o
       6      -2       8       0       0       0      <
       6      -2       9       0       0       0      <
      -4       3       9       0       0       0      <
       4      -1      10       0       0       0      <
      -4       3      10       0       0       0      <
       4      -1      11       0       0       0      <
      -2       2      11       0       0       0      <
      -4       3      11       0       0       0      <
       4      -1      12       0       0       0      <
       2       0      12       0       0       0      o
       0       1      12       0       0       0      <
      -2       2      12       0       0       0      <
       2       0      13       0       0       0      o
       0       1      13       0       0       0      <
       5      -1      14       0       0       0      <
       5      -1      15       0       0       0      <
       5      -1      16       0       0       0      <
       3       0      16       0       0       0      <
      -3       3      16       0       0       0      <
       3       0      17       0       0       0      <
       1       1      17       0       0       0      <
      -1       2      17       0       0       0      <
      -3       3      17       0       0       0      <
       3       0      18       0       0       0      <
       1       1      18       0       0       0      <
      -1       2      18       0       0       0      <
      -3       3      18       0       0       0      <
       1       1      19       0       0       0      <
       2       1      22       0       0       0      <
      -2       3      22       0       0       0      <
       2       1      23       0       0       0      <
       0       2      23       0       0       0      <
      -2       3      23       0       0       0      <
       2       1      24       0       0       0      <
       0       2      24       0       0       0      <
      -2       3      24       0       0       0      <
       1       2      27       0       0       0      <
      -1       3      27       0       0       0      <
       1       2      28       0       0       0      <
      -1       3      28       0       0       0      <
       2      -2     -26       0       0       0      <
       2      -2     -25       0       0       0      <
       2      -2     -24       0       0       0      <
      -2       0     -24       0       0       0      <
       2      -2     -23       0       0       0      <
       0      -1     -23       0       0       0      <
      -2       0     -23       0       0       0      <
       2      -2     -22       0       0       0      <
       0      -1     -22       0       0       0      <
      -2       0     -22       0       0       0      <
       2      -2     -21       0       0       0      <
       0      -1     -21       0       0       0      <
      -2       0     -21       0       0       0      <
      -4       1     -21       0       0       0      <
       2      -2     -20       0       0       0      <
       0      -1     -20       0       0       0      <
      -2       0     -20       0       0       0      <
      -4       1     -20       0       0       0      <
       2      -2     -19       0       0       0      <
       0      -1     -19       0       0       0      <
      -2       0     -19       0       0       0      <
       0      -1     -18       0       0       0      <
      -2       0     -18       0       0       0      <
       5      -3     -17       0       0       0      <
       5      -3     -16       0       0       0      <
      -5       2     -16       0       0       0      <
       5      -3     -15       0       0       0      <
      -5       2     -15       0       0       0      <
       5      -3     -14       0       0       0      <
       3      -2     -14       0       0       0      <
      -5       2     -14       0       0       0      <
       3      -2     -13       0       0       0      <
      -5       2     -13       0       0       0      <
       3      -2     -12       0       0       0      <
      -3       1     -12       0       0       0      <
      -5       2     -12       0       0       0      <
       3      -2     -11       0       0       0      <
      -3       1     -11       0       0       0      <
      -5       2     -11       0       0       0      <
       3      -2     -10       0       0       0      <
       1      -1     -10       0       0       0      <
      -3       1     -10       0       0       0      <
       6      -3      -9       0       0       0      <
       1      -1      -9       0       0       0      o
      -1       0      -9       0       0       0      <
      -3       1      -9       0       0       0      <
       6      -3      -8       0       0       0      <
      -1       0      -8       0       0       0      o
      -6       3      -8       0       0       0      <
       6      -3      -7       0       0       0      <
      -6       3      -7       0       0       0      <
      -6       3      -6       0       0       0      <
       4      -2      -5       0       0       0      <
      -6       3      -5       0       0       0      <
       4      -2      -4       0       0       0      <
      -6       3      -4       0       0       0      <
       4      -2      -3       0       0       0      <
      -4       2      -3       0       0       0      <
       2      -1      -2       0       0       0      o
      -4       2      -2       0       0       0      <
       2      -1      -1       0       0       0      o
      -2       1      -1       0       0       0      o
      -4       2      -1       0       0       0      <
      -2       1       0       0       0       0      <
       5      -2       1       0       0       0      <
       5      -2       2       0       0       0      <
       5      -2       3       0       0       0      <
      -5       3       3       0       0       0      <
       5      -2       4       0       0       0      <
      -5       3       4       0       0       0      <
       3      -1       5       0       0       0      o
      -5       3       5       0       0       0      <
       6      -2       6       0       0       0      <
       3      -1       6       0       0       0      <
      -3       2       6       0       0       0      <
      -5       3       6       0       0       0      <
       6      -2       7       0       0       0      <
       1       0       7       0       0       0      o
      -1       1       7       0       0       0      o
      -3       2       7       0       0       0      <
       6      -2       8       0       0       0      <
      -1       1       8       0       0       0      o
       6      -2       9       0       0       0      <
       4      -1      10       0       0       0      <
       4      -1      11       0       0       0      <
       4      -1      12       0       0       0      <
      -4       3      12       0       0       0      <
       2       0      13       0       0       0      o
      -2       2      13       0       0       0      <
      -4       3      13       0       0       0      <
       2       0      14       0       0       0      o
       0       1      14       0       0       0      <
      -2       2      14       0       0       0      <
      -4       3      14       0       0       0      <
       5      -1      15       0       0       0      <
       0       1      15       0       0       0      <
      -2       2      15       0       0       0      <
       5      -1      16       0       0       0      <
       5      -1      17       0       0       0      <
       5      -1      18       0       0       0      <
       3       0      18       0       0       0      <
       3       0      19       0       0       0      <
       1       1      19       0       0       0      <
      -3       3      19       0       0       0      <
       3       0      20       0       0       0      <
       1       1      20       0       0       0      <
      -1       2      20       0       0       0      <
      -3       3      20       0       0       0      <
       1       1      21       0       0       0      <
      -1       2      21       0       0       0      <
      -3       3      21       0       0       0      <
       2       1      24       0       0       0      <
       2       1      25       0       0       0      <
       0       2      25       0       0       0      <
      -2       3      25       0       0       0      <
       2       1      26       0       0       0      <
       0       2      26       0       0       0      <
      -2       3      26       0       0       0      <
       2       1      27       0       0       0      <
       0       2      27       0       0       0      <
      -2       3      27       0       0       0      <
       0      -1     -28       0       0       0      <
       0      -1     -27       0       0       0      <
      -2       0     -27       0       0       0      <
       0      -1     -26       0       0       0      <
      -2       0     -26       0       0       0      <
       0      -1     -25       0       0       0      <
      -2       0     -25       0       0       0      <
       3      -2     -24       0       0       0      <
       0      -1     -24       0       0       0      <
      -2       0     -24       0       0       0      <
       3      -2     -23       0       0       0      <
      -2       0     -23       0       0       0      <
       3      -2     -22       0       0       0      <
      -2       0     -22       0       0       0      <
       3      -2     -21       0       0       0      <
      -2       0     -21       0       0       0      <
       3      -2     -20       0       0       0      <
       3      -2     -19       0       0       0      <
       3      -2     -18       0       0       0      <
       3      -2     -17       0       0       0      <
       3      -2     -16       0       0       0      <
      -5       2     -16       0       0       0      <
       1      -1     -15       0       0       0      <
      -5       2     -15       0       0       0      <
       1      -1     -14       0       0       0      <
      -5       2     -14       0       0       0      <
       1      -1     -13       0       0       0      <
      -5       2     -13       0       0       0      <
       1      -1     -12       0       0       0      o
      -3       1     -12       0       0       0      <
      -5       2     -12       0       0       0      <
       4      -2     -11       0       0       0      <
      -1       0     -11       0       0       0      o
      -3       1     -11       0       0       0      <
      -5       2     -11       0       0       0      <
       4      -2     -10       0       0       0      <
      -1       0     -10       0       0       0      <
      -3       1     -10       0       0       0      <
      -5       2     -10       0       0       0      <
       4      -2      -9       0       0       0      <
      -1       0      -9       0       0       0      <
      -3       1      -9       0       0       0      <
      -5       2      -9       0       0       0      <
       4      -2      -8       0       0       0      <
      -3       1      -8       0       0       0      <
       4      -2      -7       0       0       0      <
      -6       3      -5       0       0       0      <
       2      -1      -4       0       0       0      <
      -6       3      -4       0       0       0      <
       5      -2      -3       0       0       0      <
       2      -1      -3       0       0       0      o
      -6       3      -3       0       0       0      <
       5      -2      -2       0       0       0      <
       2      -1      -2       0       0       0      o
      -6       3      -2       0       0       0      <
       5      -2      -1       0       0       0      <
      -4       2      -1       0       0       0      <
      -6       3      -1       0       0       0      <
       5      -2       0       0       0       0      <
      -4       2       0       0       0       0      <
      -6       3       0       0       0       0      <
       5      -2       1       0       0       0      <
      -2       1       1       0       0       0      o
      -4       2       1       0       0       0      <
      -2       1       2       0       0       0      o
      -4       2       2       0       0       0      <
       6      -2       3       0       0       0      <
       6      -2       4       0       0       0      <
       3      -1       4       0       0       0      o
       6      -2       5       0       0       0      <
       3      -1       5       0       0       0      o
       6      -2       6       0       0       0      <
       6      -2       7       0       0       0      <
      -5       3       7       0       0       0      <
       1       0       8       0       0       0      o
      -5       3       8       0       0       0      <
       4      -1       9       0       0       0      <
      -1       1       9       0       0       0      o
      -3       2       9       0       0       0      <
      -5       3       9       0       0       0      <
       4      -1      10       0       0       0      <
      -1       1      10       0       0       0      <
      -3       2      10       0       0       0      <
      -5       3      10       0       0       0      <
       4      -1      11       0       0       0      <
      -3       2      11       0       0       0      <
       4      -1      12       0       0       0      <
       5      -1      14       0       0       0      <
       2       0      14       0       0       0      <
       5      -1      15       0       0       0      <
       2       0      15       0       0       0      <
      -4       3      15       0       0       0      <
       5      -1      16       0       0       0      <
       0       1      16       0       0       0      <
      -2       2      16       0       0       0      <
      -4       3      16       0       0       0      o
       5      -1      17       0       0       0      <
       0       1      17       0       0       0      o
      -2       2      17       0       0       0      <
      -4       3      17       0       0       0      <
       5      -1      18       0       0       0      <
      -2       2      18       0       0       0      <
      -4       3      18       0       0       0      <
       3       0      19       0       0       0      <
       3       0      20       0       0       0      <
       3       0      21       0       0       0      <
       1       1      22       0       0       0      <
       1       1      23       0       0       0      <
      -1       2      23       0       0       0      <
      -3       3      23       0       0       0      <
       1       1      24       0       0       0      <
      -1       2      24       0       0       0      <
      -3       3      24       0       0       0      <
      -1       2      25       0       0       0      <
      -3       3      25       0       0       0      <
       2       1      27       0       0       0      <
       0       2      28       0       0       0      <
       1      -1     -28       0       0       0      <
       1      -1     -27       0       0       0      <
       1      -1     -26       0       0       0      <
       1      -1     -25       0       0       0      <
       1      -1     -24       0       0       0      <
       1      -1     -23       0       0       0      <
       4      -2     -22       0       0       0      <
       1      -1     -22       0       0       0      <
       4      -2     -21       0       0       0      <
       1      -1     -21       0       0       0      <
       4      -2     -20       0       0       0      <
       1      -1     -20       0       0       0      <
       4      -2     -19       0       0       0      <
       1      -1     -19       0       0       0      <
       4      -2     -18       0       0       0      <
       1      -1     -18       0       0       0      <
       4      -2     -17       0       0       0      <
       1      -1     -17       0       0       0      <
       4      -2     -16       0       0       0      <
      -1       0     -16       0       0       0      <
      -5       2     -16       0       0       0      <
       4      -2     -15       0       0       0      <
      -1       0     -15       0       0       0      <
      -5       2     -15       0       0       0      <
       4      -2     -14       0       0       0      <
      -1       0     -14       0       0       0      <
      -3       1     -14       0       0       0      <
      -5       2     -14       0       0       0      <
       4      -2     -13       0       0       0      o
      -1       0     -13       0       0       0      <
      -3       1     -13       0       0       0      <
      -5       2     -13       0       0       0      <
      -1       0     -12       0       0       0      o
      -3       1     -12       0       0       0      <
      -5       2     -12       0       0       0      <
      -1       0     -11       0       0       0      o
      -3       1     -11       0       0       0      <
      -5       2     -11       0       0       0      <
      -3       1     -10       0       0       0      <
      -5       2     -10       0       0       0      <
       5      -2      -9       0       0       0      <
      -3       1      -9       0       0       0      o
      -5       2      -9       0       0       0      <
       5      -2      -8       0       0       0      <
      -3       1      -8       0       0       0      o
      -5       2      -8       0       0       0      <
       5      -2      -7       0       0       0      <
       2      -1      -7       0       0       0      o
      -5       2      -7       0       0       0      <
       5      -2      -6       0       0       0      <
       2      -1      -6       0       0       0      o
       5      -2      -5       0       0       0      <
       2      -1      -5       0       0       0      o
       5      -2      -4       0       0       0      <
       5      -2      -3       0       0       0      <
       6      -2      -1       0       0       0      <
      -6       3      -1       0       0       0      <
       6      -2       0       0       0       0      <
      -6       3       0       0       0       0      <
       6      -2       1       0       0       0      <
      -6       3       1       0       0       0      <
       6      -2       2       0       0       0      <
       3      -1       2       0       0       0      <
      -2       1       2       0       0       0      o
      -4       2       2       0       0       0      <
      -6       3       2       0       0       0      <
       6      -2       3       0       0       0      <
       3      -1       3       0       0       0      <
      -2       1       3       0       0       0      o
      -4       2       3       0       0       0      o
      -6       3       3       0       0       0      <
       6      -2       4       0       0       0      <
       3      -1       4       0       0       0      o
      -2       1       4       0       0       0      <
      -4       2       4       0       0       0      o
      -6       3       4       0       0       0      <
       6      -2       5       0       0       0      <
       3      -1       5       0       0       0      o
      -4       2       5       0       0       0      <
      -6       3       5       0       0       0      <
       1       0       8       0       0       0      o
       4      -1       9       0       0       0      <
       1       0       9       0       0       0      <
       4      -1      10       0       0       0      <
       1       0      10       0       0       0      <
       4      -1      11       0       0       0      <
      -1       1      11       0       0       0      <
      -5       3      11       0       0       0      <
       4      -1      12       0       0       0      <
      -1       1      12       0       0       0      o
      -3       2      12       0       0       0      <
      -5       3      12       0       0       0      <
      -1       1      13       0       0       0      <
      -3       2      13       0       0       0      <
      -5       3      13       0       0       0      <
       5      -1      14       0       0       0      <
      -3       2      14       0       0       0      <
       5      -1      15       0       0       0      <
       2       0      15       0       0       0      <
      -3       2      15       0       0       0      <
       5      -1      16       0       0       0      <
       2       0      16       0       0       0      <
       5      -1      17       0       0       0      <
       2       0      17       0       0       0      <
       0       1      18       0       0       0      <
       0       1      19       0       0       0      <
       3       0      20       0       0       0      <
       0       1      20       0       0       0      <
      -2       2      20       0       0       0      <
       3       0      21       0       0       0      <
       0       1      21       0       0       0      <
      -2       2      21       0       0       0      <
       3       0      22       0       0       0      <
      -2       2      22       0       0       0      <
       3       0      23       0       0       0      <
      -2       2      23       0       0       0      <
       3       0      24       0       0       0      <
       1       1      24       0       0       0      <
       1       1      25       0       0       0      <
       1       1      26       0       0       0      <
       1       1      27       0       0       0      <
      -1       2      27       0       0       0      <
      -1       2      28       0       0       0      <
       1       0     -28       0       0       0      <
       1       0     -27       0       0       0      <
      -2       1     -27       0       0       0      <
       1       0     -26       0       0       0      <
      -2       1     -26       0       0       0      <
       1       0     -25       0       0       0      <
      -2       1     -25       0       0       0      <
       1       0     -24       0       0       0      <
      -2       1     -24       0       0       0      <
       1       0     -23       0       0       0      <
      -2       1     -23       0       0       0      o
       4      -1     -22       0       0       0      <
       1       0     -22       0       0       0      <
      -2       1     -22       0       0       0      <
       4      -1     -21       0       0       0      <
       1       0     -21       0       0       0      <
       4      -1     -20       0       0       0      <
       4      -1     -19       0       0       0      <
       4      -1     -18       0       0       0      <
       5      -1     -18       0       0       0      <
       4      -1     -17       0       0       0      <
      -5       2     -17       0       0       0      <
       4      -1     -16       0       0       0      <
      -5       2     -16       0       0       0      <
       4      -1     -15       0       0       0      <
      -5       2     -15       0       0       0      <
       4      -1     -14       0       0       0      <
       0       0     -14       0       0       0      <
      -5       2     -14       0       0       0      <
       4      -1     -13       0       0       0      <
      -3       1     -13       0       0       0      <
      -5       2     -13       0       0       0      <
       4      -1     -12       0       0       0      <
       0       0     -12       0       0       0      o
      -3       1     -12       0       0       0      <
      -5       2     -12       0       0       0      <
       4      -1     -11       0       0       0      <
      -3       1     -11       0       0       0      <
      -5       2     -11       0       0       0      <
       4      -1     -10       0       0       0      <
       0       0     -10       0       0       0      <
      -3       1     -10       0       0       0      <
      -5       2     -10       0       0       0      <
       4      -1      -9       0       0       0      <
      -3       1      -9       0       0       0      <
       4      -1      -8       0       0       0      <
       0       0      -8       0       0       0      o
      -3       1      -8       0       0       0      <
       4      -1      -7       0       0       0      <
      -3       1      -7       0       0       0      <
       4      -1      -6       0       0       0      <
       0       0      -6       0       0       0      o
      -3       1      -6       0       0       0      <
       4      -1      -5       0       0       0      <
      -3       1      -5       0       0       0      o
       4      -1      -4       0       0       0      <
       0       0      -4    0.01    0.01       0      o
      -3       1      -4       0       0       0      o
       4      -1      -3       0       0       0      <
      -3       1      -3       0       0       0      o
       4      -1      -2       0       0       0      <
       0       0      -2    0.07    0.08       0      o
      -3       1      -2       0       0       0      <
       4      -1      -1       0       0       0      <
      -3       1      -1       0       0       0      <
       4      -1       0       0       0       0      <
      -3       1       0       0       0       0      <
       4      -1       1       0       0       0      <
      -3       1       1       0       0       0      <
       4      -1       2       0       0       0      <
       0       0       2    0.07    0.08       0      o
      -3       1       2       0       0       0      <
       4      -1       3       0       0       0      <
      -3       1       3       0       0       0      <
       4      -1       4       0       0       0      <
       0       0       4    0.01    0.01       0      o
      -3       1       4       0       0       0      o
       4      -1       5       0       0       0      <
      -3       1       5       0       0       0      o
       4      -1       6       0       0       0      <
      -3       1       6       0       0       0      <
      -5       2       6       0       0       0      <
       4      -1       7       0       0       0      <
      -5       2       7       0       0       0      <
       4      -1       8       0       0       0      <
      -5       2       8       0       0       0      <
       4      -1       9       0       0       0      <
      -5       2       9       0       0       0      <
       4      -1      10       0       0       0      <
      -5       2      10       0       0       0      <
       4      -1      11       0       0       0      <
      -5       2      11       0       0       0      <
       4      -1      12       0       0       0      <
      -5       2      12       0       0       0      <
       4      -1      13       0       0       0      <
      -5       2      13       0       0       0      <
       4      -1      14       0       0       0      <
       5      -1      14       0       0       0      <
       4      -1      15       0       0       0      <
       5      -1      15       0       0       0      o
       4      -1      16       0       0       0      <
       5      -1      16       0       0       0      <
       5      -1      17       0       0       0      <
       1       0      17       0       0       0      <
       1       0      18       0       0       0      <
      -2       1      18       0       0       0      <
       1       0      19       0       0       0      o
      -2       1      19       0       0       0      <
       1       0      20       0       0       0      <
      -2       1      20       0       0       0      <
       1       0      21       0       0       0      <
      -2       1      21       0       0       0      <
       1       0      22       0       0       0      <
      -2       1      22       0       0       0      <
       1       0      23       0       0       0      <
      -2       1      23       0       0       0      <
       1       0      24       0       0       0      <
      -2       1      24       0       0       0      <
       1       0      25       0       0       0      <
      -2       1      25       0       0       0      <
       2       0      26       0       0       0      <
      -2       1      26       0       0       0      <
       2       0      27       0       0       0      <
      -2       1      27       0       0       0      <
      -1       1     -28       0       0       0      <
       2       0     -27       0       0       0      <
      -2       1     -27       0       0       0      <
       2       0     -26       0       0       0      <
      -2       1     -26       0       0       0      <
       2       0     -25       0       0       0      <
      -2       1     -25       0       0       0      <
       2       0     -24       0       0       0      <
      -2       1     -24       0       0       0      <
       1       0     -23       0       0       0      <
      -2       1     -23       0       0       0      <
       1       0     -22       0       0       0      <
      -2       1     -22       0       0       0      <
       1       0     -21       0       0       0      <
      -2       1     -21       0       0       0      <
       1       0     -20       0       0       0      <
      -2       1     -20       0       0       0      <
       1       0     -19       0       0       0      o
      -2       1     -19       0       0       0      <
       5      -1     -18       0       0       0      <
       1       0     -18       0       0       0      <
       5      -1     -17       0       0       0      <
       1       0     -17       0       0       0      <
      -5       2     -17       0       0       0      <
       5      -1     -16       0       0       0      <
       1       0     -16       0       0       0      <
      -5       2     -16       0       0       0      <
       5      -1     -15       0       0       0      <
      -5       2     -15       0       0       0      <
       5      -1     -14       0       0       0      <
      -5       2     -14       0       0       0      <
       5      -1     -13       0       0       0      <
      -5       2     -13       0       0       0      <
       5      -1     -12       0       0       0      <
      -5       2     -12       0       0       0      <
       5      -1     -11       0       0       0      <
      -5       2     -11       0       0       0      <
       4      -1     -10       0       0       0      <
       5      -1     -10       0       0       0      <
      -3       1     -10       0       0       0      <
       4      -1      -9       0       0       0      <
       5      -1      -9       0       0       0      <
      -3       1      -9       0       0       0      <
       4      -1      -8       0       0       0      <
       5      -1      -8       0       0       0      <
      -3       1      -8       0       0       0      <
       4      -1      -7       0       0       0      <
      -3       1      -7       0       0       0      o
       4      -1      -6       0       0       0      <
      -3       1      -6       0       0       0      <
       4      -1      -5       0       0       0      <
      -3       1      -5       0       0       0      o
       4      -1      -4       0       0       0      <
      -3       1      -4       0       0       0      o
       4      -1      -3       0       0       0      <
      -3       1      -3       0       0       0      <
       4      -1      -2       0       0       0      <
       0       0      -2    0.08    0.07       0      o
      -3       1      -2       0       0       0      o
       4      -1      -1       0       0       0      <
      -3       1      -1       0       0       0      o
       4      -1       0       0       0       0      <
      -3       1       0       0       0       0      o
       4      -1       1       0       0       0      <
      -3       1       1       0       0       0      o
       4      -1       2       0       0       0      <
       0       0       2    0.07    0.08       0      o
      -3       1       2       0       0       0      <
       4      -1       3       0       0       0      <
      -3       1       3       0       0       0      <
       4      -1       4       0       0       0      <
       0       0       4    0.01    0.01       0      o
      -3       1       4       0       0       0      o
       4      -1       5       0       0       0      <
      -3       1       5       0       0       0      o
       4      -1       6       0       0       0      <
       0       0       6       0       0       0      o
      -3       1       6       0       0       0      <
       4      -1       7       0       0       0      <
      -3       1       7       0       0       0      <
       4      -1       8       0       0       0      o
       0       0       8       0       0       0      o
      -3       1       8       0       0       0      <
       4      -1       9       0       0       0      <
      -3       1       9       0       0       0      <
       4      -1      10       0       0       0      <
       0       0      10       0       0       0      o
      -3       1      10       0       0       0      <
       4      -1      11       0       0       0      <
      -3       1      11       0       0       0      <
       4      -1      12       0       0       0      <
       0       0      12       0       0       0      o
      -3       1      12       0       0       0      <
       4      -1      13       0       0       0      <
      -3       1      13       0       0       0      <
       4      -1      14       0       0       0      <
       5      -1      14       0       0       0      o
       0       0      14       0       0       0      <
      -3       1      14       0       0       0      <
       4      -1      15       0       0       0      <
       5      -1      15       0       0       0      <
      -3       1      15       0       0       0      o
       4      -1      16       0       0       0      <
       5      -1      16       0       0       0      <
       0       0      16       0       0       0      <
      -3       1      16       0       0       0      <
       4      -1      17       0       0       0      <
       5      -1      17       0       0       0      <
      -3       1      17       0       0       0      <
       4      -1      18       0       0       0      <
      -3       1      18       0       0       0      <
       4      -1      19       0       0       0      <
      -3       1      19       0       0       0      <
      -3       1      20       0       0       0      <
       1       0      22       0       0       0      o
       1       0      23       0       0       0      <
       1       0      24       0       0       0      <
       1       0      25       0       0       0      <
      -2       1      25       0       0       0      <
       1       0      26       0       0       0      <
      -2       1      26       0       0       0      <
       1       0      27       0       0       0      <
      -2       1      27       0       0       0      <
       1       0      28       0       0       0      <
       2       1     -27       0       0       0      <
       2       1     -26       0       0       0      <
       1       1     -25       0       0       0      <
       2       1     -25       0       0       0      o
       1       1     -24       0       0       0      <
       2       1     -24       0       0       0      <
      -3       2     -24       0       0       0      <
       1       1     -23       0       0       0      <
       0       1     -22       0       0       0      <
       1       1     -22       0       0       0      <
       0       1     -21       0       0       0      <
      -4       2     -21       0       0       0      <
       0       1     -20       0       0       0      <
      -4       2     -20       0       0       0      <
       0       1     -19       0       0       0      <
      -1       1     -18       0       0       0      <
       5       0     -17       0       0       0      <
      -1       1     -17       0       0       0      <
      -5       2     -17       0       0       0      <
       5       0     -16       0       0       0      <
      -1       1     -16       0       0       0      <
      -5       2     -16       0       0       0      <
       4       0     -15       0       0       0      <
       5       0     -15       0       0       0      <
      -5       2     -15       0       0       0      <
       4       0     -14       0       0       0      <
       5       0     -14       0       0       0      <
      -2       1     -14       0       0       0      <
      -5       2     -14       0       0       0      <
       4       0     -13       0       0       0      <
       5       0     -13       0       0       0      <
      -2       1     -13       0       0       0      <
       3       0     -12       0       0       0      <
       4       0     -12       0       0       0      <
       5       0     -12       0       0       0      <
      -2       1     -12       0       0       0      <
       3       0     -11       0       0       0      o
       4       0     -11       0       0       0      <
       3       0     -10       0       0       0      <
       2       0      -9       0       0       0      <
       3       0      -9       0       0       0      <
      -3       1      -9       0       0       0      <
      -6       2      -9       0       0       0      <
       2       0      -8       0       0       0      o
      -3       1      -8       0       0       0      <
      -6       2      -8       0       0       0      <
       2       0      -7       0       0       0      o
      -3       1      -7       0       0       0      <
       1       0      -5       0       0       0      o
       1       0      -4       0       0       0      o
      -4       1      -4       0       0       0      <
      -4       1      -3       0       0       0      <
      -4       1      -2       0       0       0      <
      -4       1      -1       0       0       0      <
      -4       1       0       0       0       0      <
      -5       1       3       0       0       0      <
       6      -1       4       0       0       0      <
      -5       1       4       0       0       0      <
       6      -1       5       0       0       0      <
      -1       0       5       0       0       0      o
      -5       1       5       0       0       0      o
       6      -1       6       0       0       0      <
      -1       0       6       0       0       0      <
      -5       1       6       0       0       0      <
       5      -1       7       0       0       0      <
       6      -1       7       0       0       0      <
      -1       0       7       0       0       0      o
      -5       1       7       0       0       0      <
       5      -1       8       0       0       0      <
       6      -1       8       0       0       0      <
      -5       1       8       0       0       0      <
       5      -1       9       0       0       0      <
       6      -1       9       0       0       0      <
      -5       1       9       0       0       0      <
       4      -1      10       0       0       0      <
       5      -1      10       0       0       0      <
       6      -1      10       0       0       0      <
      -5       1      10       0       0       0      <
       4      -1      11       0       0       0      <
       5      -1      11       0       0       0      <
      -2       0      11       0       0       0      <
      -5       1      11       0       0       0      <
       4      -1      12       0       0       0      <
       5      -1      12       0       0       0      <
      -2       0      12       0       0       0      o
       4      -1      13       0       0       0      <
       5      -1      13       0       0       0      <
      -2       0      13       0       0       0      o
       4      -1      14       0       0       0      <
       5      -1      14       0       0       0      <
      -2       0      14       0       0       0      <
       3      -1      15       0       0       0      <
       4      -1      15       0       0       0      <
       5      -1      15       0       0       0      <
      -2       0      15       0       0       0      <
       3      -1      16       0       0       0      <
       4      -1      16       0       0       0      <
       5      -1      16       0       0       0      <
      -2       0      16       0       0       0      <
       3      -1      17       0       0       0      <
       4      -1      17       0       0       0      <
       5      -1      17       0       0       0      <
      -2       0      17       0       0       0      <
       3      -1      18       0       0       0      <
       4      -1      18       0       0       0      <
      -2       0      18       0       0       0      <
       3      -1      19       0       0       0      <
       4      -1      19       0       0       0      <
      -2       0      19       0       0       0      <
       3      -1      20       0       0       0      <
       4      -1      20       0       0       0      <
      -2       0      20       0       0       0      <
       3      -1      21       0       0       0      <
       4      -1      21       0       0       0      <
      -3       0      21       0       0       0      <
       2      -1      22       0       0       0      <
       3      -1      22       0       0       0      <
      -3       0      22       0       0       0      <
       2      -1      23       0       0       0      <
       3      -1      23       0       0       0      <
      -3       0      23       0       0       0      <
       2      -1      24       0       0       0      <
       3      -1      24       0       0       0      <
      -3       0      24       0       0       0      <
       2      -1      25       0       0       0      <
      -3       0      25       0       0       0      <
       2      -1      26       0       0       0      <
       2      -1      27       0       0       0      <
       1       2     -28       0       0       0      <
       0       2     -27       0       0       0      <
       1       2     -27       0       0       0      <
       2       2     -27       0       0       0      <
       0       2     -26       0       0       0      <
       1       2     -26       0       0       0      <
      -1       2     -25       0       0       0      <
       0       2     -25       0       0       0      <
      -1       2     -24       0       0       0      <
      -2       2     -23       0       0       0      <
      -1       2     -23       0       0       0      <
      -2       2     -22       0       0       0      <
      -3       2     -21       0       0       0      <
      -2       2     -21       0       0       0      <
      -3       2     -20       0       0       0      <
       4       1     -19       0       0       0      <
      -4       2     -19       0       0       0      <
      -3       2     -19       0       0       0      <
       3       1     -18       0       0       0      <
       4       1     -18       0       0       0      <
       5       1     -18       0       0       0      <
      -4       2     -18       0       0       0      <
       2       1     -17       0       0       0      <
       3       1     -17       0       0       0      <
       4       1     -17       0       0       0      <
       5       1     -17       0       0       0      <
      -4       2     -17       0       0       0      <
       1       1     -16       0       0       0      <
       2       1     -16       0       0       0      <
      -5       2     -16       0       0       0      <
       1       1     -15       0       0       0      <
      -5       2     -15       0       0       0      <
       0       1     -14       0       0       0      <
      -5       2     -14       0       0       0      <
      -1       1     -13       0       0       0      o
      -1       1     -12       0       0       0      o
      -2       1     -10       0       0       0      o
      -3       1      -8       0       0       0      <
       5       0      -7       0       0       0      <
       6       0      -7       0       0       0      <
      -3       1      -7       0       0       0      <
       4       0      -6       0       0       0      <
       5       0      -6       0       0       0      <
       6       0      -6       0       0       0      <
       3       0      -5       0       0       0      <
       4       0      -5       0       0       0      <
       5       0      -5       0       0       0      <
       6       0      -5       0       0       0      <
      -4       1      -5       0       0       0      <
       2       0      -4       0       0       0      o
       3       0      -4       0       0       0      o
       4       0      -4       0       0       0      <
       5       0      -4       0       0       0      <
       6       0      -4       0       0       0      <
      -4       1      -4       0       0       0      <
       2       0      -3       0       0       0      <
       1       0      -2    0.01    0.01       0      o
      -5       1      -2       0       0       0      <
      -5       1      -1       0       0       0      <
      -5       1       0       0       0       0      <
      -6       1       1       0       0       0      <
      -1       0       2    0.01       0       0      o
      -6       1       2       0       0       0      <
      -6       1       3       0       0       0      <
      -6       1       4       0       0       0      <
      -2       0       5       0       0       0      o
      -6       1       5       0       0       0      <
      -3       0       7       0       0       0      <
      -3       0       8       0       0       0      <
       5      -1       9       0       0       0      <
       6      -1       9       0       0       0      <
      -3       0       9       0       0       0      <
       4      -1      10       0       0       0      <
       5      -1      10       0       0       0      <
       6      -1      10       0       0       0      <
      -4       0      10       0       0       0      <
       3      -1      11       0       0       0      <
       4      -1      11       0       0       0      <
       5      -1      11       0       0       0      <
      -4       0      11       0       0       0      <
       3      -1      12       0       0       0      <
       4      -1      12       0       0       0      <
       5      -1      12       0       0       0      <
      -4       0      12       0       0       0      <
       2      -1      13       0       0       0      <
       3      -1      13       0       0       0      <
       4      -1      13       0       0       0      <
       5      -1      13       0       0       0      <
      -4       0      13       0       0       0      <
       2      -1      14       0       0       0      <
       3      -1      14       0       0       0      <
      -4       0      14       0       0       0      <
       1      -1      15       0       0       0      <
       2      -1      15       0       0       0      <
       1      -1      16       0       0       0      <
       2      -1      16       0       0       0      <
       0      -1      17       0       0       0      <
       1      -1      17       0       0       0      <
       0      -1      18       0       0       0      <
       1      -1      18       0       0       0      <
       0      -1      19       0       0       0      <
      -1      -1      20       0       0       0      <
       0      -1      20       0       0       0      <
      -1      -1      21       0       0       0      <
       0      -1      21       0       0       0      <
      -1      -1      22       0       0       0      <
      -2      -1      23       0       0       0      <
      -1      -1      23       0       0       0      <
      -2      -1      24       0       0       0      <
      -1      -1      24       0       0       0      <
      -2      -1      25       0       0       0      <
      -1      -1      25       0       0       0      <
      -2      -1      26       0       0       0      <
      -2      -1      27       0       0       0      <
      -2       4     -26       0       0       0      <
      -1       4     -26       0       0       0      <
       0       4     -26       0       0       0      <
       0       4     -25       0       0       0      <
       1       4     -25       0       0       0      <
       2       4     -24       0       0       0      <
       3       4     -23       0       0       0      <
       4       4     -22       0       0       0      <
      -4       3     -21       0       0       0      <
      -3       3     -21       0       0       0      <
      -2       3     -21       0       0       0      <
      -2       3     -20       0       0       0      <
      -1       3     -20       0       0       0      <
       0       3     -20       0       0       0      <
       0       3     -19       0       0       0      o
       1       3     -19       0       0       0      <
       2       3     -18       0       0       0      <
       3       3     -17       0       0       0      <
       4       3     -16       0       0       0      <
      -5       2     -15       0       0       0      <
      -4       2     -15       0       0       0      <
      -3       2     -15       0       0       0      <
       5       3     -15       0       0       0      <
      -5       2     -14       0       0       0      <
      -2       2     -14       0       0       0      <
      -1       2     -14       0       0       0      <
       5       3     -14       0       0       0      <
       0       2     -13       0       0       0      <
       1       2     -13       0       0       0      <
       2       2     -12       0       0       0      <
       3       2     -11       0       0       0      <
       4       2     -10       0       0       0      <
      -6       1      -9       0       0       0      <
      -5       1      -9       0       0       0      <
      -4       1      -9       0       0       0      <
       4       2      -9       0       0       0      <
       5       2      -9       0       0       0      <
      -6       1      -8       0       0       0      <
      -5       1      -8       0       0       0      <
      -4       1      -8       0       0       0      <
      -3       1      -8       0       0       0      <
      -2       1      -8       0       0       0      <
       5       2      -8       0       0       0      <
       0       1      -7       0       0       0      o
       6       2      -7       0       0       0      <
       1       1      -6       0       0       0      o
       6       2      -6       0       0       0      <
       2       1      -5       0       0       0      <
       3       1      -4       0       0       0      o
       4       1      -3       0       0       0      <
      -6       0      -2       0       0       0      <
      -5       0      -2       0       0       0      <
      -4       0      -2       0       0       0      <
       5       1      -2       0       0       0      o
      -6       0      -1       0       0       0      <
      -5       0      -1       0       0       0      <
      -4       0      -1       0       0       0      <
      -3       0      -1       0       0       0      <
      -2       0      -1       0       0       0      <
       5       1      -1       0       0       0      <
       6       1       0       0       0       0      <
       6       1       1       0       0       0      <
       2       0       2       0       0       0      <
       3       0       3       0       0       0      <
       4       0       4       0       0       0      <
      -6      -1       5       0       0       0      <
      -5      -1       5       0       0       0      <
      -4      -1       5       0       0       0      <
       4       0       5       0       0       0      <
       5       0       5       0       0       0      <
      -6      -1       6       0       0       0      <
      -5      -1       6       0       0       0      <
      -4      -1       6       0       0       0      <
      -3      -1       6       0       0       0      <
      -2      -1       6       0       0       0      o
       5       0       6       0       0       0      <
       0      -1       7       0       0       0      o
       6       0       7       0       0       0      <
       1      -1       8       0       0       0      o
       6       0       8       0       0       0      <
       2      -1       9       0       0       0      o
       3      -1      10       0       0       0      <
       3      -1      11       0       0       0      <
       4      -1      11       0       0       0      <
       4      -1      12       0       0       0      <
      -5      -2      13       0       0       0      <
      -4      -2      13       0       0       0      <
      -3      -2      13       0       0       0      <
       5      -1      13       0       0       0      <
      -4      -2      14       0       0       0      <
      -3      -2      14       0       0       0      <
      -2      -2      14       0       0       0      <
      -1      -2      14       0       0       0      <
       5      -1      14       0       0       0      <
       0      -2      15       0       0       0      <
       1      -2      16       0       0       0      <
       2      -2      17       0       0       0      <
       3      -2      18       0       0       0      <
       3      -2      19       0       0       0      <
       4      -2      19       0       0       0      <
       4      -2      20       0       0       0      <
      -3      -3      21       0       0       0      <
      -2      -3      21       0       0       0      <
       4      -2      21       0       0       0      <
      -3      -3      22       0       0       0      <
      -2      -3      22       0       0       0      <
      -1      -3      22       0       0       0      <
      -2      -3      23       0       0       0      <
      -1      -3      23       0       0       0      <
       0      -3      23       0       0       0      <
       0      -3      24       0       0       0      <
       1      -3      24       0       0       0      <
       1      -3      25       0       0       0      <
       2      -3      25       0       0       0      <
       2      -3      26       0       0       0      <
       2      -3      27       0       0       0      <
       0       5     -28       0       0       0      <
      -2       4     -25       0       0       0      <
      -2       4     -24       0       0       0      <
      -1       4     -24       0       0       0      <
       0       4     -24       0       0       0      <
       0       4     -23       0       0       0      <
       1       4     -23       0       0       0      <
       1       4     -22       0       0       0      <
       2       4     -22       0       0       0      <
       2       4     -21       0       0       0      <
       3       4     -21       0       0       0      <
      -4       3     -20       0       0       0      <
      -3       3     -20       0       0       0      <
       3       4     -20       0       0       0      <
       4       4     -20       0       0       0      <
      -3       3     -19       0       0       0      <
      -2       3     -19       0       0       0      <
      -1       3     -19       0       0       0      <
       4       4     -19       0       0       0      <
      -1       3     -18       0       0       0      <
       0       3     -18       0       0       0      <
       1       3     -17       0       0       0      o
       2       3     -16       0       0       0      o
      -5       2     -15       0       0       0      <
       3       3     -15       0       0       0      <
      -5       2     -14       0       0       0      <
      -4       2     -14       0       0       0      <
      -3       2     -14       0       0       0      <
       4       3     -14       0       0       0      <
      -2       2     -13       0       0       0      <
      -1       2     -13       0       0       0      <
       4       3     -13       0       0       0      <
       5       3     -13       0       0       0      <
       0       2     -12       0       0       0      <
       5       3     -12       0       0       0      <
       1       2     -11       0       0       0      o
       2       2     -10       0       0       0      <
      -6       1      -9       0       0       0      <
      -5       1      -9       0       0       0      <
      -4       1      -9       0       0       0      <
       3       2      -9       0       0       0      <
      -6       1      -8       0       0       0      <
      -5       1      -8       0       0       0      <
      -4       1      -8       0       0       0      <
      -3       1      -8       0       0       0      <
       4       2      -8       0       0       0      <
      -1       1      -7       0       0       0      o
       5       2      -7       0       0       0      <
       0       1      -6       0       0       0      o
       5       2      -6       0       0       0      <
       6       2      -5       0       0       0      <
       2       1      -4       0       0       0      <
       6       2      -4       0       0       0      <
      -6       0      -3       0       0       0      <
      -5       0      -3       0       0       0      <
       3       1      -3       0       0       0      <
      -6       0      -2       0       0       0      <
      -5       0      -2       0       0       0      <
      -4       0      -2       0       0       0      <
      -3       0      -2       0       0       0      <
       4       1      -2       0       0       0      <
       5       1       0       0       0       0      <
       1       0       1       0       0       0      o
       6       1       1       0       0       0      <
       2       0       2       0       0       0      <
       6       1       2       0       0       0      <
      -6      -1       3       0       0       0      <
       3       0       3       0       0       0      <
      -6      -1       4       0       0       0      <
      -5      -1       4       0       0       0      <
      -4      -1       4       0       0       0      <
      -3      -1       4       0       0       0      o
      -3      -1       5       0       0       0      o
      -2      -1       5       0       0       0      o
       4       0       5       0       0       0      <
       5       0       6       0       0       0      <
       5       0       7       0       0       0      <
       6       0       8       0       0       0      <
       2      -1       9       0       0       0      <
       6       0       9       0       0       0      <
      -5      -2      10       0       0       0      <
       3      -1      10       0       0       0      <
      -5      -2      11       0       0       0      <
      -4      -2      11       0       0       0      <
      -3      -2      11       0       0       0      o
       4      -1      11       0       0       0      <
      -2      -2      12       0       0       0      <
      -1      -2      12       0       0       0      o
       4      -1      12       0       0       0      <
      -1      -2      13       0       0       0      <
       0      -2      13       0       0       0      <
       5      -1      13       0       0       0      <
       1      -2      14       0       0       0      <
       5      -1      14       0       0       0      <
       1      -2      15       0       0       0      o
       2      -2      15       0       0       0      <
       2      -2      16       0       0       0      <
      -4      -3      17       0       0       0      <
       3      -2      17       0       0       0      o
      -4      -3      18       0       0       0      <
      -3      -3      18       0       0       0      <
       4      -2      18       0       0       0      <
      -4      -3      19       0       0       0      <
      -3      -3      19       0       0       0      <
      -2      -3      19       0       0       0      <
      -1      -3      19       0       0       0      <
       4      -2      19       0       0       0      <
      -1      -3      20       0       0       0      <
       0      -3      20       0       0       0      o
       0      -3      21       0       0       0      <
       1      -3      21       0       0       0      <
       1      -3      22       0       0       0      <
       2      -3      23       0       0       0      <
       2      -3      24       0       0       0      <
       3      -3      24       0       0       0      <
      -3      -4      25       0       0       0      <
      -2      -4      26       0       0       0      <
      -2      -4      27       0       0       0      <
      -1      -4      27       0       0       0      <
      -1      -4      28       0       0       0      <
       0      -4      28       0       0       0      <
      -1       5     -27       0       0       0      <
       0       5     -27       0       0       0      <
       1       5     -26       0       0       0      <
       2       5     -25       0       0       0      <
      -3       4     -24       0       0       0      <
       3       5     -24       0       0       0      <
      -2       4     -23       0       0       0      <
      -1       4     -23       0       0       0      <
      -1       4     -22       0       0       0      <
       0       4     -22       0       0       0      <
       1       4     -21       0       0       0      <
       2       4     -20       0       0       0      <
      -4       3     -19       0       0       0      <
      -3       3     -19       0       0       0      <
       3       4     -19       0       0       0      <
      -2       3     -18       0       0       0      <
       4       4     -18       0       0       0      <
      -1       3     -17       0       0       0      <
       0       3     -17       0       0       0      <
       4       4     -17       0       0       0      <
       1       3     -16       0       0       0      o
       5       4     -16       0       0       0      <
       2       3     -15       0       0       0      <
      -5       2     -14       0       0       0      <
      -4       2     -14       0       0       0      <
       3       3     -14       0       0       0      <
      -3       2     -13       0       0       0      <
      -2       2     -13       0       0       0      <
       3       3     -13       0       0       0      <
      -1       2     -12       0       0       0      <
       4       3     -12       0       0       0      <
       0       2     -11       0       0       0      <
       5       3     -11       0       0       0      <
       5       3     -10       0       0       0      <
      -6       1      -9       0       0       0      <
      -5       1      -9       0       0       0      <
       2       2      -9       0       0       0      <
       6       3      -9       0       0       0      <
      -5       1      -8       0       0       0      <
      -4       1      -8       0       0       0      <
      -3       1      -8       0       0       0      <
       3       2      -8       0       0       0      <
      -2       1      -7       0       0       0      o
       4       2      -7       0       0       0      <
       5       2      -5       0       0       0      <
      -6       0      -4       0       0       0      <
       6       2      -4       0       0       0      <
      -6       0      -3       0       0       0      <
      -5       0      -3       0       0       0      <
      -4       0      -3       0       0       0      <
       6       2      -3       0       0       0      <
      -3       0      -2       0       0       0      o
       3       1      -2       0       0       0      <
      -1       0      -1       0       0       0      o
       4       1      -1       0       0       0      <
       5       1       0       0       0       0      <
       1       0       1       0       0       0      o
       5       1       1       0       0       0      <
      -6      -1       2       0       0       0      <
       2       0       2       0       0       0      <
       6       1       2       0       0       0      <
      -6      -1       3       0       0       0      <
      -5      -1       3       0       0       0      <
      -4      -1       3       0       0       0      <
       6       1       3       0       0       0      <
      -3      -1       4       0       0       0      o
      -2      -1       4       0       0       0      <
      -1      -1       5       0       0       0      <
       4       0       5       0       0       0      <
       0      -1       6       0       0       0      <
       5       0       6       0       0       0      <
       1      -1       7       0       0       0      o
       5       0       7       0       0       0      <
       2      -1       8       0       0       0      <
       6       0       8       0       0       0      <
      -5      -2       9       0       0       0      <
      -4      -2       9       0       0       0      <
       6       0       9       0       0       0      <
      -4      -2      10       0       0       0      <
      -3      -2      10       0       0       0      <
       3      -1      10       0       0       0      <
      -2      -2      11       0       0       0      <
      -1      -2      11       0       0       0      o
       4      -1      11       0       0       0      <
       0      -2      12       0       0       0      o
       1      -2      13       0       0       0      <
       5      -1      13       0       0       0      <
      -4      -3      15       0       0       0      <
       2      -2      15       0       0       0      <
      -4      -3      16       0       0       0      <
      -3      -3      16       0       0       0      <
       3      -2      16       0       0       0      <
      -3      -3      17       0       0       0      <
      -2      -3      17       0       0       0      <
       4      -2      17       0       0       0      <
      -1      -3      18       0       0       0      <
       4      -2      18       0       0       0      <
       0      -3      19       0       0       0      <
       1      -3      20       0       0       0      <
       2      -3      21       0       0       0      <
       2      -3      22       0       0       0      <
       3      -3      22       0       0       0      <
      -3      -4      23       0       0       0      <
      -2      -4      23       0       0       0      <
       3      -3      23       0       0       0      <
      -3      -4      24       0       0       0      <
      -2      -4      24       0       0       0      <
      -1      -4      24       0       0       0      <
      -1      -4      25       0       0       0      <
       0      -4      25       0       0       0      <
       0      -4      26       0       0       0      <
       1      -4      27       0       0       0      <
       1      -4      28       0       0       0      <
      -1       5     -26       0       0       0      <
       0       5     -25       0       0       0      <
       1       5     -24       0       0       0      <
      -3       4     -23       0       0       0      <
       1       5     -23       0       0       0      <
      -2       4     -22       0       0       0      <
       2       5     -22       0       0       0      <
      -1       4     -21       0       0       0      <
       3       5     -21       0       0       0      <
       0       4     -20       0       0       0      <
      -4       3     -19       0       0       0      <
       1       4     -19       0       0       0      <
       4       5     -19       0       0       0      <
      -3       3     -18       0       0       0      <
       2       4     -18       0       0       0      <
      -2       3     -17       0       0       0      <
       2       4     -17       0       0       0      <
      -1       3     -16       0       0       0      <
       3       4     -16       0       0       0      <
      -5       2     -15       0       0       0      <
       0       3     -15       0       0       0      <
       4       4     -15       0       0       0      <
      -4       2     -14       0       0       0      <
      -3       2     -14       0       0       0      <
       1       3     -14       0       0       0      <
       4       4     -14       0       0       0      <
      -3       2     -13       0       0       0      o
       2       3     -13       0       0       0      <
       5       4     -13       0       0       0      <
       5       4     -12       0       0       0      <
       3       3     -11       0       0       0      <
      -6       1     -10       0       0       0      <
      -5       1     -10       0       0       0      <
       4       3     -10       0       0       0      <
      -4       1      -9       0       0       0      <
       1       2      -9       0       0       0      o
       4       3      -9       0       0       0      <
       5       3      -8       0       0       0      <
       5       3      -7       0       0       0      <
      -6       0      -6       0       0       0      <
       3       2      -6       0       0       0      <
       6       3      -6       0       0       0      <
      -6       0      -5       0       0       0      <
      -5       0      -5       0       0       0      <
       6       3      -5       0       0       0      <
      -4       0      -4       0       0       0      <
       1       1      -4       0       0       0      o
       4       2      -4       0       0       0      o
      -3       0      -3       0       0       0      <
       5       2      -3       0       0       0      <
       5       2      -2       0       0       0      <
      -6      -1      -1       0       0       0      o
       3       1      -1       0       0       0      o
       6       2      -1       0       0       0      <
      -6      -1       0       0       0       0      <
      -5      -1       0       0       0       0      <
       6       2       0       0       0       0      o
      -4      -1       1       0       0       0      <
       4       1       1       0       0       0      <
      -3      -1       2       0       0       0      o
      -2      -1       3       0       0       0      <
       2       0       3       0       0       0      <
       5       1       3       0       0       0      <
      -1      -1       4       0       0       0      o
      -6      -2       5       0       0       0      <
       3       0       5       0       0       0      <
       6       1       5       0       0       0      <
      -5      -2       6       0       0       0      <
      -4      -2       6       0       0       0      <
       4       0       6       0       0       0      <
      -4      -2       7       0       0       0      o
      -3      -2       7       0       0       0      <
       1      -1       7       0       0       0      o
       5       0       8       0       0       0      <
       5       0       9       0       0       0      <
      -1      -2      10       0       0       0      o
       3      -1      10       0       0       0      <
       6       0      10       0       0       0      <
      -5      -3      11       0       0       0      <
       0      -2      11       0       0       0      <
      -5      -3      12       0       0       0      <
      -4      -3      12       0       0       0      o
       4      -1      12       0       0       0      <
      -3      -3      13       0       0       0      <
      -2      -3      14       0       0       0      o
       2      -2      14       0       0       0      <
       5      -1      14       0       0       0      <
      -1      -3      16       0       0       0      <
       3      -2      16       0       0       0      <
       0      -3      17       0       0       0      <
      -4      -4      18       0       0       0      <
       1      -3      18       0       0       0      <
       4      -2      18       0       0       0      <
      -4      -4      19       0       0       0      <
      -3      -4      19       0       0       0      <
       1      -3      19       0       0       0      <
      -2      -4      20       0       0       0      <
       2      -3      20       0       0       0      <
      -2      -4      21       0       0       0      <
      -1      -4      21       0       0       0      <
      -1      -4      22       0       0       0      <
       3      -3      22       0       0       0      <
       0      -4      23       0       0       0      <
       1      -4      24       0       0       0      <
       1      -4      25       0       0       0      <
      -2      -5      26       0       0       0      <
       2      -4      26       0       0       0      <
      -1      -5      27       0       0       0      <
       0       6     -27       0       0       0      <
      -2       5     -26       0       0       0      <
       1       6     -26       0       0       0      <
      -2       5     -25       0       0       0      <
       2       6     -25       0       0       0      <
      -1       5     -24       0       0       0      <
       3       6     -24       0       0       0      <
       0       5     -23       0       0       0      <
       3       6     -23       0       0       0      <
      -3       4     -22       0       0       0      <
       1       5     -22       0       0       0      <
      -2       4     -21       0       0       0      <
       2       5     -21       0       0       0      <
      -1       4     -20       0       0       0      <
       2       5     -20       0       0       0      <
      -4       3     -19       0       0       0      <
       0       4     -19       0       0       0      <
       3       5     -19       0       0       0      <
      -4       3     -18       0       0       0      <
      -3       3     -18       0       0       0      <
      -2       3     -17       0       0       0      <
       1       4     -17       0       0       0      <
       4       5     -17       0       0       0      <
       2       4     -16       0       0       0      o
       5       5     -16       0       0       0      <
      -5       2     -15       0       0       0      <
       5       5     -15       0       0       0      <
      -4       2     -14       0       0       0      <
       0       3     -14       0       0       0      <
       3       4     -14       0       0       0      <
      -3       2     -13       0       0       0      <
       1       3     -13       0       0       0      <
       4       4     -13       0       0       0      <
      -2       2     -12       0       0       0      <
      -1       2     -11       0       0       0      o
       5       4     -11       0       0       0      o
      -5       1     -10       0       0       0      <
       3       3     -10       0       0       0      <
      -4       1      -9       0       0       0      <
      -3       1      -8       0       0       0      <
       1       2      -8       0       0       0      o
       4       3      -8       0       0       0      <
       2       2      -7       0       0       0      o
      -6       0      -6       0       0       0      <
      -5       0      -6       0       0       0      <
      -1       1      -6       0       0       0      o
       5       3      -6       0       0       0      <
      -5       0      -5       0       0       0      <
      -4       0      -5       0       0       0      <
       0       1      -5       0       0       0      o
       3       2      -5       0       0       0      o
       6       3      -5       0       0       0      <
       6       3      -4       0       0       0      <
       4       2      -3       0       0       0      <
      -6      -1      -2       0       0       0      <
       2       1      -2       0       0       0      o
       5       2      -2       0       0       0      <
      -6      -1      -1       0       0       0      <
      -5      -1      -1       0       0       0      <
       5       2      -1       0       0       0      <
      -5      -1       0       0       0       0      <
      -4      -1       0       0       0       0      <
       3       1       0       0       0       0      <
       6       2       0       0       0       0      <
      -3      -1       1       0       0       0      o
       6       2       1       0       0       0      <
       4       1       2       0       0       0      <
      -6      -2       3       0       0       0      <
       2       0       3       0       0       0      <
       5       1       3       0       0       0      <
      -6      -2       4       0       0       0      <
      -5      -2       4       0       0       0      <
       5       1       4       0       0       0      <
      -5      -2       5       0       0       0      o
      -4      -2       5       0       0       0      <
       0      -1       5       0       0       0      o
       3       0       5       0       0       0      <
       6       1       5       0       0       0      <
      -3      -2       6       0       0       0      o
       6       1       6       0       0       0      <
       4       0       7       0       0       0      <
       2      -1       8       0       0       0      <
       5       0       8       0       0       0      <
      -5      -3       9       0       0       0      <
      -1      -2       9       0       0       0      o
       5       0       9       0       0       0      <
      -5      -3      10       0       0       0      <
      -4      -3      10       0       0       0      <
       0      -2      10       0       0       0      o
       3      -1      10       0       0       0      <
       6       0      10       0       0       0      <
      -4      -3      11       0       0       0      <
      -3      -3      12       0       0       0      <
       1      -2      12       0       0       0      o
       4      -1      12       0       0       0      <
      -2      -3      13       0       0       0      <
       2      -2      13       0       0       0      <
      -1      -3      14       0       0       0      <
       5      -1      14       0       0       0      <
       3      -2      15       0       0       0      <
      -4      -4      16       0       0       0      <
       0      -3      16       0       0       0      <
      -3      -4      17       0       0       0      <
       1      -3      17       0       0       0      <
       4      -2      17       0       0       0      <
      -2      -4      18       0       0       0      o
       4      -2      18       0       0       0      <
       2      -3      19       0       0       0      <
      -1      -4      20       0       0       0      <
       0      -4      21       0       0       0      <
       3      -3      21       0       0       0      <
      -3      -5      22       0       0       0      <
      -3      -5      23       0       0       0      <
       1      -4      23       0       0       0      <
      -2      -5      24       0       0       0      <
       2      -4      24       0       0       0      <
      -1      -5      25       0       0       0      <
       2      -4      25       0       0       0      <
      -1      -5      26       0       0       0      <
       0      -5      27       0       0       0      <
      -1       6     -27       0       0       0      <
       0       6     -26       0       0       0      <
      -2       5     -25       0       0       0      <
       1       6     -25       0       0       0      <
      -2       5     -24       0       0       0      <
       2       6     -24       0       0       0      <
      -1       5     -23       0       0       0      <
       2       6     -23       0       0       0      <
      -3       4     -22       0       0       0      <
       0       5     -22       0       0       0      <
       3       6     -22       0       0       0      <
      -3       4     -21       0       0       0      <
       1       5     -21       0       0       0      <
      -2       4     -20       0       0       0      <
       4       6     -20       0       0       0      <
      -1       4     -19       0       0       0      o
       2       5     -19       0       0       0      <
      -4       3     -18       0       0       0      <
       0       4     -18       0       0       0      <
       3       5     -18       0       0       0      <
      -3       3     -17       0       0       0      <
      -2       3     -16       0       0       0      <
       4       5     -16       0       0       0      <
      -5       2     -15       0       0       0      <
      -1       3     -15       0       0       0      <
       2       4     -15       0       0       0      <
      -4       2     -14       0       0       0      <
       5       5     -14       0       0       0      <
      -3       2     -13       0       0       0      <
       3       4     -13       0       0       0      <
      -2       2     -12       0       0       0      <
       1       3     -12       0       0       0      <
       4       4     -12       0       0       0      <
      -5       1     -11       0       0       0      <
      -5       1     -10       0       0       0      <
       5       4     -10       0       0       0      <
      -4       1      -9       0       0       0      <
       0       2      -9       0       0       0      o
       3       3      -9       0       0       0      <
       6       4      -8       0       0       0      <
      -6       0      -7       0       0       0      <
      -2       1      -7       0       0       0      o
       4       3      -7       0       0       0      <
      -5       0      -6       0       0       0      <
      -1       1      -6       0       0       0      o
       2       2      -6       0       0       0      o
      -4       0      -5       0       0       0      <
       5       3      -5       0       0       0      <
      -3       0      -4       0       0       0      o
       1       1      -3    0.01    0.01       0      o
       4       2      -3       0       0       0      <
       6       3      -3       0       0       0      <
      -6      -1      -2       0       0       0      <
      -5      -1      -1       0       0       0      <
       5       2      -1       0       0       0      <
      -4      -1       0       0       0       0      <
       3       1       0       0       0       0      <
      -3      -1       1       0       0       0      <
       6       2       1       0       0       0      <
      -6      -2       2       0       0       0      <
      -2      -1       2       0       0       0      o
       4       1       2       0       0       0      <
       6       2       2       0       0       0      <
      -6      -2       3       0       0       0      <
      -5      -2       3       0       0       0      <
       2       0       3       0       0       0      <
      -5      -2       4       0       0       0      <
      -4      -2       4       0       0       0      <
       5       1       4       0       0       0      <
       3       0       5       0       0       0      <
       6       1       6       0       0       0      <
      -2      -2       7       0       0       0      o
       4       0       7       0       0       0      <
       6       1       7       0       0       0      <
      -5      -3       8       0       0       0      <
      -1      -2       8       0       0       0      o
       2      -1       8       0       0       0      o
      -5      -3       9       0       0       0      <
      -4      -3       9       0       0       0      <
       5       0       9       0       0       0      <
       3      -1      10       0       0       0      <
      -3      -3      11       0       0       0      <
       1      -2      11       0       0       0      o
      -2      -3      12       0       0       0      <
       4      -1      12       0       0       0      <
      -1      -3      13       0       0       0      <
       2      -2      13       0       0       0      <
      -4      -4      14       0       0       0      <
       5      -1      14       0       0       0      <
      -4      -4      15       0       0       0      <
       0      -3      15       0       0       0      <
       3      -2      15       0       0       0      <
      -3      -4      16       0       0       0      <
       1      -3      16       0       0       0      <
      -2      -4      17       0       0       0      <
       4      -2      17       0       0       0      <
      -1      -4      18       0       0       0      <
       2      -3      18       0       0       0      <
       0      -4      20       0       0       0      <
       3      -3      20       0       0       0      <
      -3      -5      21       0       0       0      <
      -2      -5      22       0       0       0      <
       1      -4      22       0       0       0      <
      -2      -5      23       0       0       0      <
       2      -4      23       0       0       0      <
      -1      -5      24       0       0       0      <
       2      -4      24       0       0       0      <
       0      -5      25       0       0       0      <
       0      -5      26       0       0       0      <
       1      -5      27       0       0       0      <
       1       7     -27       0       0       0      <
      -1       6     -26       0       0       0      <
       0       6     -25       0       0       0      <
      -3       5     -24       0       0       0      <
       1       6     -24       0       0       0      <
      -2       5     -23       0       0       0      <
      -1       5     -22       0       0       0      <
       2       6     -22       0       0       0      <
      -4       4     -21       0       0       0      <
      -3       4     -21       0       0       0      <
       0       5     -21       0       0       0      <
       3       6     -21       0       0       0      <
      -3       4     -20       0       0       0      <
       1       5     -20       0       0       0      <
      -2       4     -19       0       0       0      <
       4       6     -19       0       0       0      <
      -4       3     -18       0       0       0      <
      -1       4     -18       0       0       0      <
       2       5     -18       0       0       0      <
      -4       3     -17       0       0       0      <
       0       4     -17       0       0       0      <
       3       5     -17       0       0       0      <
      -3       3     -16       0       0       0      <
       1       4     -16       0       0       0      <
      -2       3     -15       0       0       0      <
       4       5     -15       0       0       0      <
      -5       2     -14       0       0       0      <
      -1       3     -14       0       0       0      <
       2       4     -14       0       0       0      <
      -4       2     -13       0       0       0      <
       0       3     -13       0       0       0      o
       5       5     -13       0       0       0      <
      -3       2     -12       0       0       0      <
      -2       2     -11       0       0       0      <
       4       4     -11       0       0       0      <
      -5       1     -10       0       0       0      <
      -1       2     -10       0       0       0      o
       2       3     -10       0       0       0      o
      -4       1      -9       0       0       0      <
       5       4      -9       0       0       0      <
      -3       1      -8       0       0       0      <
       3       3      -8       0       0       0      <
      -6       0      -7       0       0       0      <
      -2       1      -7       0       0       0      o
       4       3      -7       0       0       0      <
       6       4      -7       0       0       0      <
      -6       0      -6       0       0       0      <
      -5       0      -6       0       0       0      <
      -4       0      -5       0       0       0      <
       5       3      -5       0       0       0      <
      -3       0      -4       0       0       0      o
       3       2      -4       0       0       0      o
       1       1      -3    0.01    0.01       0      o
       6       3      -3       0       0       0      <
      -6      -1      -2       0       0       0      <
      -5      -1      -2       0       0       0      <
       4       2      -2       0       0       0      <
      -5      -1      -1       0       0       0      <
       5       2       0       0       0       0      <
       6       2       1       0       0       0      <
      -6      -2       2       0       0       0      <
      -2      -1       2       0       0       0      o
       4       1       2       0       0       0      <
       6       2       2       0       0       0      <
      -5      -2       3       0       0       0      <
      -1      -1       3    0.01    0.01       0      o
       2       0       3       0       0       0      <
      -4      -2       4       0       0       0      <
       5       1       4       0       0       0      <
      -3      -2       5       0       0       0      o
       3       0       5       0       0       0      <
       1      -1       6       0       0       0      o
       6       1       6       0       0       0      <
       4       0       7       0       0       0      <
      -5      -3       8       0       0       0      o
       2      -1       8       0       0       0      <
      -4      -3       9       0       0       0      <
       0      -2       9       0       0       0      o
       5       0       9       0       0       0      <
      -3      -3      10       0       0       0      <
      -2      -3      11       0       0       0      <
       1      -2      11       0       0       0      o
       4      -1      11       0       0       0      <
      -5      -4      12       0       0       0      <
      -4      -4      13       0       0       0      <
       5      -1      13       0       0       0      <
      -4      -4      14       0       0       0      <
       0      -3      14       0       0       0      <
       3      -2      14       0       0       0      <
       5      -1      14       0       0       0      <
      -3      -4      15       0       0       0      <
      -2      -4      16       0       0       0      o
       4      -2      16       0       0       0      <
      -1      -4      17       0       0       0      o
       2      -3      17       0       0       0      <
      -4      -5      18       0       0       0      <
      -4      -5      19       0       0       0      <
      -3      -5      19       0       0       0      <
       0      -4      19       0       0       0      <
       3      -3      19       0       0       0      <
      -3      -5      20       0       0       0      <
       1      -4      20       0       0       0      <
      -2      -5      21       0       0       0      <
       1      -4      21       0       0       0      <
       4      -3      21       0       0       0      <
      -1      -5      22       0       0       0      <
       2      -4      22       0       0       0      <
      -3      -6      24       0       0       0      <
       0      -5      24       0       0       0      <
       3      -4      24       0       0       0      <
       1      -5      25       0       0       0      <
      -2      -6      26       0       0       0      <
       1      -5      26       0       0       0      <
      -1      -6      27       0       0       0      <
       0       7     -27       0       0       0      <
      -2       6     -26       0       0       0      <
       1       7     -26       0       0       0      <
      -1       6     -25       0       0       0      <
       1       7     -25       0       0       0      <
      -3       5     -24       0       0       0      <
       2       7     -24       0       0       0      <
       0       6     -23       0       0       0      <
      -2       5     -22       0       0       0      <
       1       6     -22       0       0       0      <
       3       7     -22       0       0       0      <
      -4       4     -21       0       0       0      <
      -1       5     -21       0       0       0      <
      -3       4     -20       0       0       0      <
       0       5     -20       0       0       0      <
       2       6     -20       0       0       0      <
       4       7     -20       0       0       0      <
      -2       4     -19       0       0       0      <
       3       6     -19       0       0       0      <
       1       5     -18       0       0       0      o
       3       6     -18       0       0       0      <
      -4       3     -17       0       0       0      <
      -1       4     -17       0       0       0      <
       4       6     -17       0       0       0      <
      -3       3     -16       0       0       0      <
       0       4     -16       0       0       0      <
      -5       2     -15       0       0       0      <
      -2       3     -15       0       0       0      <
       3       5     -15       0       0       0      <
       5       6     -15       0       0       0      <
       1       4     -14       0       0       0      <
       4       5     -13       0       0       0      <
      -3       2     -12       0       0       0      <
       0       3     -12       0       0       0      <
      -5       1     -11       0       0       0      <
      -2       2     -11       0       0       0      <
       3       4     -11       0       0       0      <
       5       5     -11       0       0       0      <
      -4       1     -10       0       0       0      <
       2       3      -9       0       0       0      <
       4       4      -9       0       0       0      <
      -6       0      -8       0       0       0      <
       0       2      -8       0       0       0      <
      -5       0      -7       0       0       0      <
      -2       1      -7       0       0       0      o
       3       3      -7       0       0       0      <
       5       4      -7       0       0       0      <
      -4       0      -6       0       0       0      <
       4       3      -5       0       0       0      o
       6       4      -5       0       0       0      <
      -6      -1      -4       0       0       0      <
       0       1      -4    0.01    0.01       0      o
      -5      -1      -3       0       0       0      <
      -2       0      -3       0       0       0      <
       3       2      -3       0       0       0      o
       5       3      -3       0       0       0      o
       4       2      -1       0       0       0      <
       6       3      -1       0       0       0      <
      -6      -2       0       0       0       0      <
      -3      -1       0       0       0       0      <
      -5      -2       1       0       0       0      <
      -2      -1       1       0       0       0      o
       3       1       1       0       0       0      <
       5       2       1       0       0       0      <
      -4      -2       3       0       0       0      <
       4       1       3       0       0       0      <
       6       2       3       0       0       0      <
      -6      -3       4       0       0       0      <
      -3      -2       4       0       0       0      <
      -6      -3       5       0       0       0      <
       5       1       5       0       0       0      <
      -5      -3       6       0       0       0      <
       1      -1       6       0       0       0      o
      -4      -3       7       0       0       0      <
      -1      -2       7       0       0       0      o
       4       0       7       0       0       0      <
       6       1       7       0       0       0      <
      -3      -3       8       0       0       0      <
       2      -1       8       0       0       0      <
       6       1       8       0       0       0      <
       5       0       9       0       0       0      <
      -5      -4      10       0       0       0      <
       1      -2      10       0       0       0      o
       3      -1      10       0       0       0      <
       5       0      10       0       0       0      <
      -4      -4      11       0       0       0      <
      -1      -3      11       0       0       0      o
       2      -2      12       0       0       0      <
       4      -1      12       0       0       0      <
      -3      -4      13       0       0       0      <
       0      -3      13       0       0       0      o
      -2      -4      14       0       0       0      <
       3      -2      14       0       0       0      <
       5      -1      14       0       0       0      <
       1      -3      15       0       0       0      <
      -4      -5      16       0       0       0      <
      -1      -4      16       0       0       0      <
       4      -2      16       0       0       0      <
      -3      -5      17       0       0       0      <
       0      -4      17       0       0       0      <
       2      -3      17       0       0       0      <
      -2      -5      18       0       0       0      <
       3      -3      18       0       0       0      <
      -2      -5      19       0       0       0      <
       1      -4      19       0       0       0      o
       3      -3      19       0       0       0      <
      -1      -5      20       0       0       0      <
      -3      -6      21       0       0       0      <
       2      -4      21       0       0       0      <
      -3      -6      22       0       0       0      <
       0      -5      22       0       0       0      <
      -2      -6      23       0       0       0      <
       3      -4      23       0       0       0      <
       1      -5      24       0       0       0      <
      -1      -6      25       0       0       0      <
       0      -6      26       0       0       0      <
       2      -5      26       0       0       0      <
       0      -6      27       0       0       0      <
      -2       6     -26       0       0       0      <
       0       7     -26       0       0       0      <
      -2       6     -25       0       0       0      <
       1       7     -25       0       0       0      <
      -1       6     -24       0       0       0      <
      -3       5     -23       0       0       0      <
       0       6     -23       0       0       0      <
       2       7     -23       0       0       0      <
      -2       5     -22       0       0       0      <
      -1       5     -21       0       0       0      <
       1       6     -21       0       0       0      <
       3       7     -21       0       0       0      <
      -3       4     -20       0       0       0      <
       2       6     -20       0       0       0      <
       4       7     -20       0       0       0      <
       0       5     -19       0       0       0      <
      -2       4     -18       0       0       0      <
       3       6     -18       0       0       0      <
      -4       3     -17       0       0       0      <
      -1       4     -17       0       0       0      <
      -3       3     -16       0       0       0      <
       2       5     -16       0       0       0      <
       4       6     -16       0       0       0      <
      -5       2     -15       0       0       0      <
       1       4     -14       0       0       0      <
       3       5     -14       0       0       0      <
       5       6     -14       0       0       0      <
      -4       2     -13       0       0       0      <
      -1       3     -13       0       0       0      <
      -3       2     -12       0       0       0      <
       2       4     -12       0       0       0      <
       4       5     -12       0       0       0      <
      -5       1     -11       0       0       0      <
      -2       2     -11       0       0       0      <
      -4       1     -10       0       0       0      <
       1       3     -10       0       0       0      o
       3       4     -10       0       0       0      <
       5       5     -10       0       0       0      o
      -6       0      -8       0       0       0      <
       0       2      -8       0       0       0      <
       4       4      -8       0       0       0      <
      -5       0      -7       0       0       0      <
      -2       1      -7       0       0       0      o
      -4       0      -6       0       0       0      <
       5       4      -6       0       0       0      <
      -6      -1      -4       0       0       0      <
       0       1      -4    0.01    0.01       0      o
       6       4      -4       0       0       0      <
      -5      -1      -3       0       0       0      <
      -2       0      -3       0       0       0      <
       5       3      -3       0       0       0      <
      -4      -1      -2       0       0       0      <
       5       3      -2       0       0       0      <
       4       2      -1       0       0       0      <
      -6      -2       0       0       0       0      <
       6       3       0       0       0       0      <
      -5      -2       1       0       0       0      <
      -2      -1       1       0       0       0      o
       5       2       1       0       0       0      <
      -4      -2       2       0       0       0      <
       4       1       3       0       0       0      <
      -6      -3       4       0       0       0      <
       0      -1       4    0.01    0.01       0      o
       6       2       4       0       0       0      <
      -5      -3       5       0       0       0      <
      -2      -2       5       0       0       0      o
       5       1       5       0       0       0      <
      -4      -3       6       0       0       0      <
       5       1       6       0       0       0      <
      -3      -3       8       0       0       0      <
       0      -2       8       0       0       0      <
       6       1       8       0       0       0      <
      -5      -4       9       0       0       0      <
      -2      -3       9       0       0       0      <
       1      -2      10       0       0       0      o
       3      -1      10       0       0       0      <
       5       0      10       0       0       0      <
      -4      -4      11       0       0       0      <
      -1      -3      11       0       0       0      o
      -3      -4      12       0       0       0      o
       2      -2      12       0       0       0      <
       4      -1      12       0       0       0      <
       1      -3      14       0       0       0      <
       3      -2      14       0       0       0      <
       5      -1      14       0       0       0      o
      -4      -5      15       0       0       0      <
      -1      -4      15       0       0       0      <
      -3      -5      16       0       0       0      <
       2      -3      16       0       0       0      <
       4      -2      16       0       0       0      <
       0      -4      17       0       0       0      <
      -2      -5      18       0       0       0      <
       3      -3      18       0       0       0      <
      -1      -5      19       0       0       0      <
       1      -4      19       0       0       0      <
       4      -3      20       0       0       0      <
      -3      -6      21       0       0       0      <
       0      -5      21       0       0       0      <
       2      -4      21       0       0       0      <
       4      -3      21       0       0       0      <
      -2      -6      22       0       0       0      <
       1      -5      23       0       0       0      <
       3      -4      23       0       0       0      <
      -1      -6      24       0       0       0      <
       2      -5      25       0       0       0      <
       0      -6      26       0       0       0      <
       1      -6      27       0       0       0      <
      -1       7     -26       0       0       0      <
       1       8     -26       0       0       0      <
      -2       6     -24       0       0       0      <
       0       7     -24       0       0       0      <
       2       8     -24       0       0       0      <
      -3       5     -22       0       0       0      <
      -1       6     -22       0       0       0      <
       3       8     -22       0       0       0      <
      -2       5     -21       0       0       0      <
       0       6     -21       0       0       0      <
       2       7     -21       0       0       0      <
      -4       4     -20       0       0       0      <
       4       8     -20       0       0       0      <
      -3       4     -19       0       0       0      <
      -1       5     -19       0       0       0      <
       1       6     -19       0       0       0      <
       3       7     -19       0       0       0      <
      -4       3     -17       0       0       0      <
      -2       4     -17       0       0       0      <
       4       7     -17       0       0       0      <
      -1       4     -16       0       0       0      <
       1       5     -16       0       0       0      <
       3       6     -16       0       0       0      <
      -3       3     -15       0       0       0      <
       5       7     -15       0       0       0      <
      -5       2     -14       0       0       0      <
      -2       3     -14       0       0       0      <
       0       4     -14       0       0       0      <
       2       5     -14       0       0       0      <
       4       6     -14       0       0       0      <
      -4       2     -13       0       0       0      <
      -3       2     -12       0       0       0      <
       3       5     -12       0       0       0      <
       5       6     -12       0       0       0      <
      -5       1     -11       0       0       0      <
      -4       1     -10       0       0       0      <
       4       5     -10       0       0       0      <
      -6       0      -9       0       0       0      <
      -1       2      -9       0       0       0      o
       1       3      -9       0       0       0      o
       3       4      -9       0       0       0      <
       5       5      -8       0       0       0      <
      -2       1      -7       0       0       0      o
       2       3      -7       0       0       0      o
       4       4      -7       0       0       0      <
      -4       0      -6       0       0       0      <
       6       5      -6       0       0       0      <
      -6      -1      -5       0       0       0      <
      -3       0      -5       0       0       0      <
       3       3      -5       0       0       0      <
       5       4      -5       0       0       0      <
      -5      -1      -4       0       0       0      <
       4       3      -3       0       0       0      <
       6       4      -3       0       0       0      <
      -6      -2      -2       0       0       0      <
       6       4      -2       0       0       0      <
      -6      -2      -1       0       0       0      <
      -3      -1      -1       0       0       0      <
       5       3      -1       0       0       0      <
      -5      -2       0       0       0       0      <
       2       1       0       0       0       0      <
      -4      -2       1       0       0       0      <
       6       3       1       0       0       0      <
      -6      -3       2       0       0       0      <
      -1      -1       2    0.01    0.01       0      o
       3       1       2       0       0       0      <
      -5      -3       3       0       0       0      <
       5       2       3       0       0       0      <
      -2      -2       4       0       0       0      <
       4       1       4       0       0       0      <
      -4      -3       5       0       0       0      <
       6       2       5       0       0       0      <
      -6      -4       6       0       0       0      <
      -3      -3       6       0       0       0      <
       3       0       6       0       0       0      <
       5       1       6       0       0       0      <
      -5      -4       7       0       0       0      <
      -2      -3       8       0       0       0      o
       4       0       8       0       0       0      <
       6       1       8       0       0       0      <
       6       1       9       0       0       0      <
      -3      -4      10       0       0       0      <
       5       0      10       0       0       0      <
      -5      -5      11       0       0       0      <
       0      -3      11       0       0       0      <
       2      -2      11       0       0       0      <
      -4      -5      12       0       0       0      <
       4      -1      12       0       0       0      <
       1      -3      13       0       0       0      <
       3      -2      13       0       0       0      <
      -3      -5      14       0       0       0      <
       5      -1      14       0       0       0      <
       0      -4      15       0       0       0      <
       2      -3      15       0       0       0      <
       4      -2      15       0       0       0      <
      -4      -6      16       0       0       0      <
       4      -2      16       0       0       0      <
      -1      -5      17       0       0       0      <
       1      -4      17       0       0       0      <
       3      -3      17       0       0       0      <
      -3      -6      18       0       0       0      <
       0      -5      19       0       0       0      <
       2      -4      19       0       0       0      <
       4      -3      19       0       0       0      <
      -2      -6      20       0       0       0      <
       4      -3      20       0       0       0      <
      -1      -6      21       0       0       0      <
       1      -5      21       0       0       0      <
       3      -4      21       0       0       0      <
      -3      -7      22       0       0       0      <
       0      -6      23       0       0       0      <
       2      -5      23       0       0       0      <
      -2      -7      24       0       0       0      <
      -1      -7      25       0       0       0      <
       1      -6      25       0       0       0      <
      -1      -7      26       0       0       0      <
       0      -7      27       0       0       0      <
       0       8     -26       0       0       0      <
      -1       7     -24       0       0       0      <
       1       8     -24       0       0       0      <
      -2       6     -23       0       0       0      <
       0       7     -23       0       0       0      <
       2       8     -22       0       0       0      <
      -3       5     -21       0       0       0      <
      -1       6     -21       0       0       0      <
       1       7     -21       0       0       0      <
      -4       4     -20       0       0       0      <
      -2       5     -20       0       0       0      <
       3       8     -20       0       0       0      <
       2       7     -19       0       0       0      <
      -3       4     -18       0       0       0      <
      -1       5     -18       0       0       0      <
       1       6     -18       0       0       0      <
       4       8     -18       0       0       0      <
       3       7     -17       0       0       0      <
      -4       3     -16       0       0       0      <
       2       6     -16       0       0       0      <
      -5       2     -15       0       0       0      <
      -3       3     -15       0       0       0      <
      -1       4     -15       0       0       0      <
       4       7     -15       0       0       0      <
       3       6     -14       0       0       0      <
      -4       2     -13       0       0       0      <
       0       4     -13       0       0       0      <
       2       5     -13       0       0       0      <
       5       7     -13       0       0       0      <
      -3       2     -12       0       0       0      <
       4       6     -12       0       0       0      <
      -5       1     -11       0       0       0      <
       3       5     -11       0       0       0      <
      -6       0     -10       0       0       0      <
      -4       1     -10       0       0       0      <
      -2       2     -10       0       0       0      <
       0       3     -10       0       0       0      o
       5       6     -10       0       0       0      <
      -6       0      -9       0       0       0      <
       4       5      -9       0       0       0      <
      -5       0      -8       0       0       0      <
       1       3      -8       0       0       0      o
      -4       0      -7       0       0       0      <
      -2       1      -7       0       0       0      o
       5       5      -7       0       0       0      o
      -6      -1      -6       0       0       0      o
      -5      -1      -5       0       0       0      <
      -3       0      -5       0       0       0      <
       1       2      -5       0       0       0      o
       3       3      -4       0       0       0      <
       6       5      -4       0       0       0      <
      -6      -2      -3       0       0       0      <
      -4      -1      -3       0       0       0      <
       2       2      -3       0       0       0      o
       5       4      -3       0       0       0      <
      -3      -1      -2       0       0       0      <
       4       3      -2       0       0       0      <
      -5      -2      -1       0       0       0      <
       3       2      -1       0       0       0      <
       6       4      -1       0       0       0      <
      -4      -2       0       0       0       0      <
      -2      -1       0       0       0       0      <
       5       3       0       0       0       0      <
      -6      -3       1       0       0       0      <
       4       2       1       0       0       0      o
      -5      -3       2       0       0       0      <
       1       0       2    0.01       0       0      o
       6       3       2       0       0       0      <
       6       3       3       0       0       0      <
      -6      -4       4       0       0       0      <
       2       0       4       0       0       0      o
       5       2       4       0       0       0      <
      -3      -3       5       0       0       0      o
      -1      -2       5       0       0       0      o
       4       1       5       0       0       0      <
       3       0       6       0       0       0      <
       6       2       6       0       0       0      <
      -4      -4       7       0       0       0      <
      -2      -3       7       0       0       0      o
       0      -2       7       0       0       0      o
       5       1       7       0       0       0      <
       4       0       8       0       0       0      <
      -5      -5       9       0       0       0      <
      -3      -4       9       0       0       0      <
       1      -2       9       0       0       0      o
       6       1       9       0       0       0      <
       6       1      10       0       0       0      <
      -4      -5      11       0       0       0      <
       2      -2      11       0       0       0      <
       5       0      11       0       0       0      <
      -3      -5      12       0       0       0      <
      -1      -4      12       0       0       0      o
       4      -1      12       0       0       0      <
       3      -2      13       0       0       0      <
      -4      -6      14       0       0       0      <
      -2      -5      14       0       0       0      <
       0      -4      14       0       0       0      <
       5      -1      14       0       0       0      <
       4      -2      15       0       0       0      <
      -3      -6      16       0       0       0      <
      -1      -5      16       0       0       0      <
       1      -4      16       0       0       0      <
       3      -3      17       0       0       0      <
      -2      -6      18       0       0       0      <
       0      -5      18       0       0       0      o
       2      -4      18       0       0       0      <
       4      -3      19       0       0       0      <
      -3      -7      20       0       0       0      <
      -1      -6      20       0       0       0      <
       1      -5      20       0       0       0      <
       3      -4      20       0       0       0      <
      -2      -7      21       0       0       0      <
       3      -4      21       0       0       0      <
      -2      -7      22       0       0       0      <
       0      -6      22       0       0       0      <
       2      -5      22       0       0       0      <
      -3      -8      23       0       0       0      <
      -1      -7      23       0       0       0      <
       1      -6      24       0       0       0      <
      -2      -8      25       0       0       0      <
       0      -7      25       0       0       0      <
       2      -6      26       0       0       0      <
       1      -7      27       0       0       0      <
       0       9     -26       0       0       0      <
      -1       8     -25       0       0       0      <
      -2       7     -24       0       0       0      <
       1       9     -24       0       0       0      <
       0       8     -23       0       0       0      <
      -1       7     -22       0       0       0      <
       2       9     -22       0       0       0      <
      -2       6     -21       0       0       0      <
       1       8     -21       0       0       0      <
      -3       5     -20       0       0       0      <
       0       7     -20       0       0       0      <
       3       9     -20       0       0       0      <
      -1       6     -19       0       0       0      <
       2       8     -19       0       0       0      <
      -2       5     -18       0       0       0      <
       4       9     -18       0       0       0      <
      -5       3     -17       0       0       0      <
      -3       4     -17       0       0       0      <
       3       8     -17       0       0       0      <
      -4       3     -16       0       0       0      <
       4       8     -15       0       0       0      <
      -5       2     -14       0       0       0      <
      -3       3     -14       0       0       0      <
       2       6     -14       0       0       0      <
      -4       2     -13       0       0       0      <
       1       5     -13       0       0       0      <
       5       8     -13       0       0       0      o
       0       4     -12       0       0       0      o
       3       6     -12       0       0       0      <
      -3       2     -11       0       0       0      <
       2       5     -11       0       0       0      <
      -6       0     -10       0       0       0      <
      -4       1     -10       0       0       0      <
       1       4     -10       0       0       0      o
       5       7     -10       0       0       0      <
       0       3      -9       0       0       0      o
       3       5      -9       0       0       0      <
       2       4      -8       0       0       0      <
      -6      -1      -7       0       0       0      <
      -4       0      -7       0       0       0      <
       1       3      -7       0       0       0      o
       4       5      -7       0       0       0      <
       5       6      -7       0       0       0      <
       0       2      -6       0       0       0      o
       3       4      -6       0       0       0      <
       2       3      -5       0       0       0      o
       6       6      -5       0       0       0      <
      -6      -2      -4       0       0       0      <
      -4      -1      -4       0       0       0      <
       1       2      -4       0       0       0      o
       4       4      -4       0       0       0      <
       0       1      -3    0.02    0.03       0      o
       3       3      -3       0       0       0      <
       2       2      -2       0       0       0      <
       6       5      -2       0       0       0      <
      -6      -3      -1       0       0       0      <
      -4      -2      -1       0       0       0      <
       1       1      -1    0.01    0.01       0      o
       4       3      -1       0       0       0      <
       3       2       0       0       0       0      <
       2       1       1       0       0       0      o
       6       4       1       0       0       0      <
      -6      -4       2       0       0       0      <
      -4      -3       2       0       0       0      o
       1       0       2    0.01       0       0      o
       4       2       2       0       0       0      <
       0      -1       3    0.03    0.04       0      o
       3       1       3       0       0       0      <
       2       0       4       0       0       0      o
       6       3       4       0       0       0      <
      -6      -5       5       0       0       0      <
      -4      -4       5       0       0       0      <
       1      -1       5       0       0       0      o
       4       1       5       0       0       0      <
       3       0       6       0       0       0      <
      -5      -5       7       0       0       0      <
      -3      -4       7       0       0       0      <
       2      -1       7       0       0       0      o
       6       2       7       0       0       0      <
      -4      -5       8       0       0       0      <
       1      -2       8       0       0       0      o
       5       1       8       0       0       0      <
       3      -1       9       0       0       0      <
      -5      -6      10       0       0       0      <
      -3      -5      10       0       0       0      <
       6       1      10       0       0       0      <
       5       0      11       0       0       0      <
      -2      -5      12       0       0       0      <
      -3      -6      13       0       0       0      <
       5      -1      14       0       0       0      <
      -4      -7      15       0       0       0      <
      -2      -6      15       0       0       0      <
       4      -2      15       0       0       0      <
       0      -5      16       0       0       0      <
       3      -3      16       0       0       0      <
      -1      -6      17       0       0       0      <
       2      -4      17       0       0       0      o
       5      -2      17       0       0       0      <
      -2      -7      18       0       0       0      <
       1      -5      18       0       0       0      <
       4      -3      18       0       0       0      <
       0      -6      19       0       0       0      <
       3      -4      19       0       0       0      o
      -3      -8      20       0       0       0      <
      -1      -7      20       0       0       0      <
       2      -5      20       0       0       0      <
       1      -6      21       0       0       0      <
      -2      -8      22       0       0       0      <
       0      -7      22       0       0       0      o
       3      -5      22       0       0       0      <
       2      -6      23       0       0       0      <
      -1      -8      24       0       0       0      <
       1      -7      24       0       0       0      <
       0      -8      26       0       0       0      <
       0       9     -25       0       0       0      <
[truncated: 100,858 more chars]
