# Supplementary material for: True mol­ecular conformation and structure determination by three-dimensional electron diffraction of PAH by-products potentially useful for electronic applications
Source: IUCrJ. 2023 Jan 1;10(Pt 1):131–42. doi: 10.1107/S205225252201154X (PMC9812223; doi:10.1107/S205225252201154X)
Supplement: Supplementary file 3 [file m-10-00131-VIsup3.hkl]

#
# h,k,l, Fc-squared, Fo-squared, sigma(Fo-squared) and status flag
#
data_VI
_shelx_title                             '   '
_shelx_refln_list_code                   4
_shelx_F_calc_maximum                    0.25
_exptl_crystal_F_000                     2400
_reflns_d_resolution_high                0.7932

loop_
 _symmetry_equiv_pos_as_xyz
 'x, y, z'
 '-x+1/2, -y, z+1/2'
 '-x, y+1/2, -z+1/2'
 'x+1/2, -y+1/2, -z'
 '-x, -y, -z'
 'x+1/2, y, -z+1/2'
 'x, -y+1/2, z+1/2'
 '-x+1/2, y+1/2, z'

_cell_length_a                           9.9(2)
_cell_length_b                           26.5(5)
_cell_length_c                           20.7(4)
_cell_angle_alpha                        90
_cell_angle_beta                         90
_cell_angle_gamma                        90

_shelx_F_squared_multiplier              1.000

loop_
 _refln_index_h
 _refln_index_k
 _refln_index_l
 _refln_F_squared_calc
 _refln_F_squared_meas
 _refln_F_squared_sigma
 _refln_observed_status
      -9       3      -8       0       0       0      <
      -9       4      -8       0       0       0      <
      -8      10      -8       0       0       0      <
      -8      11      -8       0       0       0      <
      -9      -5      -7       0       0       0      <
      -9      -4      -7       0       0       0      <
      -8       2      -7       0       0       0      o
      -8       3      -7       0       0       0      <
      -7       9      -7       0       0       0      <
      -7      10      -7       0       0       0      <
      -6      15      -7       0       0       0      <
      -6      16      -7       0       0       0      <
      -5      21      -7       0       0       0      <
      -8      -6      -6       0       0       0      <
      -8      -5      -6       0       0       0      <
      -7       1      -6       0       0       0      <
      -7       2      -6       0       0       0      <
      -6       8      -6       0       0       0      <
      -6       9      -6       0       0       0      <
      -5      14      -6       0       0       0      <
      -5      15      -6       0       0       0      <
      -4      20      -6       0       0       0      <
      -4      21      -6       0       0       0      <
      -8     -14      -5       0       0       0      <
      -7      -7      -5       0       0       0      <
      -7      -6      -5       0       0       0      <
      -6       1      -5       0       0       0      o
      -5       7      -5       0       0       0      <
      -5       8      -5       0       0       0      <
      -4      13      -5       0       0       0      <
      -4      14      -5       0       0       0      <
      -3      19      -5       0       0       0      o
      -3      20      -5       0       0       0      <
      -2      25      -5       0       0       0      <
      -7     -17      -4       0       0       0      <
      -7     -16      -4       0       0       0      <
      -7     -15      -4       0       0       0      <
      -6      -9      -4       0       0       0      <
      -6      -8      -4       0       0       0      <
      -5      -1      -4       0       0       0      <
      -4       6      -4    0.01    0.02       0      o
      -3      12      -4       0       0       0      <
      -3      13      -4       0       0       0      <
      -2      18      -4       0       0       0      <
      -2      19      -4       0       0       0      o
      -1      24      -4       0       0       0      <
      -1      25      -4       0       0       0      o
      -6     -18      -3       0       0       0      <
      -6     -17      -3       0       0       0      <
      -5     -10      -3       0       0       0      <
      -5      -9      -3       0       0       0      <
      -4      -2      -3       0       0       0      <
      -3       5      -3       0       0       0      <
      -2      11      -3       0       0       0      o
      -1      17      -3       0       0       0      <
       0      22      -3       0       0       0      <
      -5     -20      -2       0       0       0      <
      -5     -19      -2       0       0       0      <
      -5     -18      -2       0       0       0      <
      -4     -11      -2       0       0       0      <
      -3      -4      -2       0       0       0      <
      -2       3      -2       0       0       0      <
      -1      10      -2       0       0       0      <
       0      16      -2       0       0       0      <
       1      21      -2       0       0       0      <
       1      22      -2       0       0       0      <
      -4     -22      -1       0       0       0      <
      -4     -21      -1       0       0       0      <
      -4     -20      -1       0       0       0      <
      -3     -13      -1       0       0       0      <
      -3     -12      -1       0       0       0      <
      -2      -5      -1       0       0       0      <
       0       8      -1       0       0       0      <
       1      14      -1       0       0       0      <
       2      19      -1       0       0       0      <
       2      20      -1       0       0       0      <
       3      25      -1       0       0       0      <
      -2     -15       0       0       0       0      <
      -2     -14       0       0       0       0      o
       2      12       0       0       0       0      o
       2      13       0       0       0       0      <
       4      23       0       0       0       0      <
       4      24       0       0       0       0      <
      -2     -25       1       0       0       0      <
      -2     -24       1       0       0       0      <
      -2     -23       1       0       0       0      <
      -1     -17       1       0       0       0      <
      -1     -16       1       0       0       0      <
       2       5       1       0       0       0      <
       3      11       1       0       0       0      <
       4      16       1       0       0       0      <
       4      17       1       0       0       0      <
       5      21       1       0       0       0      <
       5      22       1       0       0       0      <
      -1     -26       2       0       0       0      <
      -1     -25       2       0       0       0      <
       0     -18       2       0       0       0      <
       1     -11       2       0       0       0      o
       3       3       2       0       0       0      o
       4       9       2       0       0       0      <
       5      14       2       0       0       0      <
       5      15       2       0       0       0      <
       6      20       2       0       0       0      <
       1     -21       3       0       0       0      <
       1     -20       3       0       0       0      <
       2     -13       3       0       0       0      <
       2     -12       3       0       0       0      <
       3      -6       3       0       0       0      <
       4       1       3       0       0       0      <
       5       7       3       0       0       0      o
       6      13       3       0       0       0      <
       7      18       3       0       0       0      <
       2     -24       4       0       0       0      <
       2     -23       4       0       0       0      <
       2     -22       4       0       0       0      <
       3     -15       4       0       0       0      <
       3     -14       4       0       0       0      <
       4      -8       4       0       0       0      <
       4      -7       4       0       0       0      <
       5      -1       4       0       0       0      <
       6       5       4       0       0       0      <
       7      10       4       0       0       0      o
       7      11       4       0       0       0      <
       3     -24       5       0       0       0      <
       4     -18       5       0       0       0      <
       4     -17       5       0       0       0      o
       4     -16       5       0       0       0      <
       5     -10       5       0       0       0      <
       5      -9       5       0       0       0      <
       6      -4       5       0       0       0      <
       6      -3       5       0       0       0      <
       7       3       5       0       0       0      <
       8       8       5       0       0       0      <
       8       9       5       0       0       0      <
       8      10       5       0       0       0      <
       5     -21       6       0       0       0      <
       5     -20       6       0       0       0      <
       5     -19       6       0       0       0      <
       6     -13       6       0       0       0      <
       6     -12       6       0       0       0      <
       7      -6       6       0       0       0      <
       7      -5       6       0       0       0      <
       8       0       6       0       0       0      <
       8       1       6       0       0       0      <
       9       6       6       0       0       0      <
       9       7       6       0       0       0      <
       7     -16       7       0       0       0      <
       7     -15       7       0       0       0      <
       7     -14       7       0       0       0      <
       8      -9       7       0       0       0      <
       8      -8       7       0       0       0      <
       8      -7       7       0       0       0      <
       9      -2       7       0       0       0      <
       9      -1       7       0       0       0      <
      -9       0      -8       0       0       0      <
      -9       1      -8       0       0       0      <
      -8       7      -8       0       0       0      <
      -8       8      -8       0       0       0      <
      -8       9      -8       0       0       0      <
      -7      14      -8       0       0       0      <
      -7      15      -8       0       0       0      <
      -8      -1      -7       0       0       0      o
      -7       7      -7       0       0       0      <
      -7       8      -7       0       0       0      <
      -6      14      -7       0       0       0      <
      -6      15      -7       0       0       0      <
      -5      20      -7       0       0       0      <
      -5      21      -7       0       0       0      <
      -8     -10      -6       0       0       0      <
      -8      -9      -6       0       0       0      <
      -8      -8      -6       0       0       0      <
      -7      -1      -6       0       0       0      <
      -7       0      -6       0       0       0      o
      -6       6      -6       0       0       0      <
      -6       7      -6       0       0       0      <
      -5      13      -6       0       0       0      <
      -5      14      -6       0       0       0      <
      -4      19      -6       0       0       0      <
      -4      20      -6       0       0       0      o
      -7     -10      -5       0       0       0      <
      -7      -9      -5       0       0       0      <
      -6      -2      -5       0       0       0      <
      -6      -1      -5       0       0       0      <
      -5       5      -5       0       0       0      <
      -5       6      -5       0       0       0      o
      -4      12      -5       0       0       0      o
      -4      13      -5       0       0       0      <
      -3      18      -5       0       0       0      <
      -3      19      -5       0       0       0      o
      -2      24      -5       0       0       0      <
      -2      25      -5       0       0       0      <
      -7     -18      -4       0       0       0      <
      -6     -11      -4       0       0       0      <
      -6     -10      -4       0       0       0      <
      -5      -3      -4       0       0       0      <
      -5      -2      -4       0       0       0      <
      -4       5      -4       0       0       0      <
      -3      11      -4       0       0       0      <
      -3      12      -4       0       0       0      <
      -2      18      -4       0       0       0      <
      -1      23      -4       0       0       0      <
      -1      24      -4       0       0       0      <
      -6     -20      -3       0       0       0      o
      -6     -19      -3       0       0       0      <
      -5     -12      -3       0       0       0      <
      -5     -11      -3       0       0       0      <
      -4      -4      -3       0       0       0      <
      -3       4      -3       0       0       0      <
      -2      10      -3       0       0       0      <
      -2      11      -3       0       0       0      o
      -1      17      -3       0       0       0      <
       0      22      -3       0       0       0      o
      -5     -22      -2       0       0       0      <
      -5     -21      -2       0       0       0      <
      -4     -13      -2       0       0       0      <
      -4     -12      -2       0       0       0      <
      -3      -5      -2       0       0       0      o
      -1       9      -2       0       0       0      <
       0      16      -2       0       0       0      <
       1      21      -2       0       0       0      <
       1      22      -2       0       0       0      <
      -4     -24      -1       0       0       0      <
      -4     -23      -1       0       0       0      <
      -4     -22      -1       0       0       0      <
      -3     -15      -1       0       0       0      <
      -3     -14      -1       0       0       0      <
      -2      -6      -1       0       0       0      <
       0       8      -1       0       0       0      <
       1      14      -1       0       0       0      <
       1      15      -1       0       0       0      <
       2      20      -1       0       0       0      <
       2      21      -1       0       0       0      <
      -2     -16       0       0       0       0      o
      -2     -15       0       0       0       0      <
       2      13       0       0       0       0      <
       4      24       0       0       0       0      o
      -2     -25       1       0       0       0      o
      -1     -17       1       0       0       0      <
      -1     -16       1       0       0       0      <
       3      12       1       0       0       0      <
       4      18       1       0       0       0      <
      -1     -26       2       0       0       0      o
       0     -18       2       0       0       0      <
       1     -10       2       0       0       0      <
       2      -3       2       0       0       0      o
       3       4       2       0       0       0      <
       4      10       2       0       0       0      <
       4      11       2       0       0       0      <
       5      16       2       0       0       0      <
       5      17       2       0       0       0      o
       1     -21       3       0       0       0      <
       1     -20       3       0       0       0      <
       1     -19       3       0       0       0      <
       2     -12       3       0       0       0      <
       3      -4       3       0       0       0      <
       4       2       3       0       0       0      <
       4       3       3       0       0       0      <
       5       9       3       0       0       0      <
       6      15       3       0       0       0      o
       6      16       3       0       0       0      <
       2     -23       4       0       0       0      o
       2     -22       4       0       0       0      <
       2     -21       4       0       0       0      <
       3     -14       4       0       0       0      o
       3     -13       4       0       0       0      <
       4      -6       4    0.01    0.01       0      o
       5       1       4       0       0       0      <
       6       7       4       0       0       0      <
       6       8       4       0       0       0      <
       7      13       4       0       0       0      <
       7      14       4       0       0       0      <
       3     -24       5       0       0       0      <
       3     -23       5       0       0       0      <
       4     -16       5       0       0       0      <
       4     -15       5       0       0       0      <
       5      -8       5       0       0       0      <
       6      -1       5       0       0       0      <
       7       5       5       0       0       0      <
       7       6       5       0       0       0      <
       8      11       5       0       0       0      <
       8      12       5       0       0       0      <
       5     -19       6       0       0       0      <
       5     -18       6       0       0       0      <
       5     -17       6       0       0       0      <
       6     -11       6       0       0       0      <
       6     -10       6       0       0       0      <
       6      -9       6       0       0       0      <
       7      -3       6       0       0       0      o
       7      -2       6       0       0       0      <
       8       3       6       0       0       0      <
       8       4       6       0       0       0      o
       6     -19       7       0       0       0      <
       7     -13       7       0       0       0      o
       7     -12       7       0       0       0      <
       7     -11       7       0       0       0      <
       8      -6       7       0       0       0      <
       8      -5       7       0       0       0      <
       8      -4       7       0       0       0      <
       9       1       7       0       0       0      <
       9       2       7       0       0       0      <
       9       3       7       0       0       0      <
      -9      -3      -8       0       0       0      <
      -9      -2      -8       0       0       0      <
      -9      -1      -8       0       0       0      <
      -8       5      -8       0       0       0      <
      -8       6      -8       0       0       0      o
      -8       7      -8       0       0       0      <
      -7      12      -8       0       0       0      o
      -7      13      -8       0       0       0      <
      -7      14      -8       0       0       0      <
      -8      -3      -7       0       0       0      <
      -8      -2      -7       0       0       0      <
      -7       5      -7       0       0       0      o
      -7       6      -7       0       0       0      <
      -6      12      -7       0       0       0      <
      -6      13      -7       0       0       0      <
      -5      19      -7       0       0       0      <
      -5      20      -7       0       0       0      <
      -8     -12      -6       0       0       0      <
      -8     -11      -6       0       0       0      <
      -8     -10      -6       0       0       0      <
      -7      -3      -6       0       0       0      <
      -7      -2      -6       0       0       0      <
      -6       5      -6       0       0       0      <
      -5      12      -6       0       0       0      <
      -4      18      -6       0       0       0      <
      -4      19      -6       0       0       0      <
      -3      24      -6       0       0       0      <
      -7     -12      -5       0       0       0      <
      -7     -11      -5       0       0       0      <
      -6      -4      -5       0       0       0      <
      -6      -3      -5       0       0       0      <
      -5       4      -5       0       0       0      <
      -5       5      -5       0       0       0      o
      -4      11      -5       0       0       0      <
      -4      12      -5       0       0       0      <
      -3      17      -5       0       0       0      <
      -3      18      -5       0       0       0      o
      -2      24      -5       0       0       0      <
      -2      25      -5       0       0       0      <
      -6     -13      -4       0       0       0      <
      -6     -12      -4       0       0       0      <
      -6     -11      -4       0       0       0      <
      -5      -4      -4       0       0       0      <
      -4       3      -4       0       0       0      <
      -4       4      -4       0       0       0      o
      -3      10      -4       0       0       0      <
      -3      11      -4       0       0       0      <
      -2      17      -4       0       0       0      o
      -1      23      -4       0       0       0      <
      -1      24      -4       0       0       0      o
      -5     -13      -3       0       0       0      <
      -5     -12      -3       0       0       0      <
      -4      -5      -3       0       0       0      o
      -3       3      -3       0       0       0      o
      -2      10      -3       0       0       0      <
      -1      16      -3       0       0       0      <
      -1      17      -3       0       0       0      <
       0      22      -3       0       0       0      <
      -5     -22      -2       0       0       0      <
      -4     -14      -2       0       0       0      <
      -4     -13      -2       0       0       0      <
      -3      -6      -2       0       0       0      o
      -2       2      -2       0       0       0      o
      -1       9      -2       0       0       0      <
       0      16      -2       0       0       0      <
       1      21      -2       0       0       0      <
       1      22      -2       0       0       0      <
      -4     -24      -1       0       0       0      <
      -4     -23      -1       0       0       0      <
      -3     -15      -1       0       0       0      <
      -3     -14      -1       0       0       0      <
      -1       1      -1    0.03    0.03       0      o
       0       8      -1       0       0       0      <
       1      14      -1       0       0       0      <
       1      15      -1       0       0       0      o
       2      20      -1       0       0       0      <
       2      21      -1       0       0       0      <
      -2     -16       0       0       0       0      o
      -2     -15       0       0       0       0      o
       2      13       0       0       0       0      <
       2      14       0       0       0       0      o
      -2     -25       1       0       0       0      <
      -1     -17       1       0       0       0      <
      -1     -16       1       0       0       0      <
       1      -1       1    0.03    0.03       0      o
       2       6       1       0       0       0      <
       3      12       1       0       0       0      <
       3      13       1       0       0       0      <
       4      18       1       0       0       0      <
       4      19       1       0       0       0      <
      -1     -26       2       0       0       0      <
       0     -18       2       0       0       0      <
       1     -10       2       0       0       0      <
       2      -2       2       0       0       0      o
       3       5       2       0       0       0      o
       4      11       2       0       0       0      <
       5      17       2       0       0       0      o
       5      18       2       0       0       0      <
       1     -20       3       0       0       0      <
       1     -19       3       0       0       0      <
       2     -11       3       0       0       0      o
       3      -4       3       0       0       0      <
       4       3       3       0       0       0      <
       5      10       3       0       0       0      <
       6      16       3       0       0       0      <
       6      17       3       0       0       0      <
       2     -22       4       0       0       0      <
       2     -21       4       0       0       0      <
       2     -20       4       0       0       0      <
       3     -13       4       0       0       0      <
       3     -12       4       0       0       0      <
       4      -5       4       0       0       0      <
       5       2       4       0       0       0      <
       6       8       4       0       0       0      <
       6       9       4       0       0       0      o
       7      14       4       0       0       0      <
       7      15       4       0       0       0      <
       3     -24       5       0       0       0      <
       3     -23       5       0       0       0      <
       3     -22       5       0       0       0      <
       4     -15       5       0       0       0      <
       4     -14       5       0       0       0      <
       5      -7       5       0       0       0      <
       5      -6       5       0       0       0      <
       6       1       5       0       0       0      <
       7       7       5       0       0       0      <
       7       8       5       0       0       0      <
       8      13       5       0       0       0      <
       8      14       5       0       0       0      o
       4     -23       6       0       0       0      <
       5     -17       6       0       0       0      <
       5     -16       6       0       0       0      <
       5     -15       6       0       0       0      <
       6      -9       6       0       0       0      <
       6      -8       6       0       0       0      <
       7      -2       6       0       0       0      <
       7      -1       6       0       0       0      <
       8       5       6       0       0       0      <
       8       6       6       0       0       0      <
       6     -19       7       0       0       0      <
       6     -18       7       0       0       0      <
       6     -17       7       0       0       0      o
       7     -11       7       0       0       0      <
       7     -10       7       0       0       0      <
       7      -9       7       0       0       0      <
       8      -3       7       0       0       0      <
       8      -2       7       0       0       0      o
       9       3       7       0       0       0      <
       9       4       7       0       0       0      <
       9       5       7       0       0       0      <
       8     -11       8       0       0       0      <
       9      -4       8       0       0       0      <
      -8       6     -10       0       0       0      <
      -8       7     -10       0       0       0      <
      -8       8     -10       0       0       0      <
      -8      -3      -9       0       0       0      <
      -8      -2      -9       0       0       0      <
      -8      -1      -9       0       0       0      <
      -7       8      -9       0       0       0      <
      -7       9      -9       0       0       0      o
      -6      17      -9       0       0       0      <
      -8     -11      -8       0       0       0      <
      -7      -1      -8       0       0       0      <
      -7       0      -8       0       0       0      o
      -6       9      -8       0       0       0      o
      -6      10      -8       0       0       0      <
      -6      11      -8       0       0       0      <
      -5      19      -8       0       0       0      <
      -5      20      -8       0       0       0      <
      -7     -11      -7       0       0       0      <
      -7     -10      -7       0       0       0      <
      -7      -9      -7       0       0       0      <
      -6       1      -7       0       0       0      <
      -6       2      -7       0       0       0      <
      -5      11      -7       0       0       0      <
      -5      12      -7       0       0       0      o
      -4      20      -7       0       0       0      <
      -4      21      -7       0       0       0      <
      -6      -9      -6       0       0       0      <
      -6      -8      -6       0       0       0      <
      -5       2      -6       0       0       0      <
      -5       3      -6       0       0       0      <
      -4      12      -6       0       0       0      <
      -4      13      -6       0       0       0      <
      -3      21      -6       0       0       0      <
      -3      22      -6       0       0       0      <
      -3      23      -6       0       0       0      <
      -6     -20      -5       0       0       0      o
      -6     -19      -5       0       0       0      <
      -6     -18      -5       0       0       0      <
      -5      -7      -5       0       0       0      o
      -5      -6      -5       0       0       0      <
      -4       4      -5       0       0       0      <
      -3      14      -5       0       0       0      o
      -2      22      -5       0       0       0      <
      -2      23      -5       0       0       0      o
      -2      24      -5       0       0       0      <
      -5     -19      -4       0       0       0      <
      -5     -18      -4       0       0       0      <
      -5     -17      -4       0       0       0      <
      -5     -16      -4       0       0       0      <
      -4      -5      -4       0       0       0      <
      -3       5      -4       0       0       0      <
      -3       6      -4       0       0       0      o
      -2      15      -4       0       0       0      <
      -2      16      -4       0       0       0      <
      -1      23      -4       0       0       0      <
      -1      24      -4       0       0       0      <
      -1      25      -4       0       0       0      <
      -4     -17      -3       0       0       0      <
      -4     -16      -3       0       0       0      <
      -4     -15      -3       0       0       0      <
      -3      -4      -3       0       0       0      <
      -2       7      -3       0       0       0      <
      -1      16      -3       0       0       0      <
      -1      17      -3       0       0       0      <
       0      24      -3       0       0       0      <
       0      26      -3       0       0       0      o
      -3     -15      -2       0       0       0      <
      -3     -14      -2       0       0       0      <
      -3     -13      -2       0       0       0      <
      -2      -2      -2       0       0       0      o
      -1       8      -2       0       0       0      <
       0      18      -2       0       0       0      <
       1      25      -2       0       0       0      <
       1      26      -2       0       0       0      <
      -3     -25      -1       0       0       0      <
      -3     -24      -1       0       0       0      <
      -2     -13      -1       0       0       0      <
      -2     -12      -1       0       0       0      <
      -1      -1      -1    0.03    0.03       0      o
       1      18      -1       0       0       0      <
       1      19      -1       0       0       0      <
      -2     -25       0       0       0       0      <
      -2     -24       0       0       0       0      <
      -2     -23       0       0       0       0      <
       2      18       0       0       0       0      <
       2      19       0       0       0       0      <
      -1     -24       1       0       0       0      <
      -1     -23       1       0       0       0      <
      -1     -22       1       0       0       0      <
       0     -10       1       0       0       0      <
       1       1       1    0.03    0.03       0      o
       2      11       1       0       0       0      <
       3      19       1       0       0       0      <
       3      20       1       0       0       0      <
       0     -22       2       0       0       0      <
       0     -20       2       0       0       0      <
       1      -9       2       0       0       0      <
       2       2       2       0       0       0      o
       3      11       2       0       0       0      <
       3      12       2       0       0       0      <
       4      20       2       0       0       0      <
       4      21       2       0       0       0      <
       1     -21       3       0       0       0      <
       1     -20       3       0       0       0      <
       1     -19       3       0       0       0      <
       2      -8       3       0       0       0      <
       3       3       3       0       0       0      <
       4      12       3       0       0       0      <
       4      13       3       0       0       0      <
       5      20       3       0       0       0      o
       5      21       3       0       0       0      <
       5      22       3       0       0       0      <
       2     -20       4       0       0       0      <
       2     -19       4       0       0       0      <
       2     -18       4       0       0       0      <
       3      -7       4       0       0       0      <
       4       3       4       0       0       0      <
       4       4       4       0       0       0      o
       5      12       4       0       0       0      <
       5      13       4       0       0       0      <
       3     -19       5       0       0       0      o
       3     -18       5       0       0       0      o
       3     -17       5       0       0       0      <
       4      -7       5       0       0       0      o
       4      -6       5       0       0       0      o
       5       4       5       0       0       0      <
       6      13       5       0       0       0      <
       6      14       5       0       0       0      <
       4     -18       6       0       0       0      <
       4     -17       6       0       0       0      <
       4     -16       6       0       0       0      <
       5      -6       6       0       0       0      <
       5      -5       6       0       0       0      <
       6       4       6       0       0       0      <
       6       5       6       0       0       0      <
       7      13       6       0       0       0      <
       7      14       6       0       0       0      <
       7      15       6       0       0       0      <
       5     -18       7       0       0       0      <
       5     -17       7       0       0       0      <
       5     -16       7       0       0       0      <
       5     -15       7       0       0       0      <
       6      -6       7       0       0       0      <
       6      -5       7       0       0       0      <
       6      -4       7       0       0       0      <
       7       4       7       0       0       0      <
       7       5       7       0       0       0      <
       7       6       7       0       0       0      <
       6     -17       8       0       0       0      <
       6     -16       8       0       0       0      <
       6     -15       8       0       0       0      <
       7      -5       8       0       0       0      <
       7      -4       8       0       0       0      <
       8       5       8       0       0       0      <
       8       6       8       0       0       0      <
       7     -14       9       0       0       0      <
       8      -5       9       0       0       0      o
       8      -4       9       0       0       0      <
       8      -3       9       0       0       0      <
      -8       2     -10       0       0       0      <
      -8       3     -10       0       0       0      <
      -8       4     -10       0       0       0      o
      -7      13     -10       0       0       0      <
      -8      -9      -9       0       0       0      <
      -8      -8      -9       0       0       0      <
      -8      -7      -9       0       0       0      o
      -8      -6      -9       0       0       0      o
      -7       4      -9       0       0       0      <
      -7       5      -9       0       0       0      <
      -7       6      -9       0       0       0      <
      -6      15      -9       0       0       0      <
      -6      16      -9       0       0       0      <
      -6      17      -9       0       0       0      <
      -7      -6      -8       0       0       0      <
      -7      -5      -8       0       0       0      <
      -7      -4      -8       0       0       0      <
      -6       7      -8       0       0       0      <
      -6       8      -8       0       0       0      <
      -5      17      -8       0       0       0      <
      -5      18      -8       0       0       0      <
      -5      19      -8       0       0       0      <
      -7     -16      -7       0       0       0      <
      -7     -15      -7       0       0       0      <
      -6      -3      -7       0       0       0      <
      -6      -2      -7       0       0       0      <
      -5       9      -7       0       0       0      <
      -5      10      -7       0       0       0      <
      -4      19      -7       0       0       0      <
      -4      20      -7       0       0       0      o
      -4      21      -7       0       0       0      <
      -6     -15      -6       0       0       0      <
      -6     -14      -6       0       0       0      <
      -6     -13      -6       0       0       0      <
      -6     -12      -6       0       0       0      o
      -5       0      -6       0       0       0      <
      -5       1      -6       0       0       0      <
      -4      11      -6       0       0       0      <
      -4      12      -6       0       0       0      <
      -3      21      -6       0       0       0      <
      -3      22      -6       0       0       0      <
      -3      23      -6       0       0       0      <
      -5     -12      -5       0       0       0      <
      -5     -11      -5       0       0       0      <
      -5     -10      -5       0       0       0      <
      -4       2      -5       0       0       0      <
      -4       3      -5       0       0       0      <
      -3      13      -5       0       0       0      <
      -3      14      -5       0       0       0      o
      -2      23      -5       0       0       0      <
      -2      24      -5       0       0       0      <
      -5     -22      -4       0       0       0      <
      -4      -9      -4       0       0       0      <
      -4      -8      -4       0       0       0      <
      -3       4      -4       0       0       0      o
      -2      15      -4       0       0       0      <
      -2      16      -4       0       0       0      <
      -1      24      -4       0       0       0      <
      -1      25      -4       0       0       0      <
      -4     -22      -3       0       0       0      <
      -4     -21      -3       0       0       0      <
      -4     -20      -3       0       0       0      <
      -4     -19      -3       0       0       0      o
      -3      -6      -3       0       0       0      <
      -2       6      -3       0       0       0      <
      -1      16      -3       0       0       0      <
      -1      17      -3       0       0       0      <
       0      26      -3       0       0       0      <
      -3     -19      -2       0       0       0      <
      -3     -18      -2       0       0       0      <
      -3     -17      -2       0       0       0      <
      -2      -4      -2       0       0       0      <
      -1       8      -2       0       0       0      <
       0      18      -2       0       0       0      <
      -2     -16      -1       0       0       0      <
      -2     -15      -1       0       0       0      <
      -1      -2      -1       0       0       0      <
       0      10      -1       0       0       0      <
       1      19      -1       0       0       0      <
       1      20      -1       0       0       0      <
       2      21       0       0       0       0      <
       2      22       0       0       0       0      <
      -1     -26       1       0       0       0      <
      -1     -25       1       0       0       0      <
       2      12       1       0       0       0      <
       2      13       1       0       0       0      <
       3      22       1       0       0       0      <
       3      23       1       0       0       0      <
       0     -26       2       0       0       0      <
       0     -24       2       0       0       0      <
       0     -22       2       0       0       0      <
       1      -9       2       0       0       0      <
       2       3       2       0       0       0      <
       3      14       2       0       0       0      <
       4      23       2       0       0       0      <
       4      24       2       0       0       0      <
       1     -23       3       0       0       0      <
       1     -22       3       0       0       0      <
       1     -21       3       0       0       0      <
       1     -20       3       0       0       0      <
       2      -7       3       0       0       0      o
       3       5       3       0       0       0      <
       4      15       3       0       0       0      <
       4      16       3       0       0       0      <
       2     -21       4       0       0       0      <
       2     -20       4       0       0       0      <
       2     -19       4       0       0       0      <
       2     -18       4       0       0       0      <
       3      -6       4       0       0       0      o
       3      -5       4       0       0       0      <
       4       6       4    0.01    0.01       0      o
       5      16       4       0       0       0      <
       5      17       4       0       0       0      <
       3     -19       5       0       0       0      o
       3     -18       5       0       0       0      <
       3     -17       5       0       0       0      <
       4      -5       5       0       0       0      o
       4      -4       5       0       0       0      <
       5       7       5       0       0       0      o
       5       8       5       0       0       0      <
       6      17       5       0       0       0      <
       6      18       5       0       0       0      <
       4     -17       6       0       0       0      <
       4     -16       6       0       0       0      <
       4     -15       6       0       0       0      <
       5      -3       6       0       0       0      <
       5      -2       6       0       0       0      <
       6       8       6       0       0       0      <
       6       9       6       0       0       0      <
       7      17       6       0       0       0      <
       5     -16       7       0       0       0      <
       5     -15       7       0       0       0      <
       5     -14       7       0       0       0      <
       5     -13       7       0       0       0      <
       6      -2       7       0       0       0      <
       6      -1       7       0       0       0      o
       7       9       7       0       0       0      <
       7      10       7       0       0       0      <
       6     -14       8       0       0       0      <
       6     -13       8       0       0       0      <
       6     -12       8       0       0       0      o
       7      -1       8       0       0       0      <
       7       0       8       0       0       0      o
       8       9       8       0       0       0      <
       8      10       8       0       0       0      <
       8      11       8       0       0       0      <
       7     -13       9       0       0       0      <
       7     -12       9       0       0       0      <
       7     -11       9       0       0       0      <
       7     -10       9       0       0       0      <
       8      -1       9       0       0       0      <
       8       1       9       0       0       0      <
       8       2       9       0       0       0      <
       8      -9      10       0       0       0      <
      -8       2     -11       0       0       0      <
      -8       3     -11       0       0       0      <
      -8       4     -11       0       0       0      <
      -8       5     -11       0       0       0      <
      -8      -9     -10       0       0       0      <
      -8      -8     -10       0       0       0      <
      -8      -7     -10       0       0       0      o
      -8      -6     -10       0       0       0      <
      -7       6     -10       0       0       0      <
      -7       7     -10       0       0       0      <
      -7       8     -10       0       0       0      <
      -7      -4      -9       0       0       0      <
      -7      -3      -9       0       0       0      <
      -7      -2      -9       0       0       0      <
      -6      10      -9       0       0       0      <
      -6      11      -9       0       0       0      <
      -7     -15      -8       0       0       0      <
      -7     -14      -8       0       0       0      <
      -7     -13      -8       0       0       0      <
      -6       0      -8       0       0       0      <
      -6       1      -8       0       0       0      <
      -6       2      -8       0       0       0      <
      -5      13      -8       0       0       0      <
      -5      14      -8       0       0       0      <
      -6     -11      -7       0       0       0      <
      -6     -10      -7       0       0       0      <
      -6      -9      -7       0       0       0      <
      -5       4      -7       0       0       0      o
      -5       5      -7       0       0       0      <
      -4      16      -7       0       0       0      o
      -4      17      -7       0       0       0      <
      -5      -7      -6       0       0       0      o
      -5      -6      -6       0       0       0      <
      -5      -5      -6       0       0       0      <
      -4       7      -6       0       0       0      <
      -4       8      -6       0       0       0      <
      -3      19      -6       0       0       0      o
      -3      20      -6       0       0       0      <
      -5     -20      -5       0       0       0      <
      -5     -19      -5       0       0       0      <
      -5     -18      -5       0       0       0      <
      -5     -17      -5       0       0       0      <
      -4      -3      -5       0       0       0      <
      -4      -2      -5       0       0       0      <
      -3      10      -5       0       0       0      <
      -3      11      -5       0       0       0      o
      -2      21      -5       0       0       0      <
      -2      22      -5       0       0       0      <
      -2      23      -5       0       0       0      <
      -4     -15      -4       0       0       0      <
      -4     -14      -4       0       0       0      o
      -4     -13      -4       0       0       0      <
      -3       1      -4       0       0       0      <
      -2      13      -4       0       0       0      <
      -2      14      -4       0       0       0      o
      -1      24      -4       0       0       0      <
      -1      25      -4       0       0       0      <
      -3     -11      -3       0       0       0      <
      -3     -10      -3       0       0       0      <
      -2       4      -3       0       0       0      <
      -1      16      -3       0       0       0      <
      -1      17      -3       0       0       0      <
       0      26      -3       0       0       0      <
      -3     -25      -2       0       0       0      <
      -3     -24      -2       0       0       0      <
      -3     -23      -2       0       0       0      <
      -3     -22      -2       0       0       0      <
      -2      -7      -2       0       0       0      <
      -2      -6      -2       0       0       0      <
      -1       7      -2       0       0       0      <
       0      18      -2       0       0       0      <
      -2     -20      -1       0       0       0      <
      -2     -19      -1       0       0       0      <
      -2     -18      -1       0       0       0      <
      -1      -3      -1    0.01    0.01       0      o
       0      10      -1       0       0       0      <
       1      21      -1       0       0       0      <
       1      22      -1       0       0       0      <
       2      23       0       0       0       0      o
       2      24       0       0       0       0      <
       0     -12       1       0       0       0      o
       1       3       1    0.01    0.01       0      o
       2      15       1       0       0       0      <
       3      25       1       0       0       0      <
       0     -26       2       0       0       0      <
       0     -24       2       0       0       0      <
       1      -8       2       0       0       0      <
       2       6       2       0       0       0      <
       3      17       2       0       0       0      <
       3      18       2       0       0       0      <
       1     -22       3       0       0       0      <
       1     -21       3       0       0       0      <
       1     -20       3       0       0       0      <
       1     -19       3       0       0       0      <
       2      -5       3       0       0       0      <
       3       8       3       0       0       0      <
       4      19       3       0       0       0      o
       4      20       3       0       0       0      <
       2     -18       4       0       0       0      <
       2     -17       4       0       0       0      <
       2     -16       4       0       0       0      <
       3      -2       4       0       0       0      o
       4      10       4       0       0       0      o
       4      11       4       0       0       0      <
       5      21       4       0       0       0      <
       5      22       4       0       0       0      <
       3     -15       5       0       0       0      <
       3     -14       5       0       0       0      <
       3     -13       5       0       0       0      <
       4       1       5       0       0       0      <
       5      12       5       0       0       0      <
       5      13       5       0       0       0      <
       4     -12       6       0       0       0      <
       4     -11       6       0       0       0      <
       4     -10       6       0       0       0      o
       5       2       6       0       0       0      <
       5       3       6       0       0       0      <
       5       4       6       0       0       0      <
       6      14       6       0       0       0      <
       6      15       6       0       0       0      <
       6      16       6       0       0       0      <
       4     -22       7       0       0       0      <
       5      -9       7       0       0       0      <
       5      -8       7       0       0       0      <
       5      -7       7       0       0       0      <
       6       5       7       0       0       0      <
       6       6       7       0       0       0      <
       7      16       7       0       0       0      <
       5     -20       8       0       0       0      <
       5     -19       8       0       0       0      <
       6      -6       8       0       0       0      o
       6      -5       8       0       0       0      <
       6      -4       8       0       0       0      <
       7       7       8       0       0       0      <
       7       8       8       0       0       0      <
       6     -17       9       0       0       0      <
       6     -16       9       0       0       0      <
       7      -4       9       0       0       0      <
       7      -3       9       0       0       0      o
       7      -2       9       0       0       0      o
       8       8       9       0       0       0      <
       8       9       9       0       0       0      <
       8      10       9       0       0       0      <
       7     -13      10       0       0       0      <
       8      -2      10       0       0       0      <
       8      -1      10       0       0       0      <
       8       0      10       0       0       0      <
      -8       0     -12       0       0       0      o
      -8       1     -12       0       0       0      <
      -8       2     -12       0       0       0      <
      -8       3     -12       0       0       0      <
      -7       6     -11       0       0       0      <
      -7       7     -11       0       0       0      <
      -7       8     -11       0       0       0      <
      -7      -5     -10       0       0       0      <
      -7      -4     -10       0       0       0      o
      -7      -3     -10       0       0       0      <
      -7      -2     -10       0       0       0      <
      -6      11     -10       0       0       0      o
      -6      12     -10       0       0       0      <
      -7     -14      -9       0       0       0      <
      -6       1      -9       0       0       0      <
      -6       2      -9       0       0       0      <
      -6       3      -9       0       0       0      <
      -5      15      -9       0       0       0      <
      -5      16      -9       0       0       0      <
      -5      17      -9       0       0       0      <
      -6     -10      -8       0       0       0      <
      -6      -9      -8       0       0       0      <
      -6      -8      -8       0       0       0      <
      -5       6      -8       0       0       0      <
      -5       7      -8       0       0       0      o
      -5       8      -8       0       0       0      <
      -4      19      -8       0       0       0      <
      -4      20      -8       0       0       0      <
      -4      21      -8       0       0       0      <
      -5      -4      -7       0       0       0      <
      -5      -3      -7       0       0       0      o
      -4      11      -7       0       0       0      <
      -4      12      -7       0       0       0      <
      -3      23      -7       0       0       0      <
      -5     -17      -6       0       0       0      <
      -5     -16      -6       0       0       0      <
      -5     -15      -6       0       0       0      <
      -5     -14      -6       0       0       0      <
      -4       1      -6       0       0       0      <
      -4       2      -6       0       0       0      o
      -3      15      -6       0       0       0      <
      -3      16      -6       0       0       0      <
      -4     -10      -5       0       0       0      <
      -4      -9      -5       0       0       0      o
      -4      -8      -5       0       0       0      <
      -3       6      -5       0       0       0      <
      -3       7      -5       0       0       0      o
      -2      19      -5       0       0       0      <
      -2      20      -5       0       0       0      <
      -4     -23      -4       0       0       0      <
      -4     -22      -4       0       0       0      <
      -4     -21      -4       0       0       0      <
      -3      -4      -4       0       0       0      o
      -2      11      -4       0       0       0      <
      -1      23      -4       0       0       0      <
      -1      24      -4       0       0       0      <
      -3     -17      -3       0       0       0      <
      -3     -16      -3       0       0       0      o
      -3     -15      -3       0       0       0      <
      -2       1      -3    0.02    0.02       0      o
      -1      15      -3       0       0       0      <
      -1      16      -3       0       0       0      <
       0      26      -3       0       0       0      <
      -2     -10      -2       0       0       0      <
      -1       6      -2       0       0       0      <
       0      18      -2       0       0       0      <
       0      20      -2       0       0       0      <
      -2     -25      -1       0       0       0      <
      -2     -24      -1       0       0       0      <
      -2     -23      -1       0       0       0      <
      -2     -22      -1       0       0       0      <
      -1      -5      -1    0.01       0       0      o
       0      10      -1       0       0       0      <
       1      22      -1       0       0       0      <
       1      23      -1       0       0       0      <
       2      25       0       0       0       0      <
       0     -12       1       0       0       0      o
       2      17       1       0       0       0      <
       2      18       1       0       0       0      <
       0     -26       2       0       0       0      <
       0     -24       2       0       0       0      <
       1      -6       2       0       0       0      o
       2       8       2       0       0       0      <
       2       9       2       0       0       0      <
       3      20       2       0       0       0      <
       3      21       2       0       0       0      <
       3      22       2       0       0       0      <
       1     -21       3       0       0       0      <
       1     -20       3       0       0       0      <
       1     -19       3       0       0       0      <
       1     -18       3       0       0       0      <
       2      -2       3       0       0       0      o
       3      12       3       0       0       0      <
       3      13       3       0       0       0      <
       4      23       3       0       0       0      <
       2     -15       4       0       0       0      <
       2     -14       4       0       0       0      o
       2     -13       4       0       0       0      o
       3       2       4       0       0       0      o
       3       3       4       0       0       0      <
       4      15       4       0       0       0      <
       4      16       4       0       0       0      <
       3      -9       5       0       0       0      <
       3      -8       5       0       0       0      <
       4       6       5       0       0       0      <
       4       7       5       0       0       0      o
       5      18       5       0       0       0      <
       5      19       5       0       0       0      <
       5      20       5       0       0       0      <
       3     -24       6       0       0       0      <
       3     -23       6       0       0       0      <
       3     -22       6       0       0       0      <
       3     -21       6       0       0       0      <
       3     -20       6       0       0       0      <
       4      -5       6       0       0       0      <
       4      -4       6       0       0       0      <
       5       9       6       0       0       0      <
       5      10       6       0       0       0      <
       5      11       6       0       0       0      o
       4     -18       7       0       0       0      <
       4     -17       7       0       0       0      <
       4     -16       7       0       0       0      <
       4     -15       7       0       0       0      <
       5      -1       7       0       0       0      <
       5       1       7       0       0       0      o
       6      13       7       0       0       0      <
       6      14       7       0       0       0      <
       5     -13       8       0       0       0      <
       5     -12       8       0       0       0      <
       5     -11       8       0       0       0      <
       6       3       8       0       0       0      o
       6       4       8       0       0       0      <
       6       5       8       0       0       0      <
       6      -8       9       0       0       0      <
       6      -7       9       0       0       0      <
       6      -6       9       0       0       0      <
       7       6       9       0       0       0      <
       7       7       9       0       0       0      <
       7       8       9       0       0       0      <
       7      -4      10       0       0       0      <
       7      -3      10       0       0       0      <
       7      -2      10       0       0       0      <
       8       9      10       0       0       0      <
       8      -1      11       0       0       0      <
       8       1      11       0       0       0      <
       8       2      11       0       0       0      <
      -8      -3     -12       0       0       0      <
      -8      -2     -12       0       0       0      o
      -8      -1     -12       0       0       0      <
      -7       3     -11       0       0       0      <
      -7       4     -11       0       0       0      <
      -7       5     -11       0       0       0      <
      -7      -8     -10       0       0       0      <
      -7      -7     -10       0       0       0      o
      -7      -6     -10       0       0       0      <
      -6       8     -10       0       0       0      <
      -6       9     -10       0       0       0      <
      -6      10     -10       0       0       0      <
      -6      -2      -9       0       0       0      <
      -6      -1      -9       0       0       0      <
      -5      13      -9       0       0       0      <
      -5      14      -9       0       0       0      <
      -5      15      -9       0       0       0      <
      -6     -14      -8       0       0       0      <
      -6     -13      -8       0       0       0      <
      -6     -12      -8       0       0       0      <
      -6     -11      -8       0       0       0      <
      -5       4      -8       0       0       0      <
      -5       5      -8       0       0       0      <
      -4      18      -8       0       0       0      <
      -4      19      -8       0       0       0      <
      -4      20      -8       0       0       0      <
      -5      -7      -7       0       0       0      <
      -5      -6      -7       0       0       0      <
      -5      -5      -7       0       0       0      <
      -4       9      -7       0       0       0      <
      -4      10      -7       0       0       0      <
      -3      22      -7       0       0       0      <
      -3      23      -7       0       0       0      <
      -5     -20      -6       0       0       0      <
      -5     -19      -6       0       0       0      <
      -5     -18      -6       0       0       0      <
      -5     -17      -6       0       0       0      o
      -4       0      -6       0       0       0      <
      -3      14      -6       0       0       0      <
      -3      15      -6       0       0       0      <
      -4     -12      -5       0       0       0      <
      -4     -11      -5       0       0       0      <
      -4     -10      -5       0       0       0      o
      -3       5      -5       0       0       0      <
      -3       6      -5       0       0       0      <
      -2      18      -5       0       0       0      <
      -2      19      -5       0       0       0      <
      -2      20      -5       0       0       0      <
      -4     -23      -4       0       0       0      <
      -3      -6      -4       0       0       0      o
      -3      -5      -4       0       0       0      <
      -2      10      -4       0       0       0      <
      -2      11      -4       0       0       0      <
      -1      22      -4       0       0       0      o
      -1      23      -4       0       0       0      <
      -1      24      -4       0       0       0      <
      -3     -19      -3       0       0       0      <
      -3     -18      -3       0       0       0      <
      -3     -17      -3       0       0       0      <
      -3     -16      -3       0       0       0      <
      -1      14      -3       0       0       0      <
      -1      15      -3       0       0       0      <
       0      26      -3       0       0       0      <
      -2     -12      -2       0       0       0      <
      -2     -11      -2       0       0       0      <
      -1       5      -2       0       0       0      <
       0      18      -2       0       0       0      <
       0      20      -2       0       0       0      <
      -2     -25      -1       0       0       0      <
      -2     -24      -1       0       0       0      o
      -2     -23      -1       0       0       0      <
      -1      -5      -1       0       0       0      o
       0      10      -1       0       0       0      <
       1      22      -1       0       0       0      <
       1      23      -1       0       0       0      <
       1      24      -1       0       0       0      <
       0     -12       1       0       0       0      o
       1       5       1       0       0       0      o
       2      18       1       0       0       0      <
       2      19       1       0       0       0      o
       0     -26       2       0       0       0      <
       0     -24       2       0       0       0      <
       1      -6       2       0       0       0      <
       2       9       2       0       0       0      <
       2      10       2       0       0       0      <
       3      21       2       0       0       0      <
       3      22       2       0       0       0      <
       3      23       2       0       0       0      <
       1     -20       3       0       0       0      <
       1     -19       3       0       0       0      <
       1     -18       3       0       0       0      <
       2      -1       3    0.02    0.02       0      o
       3      13       3       0       0       0      <
       3      14       3       0       0       0      <
       2     -13       4       0       0       0      <
       2     -12       4    0.01    0.01       0      o
       3       4       4       0       0       0      o
       4      17       4       0       0       0      <
       4      18       4       0       0       0      o
       2     -25       5       0       0       0      <
       3      -8       5       0       0       0      <
       3      -7       5       0       0       0      o
       4       8       5       0       0       0      <
       4       9       5       0       0       0      <
       5      20       5       0       0       0      <
       5      21       5       0       0       0      <
       5      22       5       0       0       0      o
       3     -22       6       0       0       0      <
       3     -21       6       0       0       0      <
       3     -20       6       0       0       0      <
       3     -19       6       0       0       0      o
       4      -3       6       0       0       0      <
       4      -2       6       0       0       0      o
       5      11       6       0       0       0      <
       5      12       6       0       0       0      o
       5      13       6       0       0       0      <
       4     -16       7       0       0       0      <
       4     -15       7       0       0       0      <
       4     -14       7       0       0       0      <
       4     -13       7       0       0       0      <
       5       2       7       0       0       0      <
       5       3       7       0       0       0      <
       6      15       7       0       0       0      <
       6      16       7       0       0       0      <
       6      17       7       0       0       0      o
       5     -10       8       0       0       0      <
       5      -9       8       0       0       0      <
       5      -8       8       0       0       0      <
       6       6       8       0       0       0      <
       6       7       8       0       0       0      o
       6      -5       9       0       0       0      <
       6      -4       9       0       0       0      <
       6      -3       9       0       0       0      <
       7       9       9       0       0       0      <
       7      10       9       0       0       0      <
       7      11       9       0       0       0      <
       6     -16      10       0       0       0      o
       6     -15      10       0       0       0      o
       7      -1      10       0       0       0      <
       7       0      10       0       0       0      <
       7       1      10       0       0       0      <
       7     -12      11       0       0       0      <
       7     -11      11       0       0       0      o
       7     -10      11       0       0       0      <
       8       3      11       0       0       0      <
       8       4      11       0       0       0      <
       8       5      11       0       0       0      <
      -7      10     -12       0       0       0      <
      -7      -2     -11       0       0       0      <
      -7      -1     -11       0       0       0      <
      -7       1     -11       0       0       0      o
      -7     -13     -10       0       0       0      o
      -7     -12     -10       0       0       0      <
      -6       6     -10       0       0       0      <
      -6       7     -10       0       0       0      <
      -6       8     -10       0       0       0      <
      -6      -7      -9       0       0       0      <
      -6      -6      -9       0       0       0      <
      -6      -5      -9       0       0       0      <
      -6      -4      -9       0       0       0      <
      -5      13      -9       0       0       0      o
      -5      14      -9       0       0       0      <
      -5      15      -9       0       0       0      <
      -5       1      -8       0       0       0      <
      -5       2      -8       0       0       0      <
      -5       3      -8       0       0       0      <
      -4      18      -8       0       0       0      <
      -4      19      -8       0       0       0      <
      -4      20      -8       0       0       0      <
      -4      21      -8       0       0       0      <
      -5     -13      -7       0       0       0      <
      -5     -12      -7       0       0       0      <
      -5     -11      -7       0       0       0      <
      -5     -10      -7       0       0       0      <
      -4       8      -7       0       0       0      <
      -4       9      -7       0       0       0      <
      -4      10      -7       0       0       0      <
      -4      -4      -6       0       0       0      <
      -4      -3      -6       0       0       0      <
      -4      -2      -6       0       0       0      o
      -3      15      -6       0       0       0      <
      -3      16      -6       0       0       0      <
      -4     -21      -5       0       0       0      <
      -4     -20      -5       0       0       0      <
      -4     -19      -5       0       0       0      <
      -4     -18      -5       0       0       0      <
      -4     -17      -5       0       0       0      o
      -4     -16      -5       0       0       0      <
      -3       4      -5       0       0       0      <
      -3       5      -5       0       0       0      <
      -2      20      -5       0       0       0      <
      -2      21      -5       0       0       0      <
      -2      22      -5       0       0       0      o
      -3     -10      -4       0       0       0      <
      -3      -9      -4       0       0       0      <
      -3      -8      -4       0       0       0      <
      -2      10      -4       0       0       0      <
      -2      11      -4       0       0       0      <
      -1      25      -4       0       0       0      <
      -3     -24      -3       0       0       0      <
      -2      -1      -3    0.02    0.02       0      o
      -1      16      -3       0       0       0      o
      -1      17      -3       0       0       0      o
      -2     -18      -2       0       0       0      <
      -2     -17      -2       0       0       0      <
      -2     -16      -2       0       0       0      <
      -2     -15      -2       0       0       0      <
      -1       6      -2       0       0       0      <
       0      22      -2       0       0       0      o
      -1      -8      -1       0       0       0      <
      -1      -7      -1       0       0       0      o
       0      12      -1       0       0       0      o
       1      26      -1       0       0       0      <
       0     -16       1       0       0       0      <
       0     -14       1       0       0       0      <
       1       6       1       0       0       0      <
       1       7       1       0       0       0      o
       2      21       1       0       0       0      <
       2      22       1       0       0       0      <
       2      23       1       0       0       0      <
       1      -7       2       0       0       0      o
       1      -6       2       0       0       0      <
       2      12       2       0       0       0      <
       2      13       2       0       0       0      <
       1     -26       3       0       0       0      <
       1     -25       3       0       0       0      <
       1     -24       3       0       0       0      <
       1     -23       3       0       0       0      <
       1     -22       3       0       0       0      <
       1     -21       3       0       0       0      <
       3      17       3       0       0       0      <
       3      18       3       0       0       0      <
       2     -16       4       0       0       0      o
       2     -15       4       0       0       0      <
       2     -14       4       0       0       0      o
       2     -13       4       0       0       0      <
       3       6       4       0       0       0      o
       3       7       4       0       0       0      <
       4      21       4       0       0       0      <
       4      22       4       0       0       0      <
       4      23       4       0       0       0      <
       3      -7       5       0       0       0      o
       3      -6       5       0       0       0      <
       4      11       5       0       0       0      <
       4      12       5       0       0       0      <
       4      13       5       0       0       0      <
       3     -24       6       0       0       0      <
       3     -23       6       0       0       0      <
       3     -22       6       0       0       0      <
       3     -21       6       0       0       0      <
       4      -1       6       0       0       0      <
       4       0       6       0       0       0      <
       4       1       6       0       0       0      <
       5      16       6       0       0       0      <
       5      17       6       0       0       0      <
       5      18       6       0       0       0      <
       4     -17       7       0       0       0      <
       4     -16       7       0       0       0      o
       4     -15       7       0       0       0      <
       4     -14       7       0       0       0      <
       4     -13       7       0       0       0      <
       5       5       7       0       0       0      <
       5       6       7       0       0       0      <
       5       7       7       0       0       0      o
       5      -9       8       0       0       0      <
       5      -8       8       0       0       0      o
       5      -7       8       0       0       0      <
       5      -6       8       0       0       0      <
       6      10       8       0       0       0      <
       6      11       8       0       0       0      <
       6      12       8       0       0       0      <
       6      -2       9       0       0       0      <
       6      -1       9       0       0       0      <
       6     -16      10       0       0       0      o
       6     -15      10       0       0       0      <
       6     -14      10       0       0       0      <
       7       3      10       0       0       0      <
       7       4      10       0       0       0      <
       7       5      10       0       0       0      <
       7       6      10       0       0       0      <
       7     -11      11       0       0       0      <
       7     -10      11       0       0       0      <
       7      -9      11       0       0       0      <
       7      -8      11       0       0       0      <
       7      -7      11       0       0       0      <
       8      -3      12       0       0       0      <
       8      -2      12       0       0       0      <
       8      -1      12       0       0       0      <
      -7       2     -12       0       0       0      <
      -7       3     -12       0       0       0      <
      -7       4     -12       0       0       0      <
      -7       5     -12       0       0       0      <
      -7     -12     -11       0       0       0      <
      -7     -11     -11       0       0       0      <
      -7     -10     -11       0       0       0      <
      -7      -9     -11       0       0       0      <
      -7      -8     -11       0       0       0      <
      -6      10     -11       0       0       0      <
      -6      11     -11       0       0       0      <
      -6      12     -11       0       0       0      <
      -6      13     -11       0       0       0      <
      -6      -1     -10       0       0       0      <
      -6       0     -10       0       0       0      <
      -6       1     -10       0       0       0      <
      -5      18     -10       0       0       0      <
      -5      19     -10       0       0       0      <
      -6     -17      -9       0       0       0      <
      -6     -16      -9       0       0       0      <
      -6     -15      -9       0       0       0      <
      -6     -14      -9       0       0       0      <
      -6     -13      -9       0       0       0      <
      -5       8      -9       0       0       0      <
      -5       9      -9       0       0       0      <
      -5      10      -9       0       0       0      <
      -5      -5      -8       0       0       0      <
      -5      -4      -8       0       0       0      <
      -5      -3      -8       0       0       0      <
      -4      15      -8       0       0       0      <
      -4      16      -8       0       0       0      o
      -4      17      -8       0       0       0      <
      -5     -21      -7       0       0       0      <
      -5     -19      -7       0       0       0      <
      -5     -18      -7       0       0       0      <
      -4       4      -7       0       0       0      o
      -4       5      -7       0       0       0      <
      -4       6      -7       0       0       0      <
      -3      22      -7       0       0       0      <
      -3      23      -7       0       0       0      <
      -4     -10      -6       0       0       0      <
      -4      -9      -6       0       0       0      <
      -4      -8      -6       0       0       0      <
      -3      12      -6       0       0       0      o
      -3      13      -6       0       0       0      <
      -3      14      -6       0       0       0      <
      -3       1      -5       0       0       0      o
      -2      19      -5       0       0       0      <
      -2      20      -5       0       0       0      <
      -2      21      -5       0       0       0      <
      -3     -16      -4       0       0       0      <
      -3     -15      -4       0       0       0      <
      -3     -14      -4       0       0       0      o
      -3     -13      -4       0       0       0      <
      -2       9      -4       0       0       0      <
      -1      25      -4       0       0       0      <
      -2      -4      -3       0       0       0      <
      -1      15      -3       0       0       0      <
      -1      16      -3       0       0       0      <
      -1      17      -3       0       0       0      <
      -2     -24      -2       0       0       0      <
      -2     -23      -2       0       0       0      <
      -2     -22      -2       0       0       0      <
      -2     -21      -2       0       0       0      <
      -2     -20      -2       0       0       0      <
      -2     -19      -2       0       0       0      <
      -2     -18      -2       0       0       0      <
      -1       5      -2       0       0       0      <
       0      22      -2       0       0       0      <
       0      24      -2       0       0       0      <
      -1     -10      -1       0       0       0      <
      -1      -9      -1       0       0       0      <
       0      12      -1       0       0       0      o
       0     -16       1       0       0       0      <
       0     -14       1       0       0       0      <
       1       8       1       0       0       0      <
       2      24       1       0       0       0      <
       2      25       1       0       0       0      <
       1      -6       2       0       0       0      <
       1      -5       2       0       0       0      <
       2      14       2       0       0       0      <
       2      15       2       0       0       0      o
       1     -26       3       0       0       0      <
       1     -25       3       0       0       0      <
       1     -24       3       0       0       0      o
       1     -23       3       0       0       0      <
       1     -22       3       0       0       0      <
       1     -21       3       0       0       0      <
       2       3       3       0       0       0      o
       3      20       3       0       0       0      <
       3      21       3       0       0       0      <
       3      22       3       0       0       0      <
       2     -13       4       0       0       0      <
       2     -12       4    0.01    0.01       0      o
       2     -11       4       0       0       0      <
       3      10       4       0       0       0      <
       3      11       4       0       0       0      <
       3      -3       5       0       0       0      <
       3      -2       5       0       0       0      <
       4      16       5       0       0       0      <
       4      17       5       0       0       0      o
       4      18       5       0       0       0      o
       3     -22       6       0       0       0      <
       3     -21       6       0       0       0      <
       3     -20       6       0       0       0      <
       3     -19       6       0       0       0      o
       3     -18       6       0       0       0      <
       3     -17       6       0       0       0      o
       4       4       6       0       0       0      <
       4       5       6       0       0       0      <
       4       6       6       0       0       0      <
       5      21       6       0       0       0      o
       4     -11       7       0       0       0      o
       4     -10       7       0       0       0      <
       4      -9       7       0       0       0      <
       4      -8       7       0       0       0      <
       5      11       7       0       0       0      <
       5      12       7       0       0       0      <
       5      13       7       0       0       0      <
       5      -2       8       0       0       0      <
       5      -1       8       0       0       0      <
       5       0       8       0       0       0      <
       6      16       8       0       0       0      <
       6      17       8       0       0       0      <
       6      18       8       0       0       0      <
       5     -19       9       0       0       0      <
       5     -18       9       0       0       0      <
       5     -17       9       0       0       0      <
       5     -16       9       0       0       0      <
       5     -15       9       0       0       0      <
       6       5       9       0       0       0      <
       6       6       9       0       0       0      <
       6       7       9       0       0       0      <
       6       8       9       0       0       0      <
       6      -9      10       0       0       0      <
       6      -8      10       0       0       0      <
       6      -7      10       0       0       0      <
       6      -6      10       0       0       0      <
       7      11      10       0       0       0      <
       7      12      10       0       0       0      <
       7      13      10       0       0       0      <
       7      -1      11       0       0       0      <
       7       1      11       0       0       0      <
       7       2      11       0       0       0      <
      -7      -2     -12       0       0       0      <
      -7      -1     -12       0       0       0      <
      -7       0     -12       0       0       0      <
      -7       1     -12       0       0       0      o
      -7     -12     -11       0       0       0      <
      -6       7     -11       0       0       0      <
      -6       8     -11       0       0       0      <
      -6       9     -11       0       0       0      <
      -6      10     -11       0       0       0      <
      -6      -5     -10       0       0       0      <
      -6      -4     -10       0       0       0      <
      -6      -3     -10       0       0       0      <
      -6      -2     -10       0       0       0      o
      -5      15     -10       0       0       0      <
      -5      16     -10       0       0       0      <
      -5      17     -10       0       0       0      <
      -5      18     -10       0       0       0      <
      -6     -17      -9       0       0       0      <
      -6     -16      -9       0       0       0      <
      -5       5      -9       0       0       0      o
      -5       6      -9       0       0       0      <
      -5       7      -9       0       0       0      <
      -5      -8      -8       0       0       0      <
      -5      -7      -8       0       0       0      o
      -5      -6      -8       0       0       0      <
      -5      -5      -8       0       0       0      <
      -4      13      -8       0       0       0      <
      -4      14      -8       0       0       0      o
      -4      15      -8       0       0       0      <
      -5     -21      -7       0       0       0      <
      -5     -20      -7       0       0       0      <
      -4       2      -7       0       0       0      <
      -4       3      -7       0       0       0      <
      -3      20      -7       0       0       0      <
      -3      21      -7       0       0       0      <
      -3      22      -7       0       0       0      <
      -4     -12      -6       0       0       0      <
      -4     -11      -6       0       0       0      <
      -4     -10      -6       0       0       0      <
      -4      -9      -6       0       0       0      <
      -3      10      -6       0       0       0      <
      -3      11      -6       0       0       0      o
      -3      12      -6       0       0       0      <
      -3      -1      -5       0       0       0      o
      -2      17      -5       0       0       0      <
      -2      18      -5       0       0       0      <
      -2      19      -5       0       0       0      <
      -3     -17      -4       0       0       0      <
      -3     -16      -4       0       0       0      <
      -3     -15      -4       0       0       0      <
      -3     -14      -4       0       0       0      <
      -2       7      -4       0       0       0      <
      -2       8      -4       0       0       0      <
      -1      23      -4       0       0       0      <
      -1      24      -4       0       0       0      <
      -1      25      -4       0       0       0      <
      -2      -5      -3       0       0       0      <
      -2      -4      -3       0       0       0      <
      -1      14      -3       0       0       0      o
      -1      15      -3       0       0       0      <
      -1      16      -3       0       0       0      <
      -2     -23      -2       0       0       0      <
      -2     -22      -2       0       0       0      <
      -2     -21      -2       0       0       0      <
      -2     -20      -2       0       0       0      <
      -2     -19      -2       0       0       0      <
      -2     -18      -2       0       0       0      <
      -1       4      -2       0       0       0      o
       0      22      -2       0       0       0      <
      -1     -10      -1       0       0       0      <
      -1      -9      -1       0       0       0      <
       0      12      -1       0       0       0      o
       1      26      -1       0       0       0      <
       0     -16       1       0       0       0      <
       0     -14       1       0       0       0      <
       1       8       1       0       0       0      <
       2      23       1       0       0       0      <
       2      24       1       0       0       0      <
       2      25       1       0       0       0      <
       1      -5       2       0       0       0      <
       2      14       2       0       0       0      <
       2      15       2       0       0       0      <
       1     -23       3       0       0       0      <
       1     -22       3       0       0       0      <
       1     -21       3       0       0       0      <
       1     -20       3       0       0       0      <
       1     -19       3       0       0       0      <
       2       4       3       0       0       0      o
       3      20       3       0       0       0      <
       3      21       3       0       0       0      <
       3      22       3       0       0       0      o
       2     -11       4       0       0       0      <
       2     -10       4       0       0       0      <
       2      -9       4       0       0       0      <
       3      10       4       0       0       0      <
       3      11       4       0       0       0      <
       3      12       4       0       0       0      <
       2     -25       5       0       0       0      <
       3      -1       5       0       0       0      o
       4      16       5       0       0       0      <
       4      17       5       0       0       0      <
       4      18       5       0       0       0      <
       3     -18       6       0       0       0      <
       3     -17       6       0       0       0      <
       3     -16       6       0       0       0      o
       3     -15       6       0       0       0      o
       3     -14       6       0       0       0      <
       4       6       6       0       0       0      <
       4       7       6       0       0       0      <
       4      -7       7       0       0       0      <
       4      -6       7       0       0       0      <
       4      -5       7       0       0       0      <
       5      12       7       0       0       0      <
       5      13       7       0       0       0      <
       5      14       7       0       0       0      <
       4     -22       8       0       0       0      <
       4     -21       8       0       0       0      <
       4     -20       8       0       0       0      <
       5       1       8       0       0       0      <
       5       2       8       0       0       0      <
       5       3       8       0       0       0      <
       6      18       8       0       0       0      <
       5     -15       9       0       0       0      <
       5     -14       9       0       0       0      <
       5     -13       9       0       0       0      <
       5     -12       9       0       0       0      <
       5     -11       9       0       0       0      o
       6       8       9       0       0       0      <
       6       9       9       0       0       0      <
       6      10       9       0       0       0      <
       6      -5      10       0       0       0      <
       6      -4      10       0       0       0      <
       6      -3      10       0       0       0      o
       6      -2      10       0       0       0      o
       7       2      11       0       0       0      <
       7       3      11       0       0       0      <
       7       4      11       0       0       0      <
       7       5      11       0       0       0      <
       7     -10      12       0       0       0      <
       7      -9      12       0       0       0      <
       7      -8      12       0       0       0      <
      -7      -1     -14       0       0       0      <
      -7       0     -14       0       0       0      <
      -7       1     -14       0       0       0      <
      -7       2     -14       0       0       0      <
      -7       3     -14       0       0       0      <
      -6      12     -13       0       0       0      o
      -6      13     -13       0       0       0      <
      -6       0     -12    0.01    0.01       0      o
      -6       1     -12       0       0       0      <
      -6       2     -12       0       0       0      o
      -6       3     -12       0       0       0      o
      -6     -15     -11       0       0       0      <
      -6     -14     -11       0       0       0      <
      -6     -13     -11       0       0       0      <
      -6     -12     -11       0       0       0      <
      -5      13     -11       0       0       0      <
      -5      14     -11       0       0       0      <
      -5      15     -11       0       0       0      o
      -5      16     -11       0       0       0      <
      -5       1     -10       0       0       0      <
      -5       2     -10       0       0       0      <
      -5       3     -10       0       0       0      <
      -5     -18      -9       0       0       0      <
      -5     -17      -9       0       0       0      <
      -5     -16      -9       0       0       0      <
      -5     -15      -9       0       0       0      <
      -5     -14      -9       0       0       0      <
      -5     -13      -9       0       0       0      <
      -5     -12      -9       0       0       0      <
      -4      13      -9       0       0       0      o
      -4      14      -9       0       0       0      <
      -4      15      -9       0       0       0      <
      -4      16      -9       0       0       0      <
      -4       1      -8       0       0       0      o
      -4       2      -8    0.01    0.01       0      o
      -4       3      -8       0       0       0      o
      -3      23      -8       0       0       0      <
      -4     -18      -7       0       0       0      <
      -4     -17      -7       0       0       0      o
      -4     -16      -7       0       0       0      <
      -4     -15      -7       0       0       0      <
      -4     -14      -7       0       0       0      <
      -4     -13      -7       0       0       0      <
      -4     -12      -7       0       0       0      <
      -3      13      -7       0       0       0      <
      -3      14      -7       0       0       0      o
      -3      15      -7       0       0       0      <
      -3      16      -7       0       0       0      <
      -3       1      -6       0       0       0      <
      -3       2      -6       0       0       0      <
      -3       3      -6       0       0       0      <
      -2      23      -6       0       0       0      <
      -2      24      -6       0       0       0      <
      -3     -18      -5       0       0       0      <
      -3     -17      -5       0       0       0      <
      -3     -16      -5       0       0       0      <
      -3     -15      -5       0       0       0      <
      -3     -14      -5       0       0       0      <
      -3     -13      -5       0       0       0      <
      -2      13      -5       0       0       0      o
      -2      14      -5       0       0       0      <
      -2      15      -5       0       0       0      <
      -2       1      -4       0       0       0      <
      -2       2      -4    0.01    0.01       0      o
      -1      23      -4       0       0       0      <
      -1      24      -4       0       0       0      <
      -1      25      -4       0       0       0      <
      -2     -18      -3       0       0       0      <
      -2     -17      -3       0       0       0      <
      -2     -16      -3       0       0       0      <
      -2     -15      -3       0       0       0      <
      -2     -14      -3       0       0       0      <
      -1      13      -3       0       0       0      o
      -1      14      -3       0       0       0      o
      -1      15      -3       0       0       0      <
      -1       1      -2       0       0       0      <
       0      24      -2       0       0       0      <
      -1     -19      -1       0       0       0      <
      -1     -18      -1       0       0       0      <
      -1     -17      -1       0       0       0      <
      -1     -16      -1       0       0       0      <
      -1     -15      -1       0       0       0      <
       0      12      -1       0       0       0      o
       0      14      -1       0       0       0      <
       0     -22       1       0       0       0      <
       0     -20       1       0       0       0      <
       0     -18       1       0       0       0      <
       0     -16       1       0       0       0      <
       1      12       1       0       0       0      <
       1      13       1       0       0       0      <
       1      -1       2       0       0       0      <
       2      21       2       0       0       0      <
       2      22       2       0       0       0      <
       2      23       2       0       0       0      <
       2      24       2       0       0       0      <
       1     -25       3       0       0       0      <
       1     -24       3       0       0       0      <
       1     -23       3       0       0       0      <
       1     -22       3       0       0       0      <
       1     -21       3       0       0       0      <
       1     -20       3       0       0       0      <
       1     -19       3       0       0       0      <
       1     -18       3       0       0       0      <
       2      10       3       0       0       0      <
       2      11       3       0       0       0      o
       2      12       3       0       0       0      <
       2      -3       4       0       0       0      o
       2      -2       4    0.01    0.02       0      o
       3      20       4       0       0       0      <
       3      21       4       0       0       0      <
       3      22       4       0       0       0      <
       2     -25       5       0       0       0      <
       2     -24       5       0       0       0      <
       2     -23       5       0       0       0      <
       2     -22       5       0       0       0      o
       2     -21       5       0       0       0      <
       2     -20       5       0       0       0      <
       3       9       5       0       0       0      <
       3      10       5       0       0       0      <
       3      -6       6       0       0       0      <
       3      -5       6       0       0       0      <
       3      -4       6       0       0       0      <
       4      18       6       0       0       0      <
       4      19       6       0       0       0      <
       4      20       6       0       0       0      <
       4      21       6       0       0       0      <
       3     -23       7       0       0       0      <
       3     -22       7       0       0       0      <
       4       7       7       0       0       0      <
       4       8       7       0       0       0      <
       4       9       7       0       0       0      <
       4      -9       8       0       0       0      <
       4      -8       8       0       0       0      o
       4      -7       8       0       0       0      <
       4      -6       8       0       0       0      <
       5      17       8       0       0       0      <
       5      18       8       0       0       0      <
       5      19       8       0       0       0      <
       5      20       8       0       0       0      <
       5       5       9       0       0       0      <
       5       6       9       0       0       0      o
       5       7       9       0       0       0      <
       5     -13      10       0       0       0      <
       5     -12      10       0       0       0      <
       5     -11      10       0       0       0      <
       5     -10      10       0       0       0      <
       5      -9      10       0       0       0      <
       5      -8      10       0       0       0      <
       6      15      10       0       0       0      <
       6      16      10       0       0       0      <
       6       2      11       0       0       0      <
       6       3      11       0       0       0      <
       6       4      11       0       0       0      <
       6       5      11       0       0       0      <
       6     -14      12       0       0       0      <
       6     -13      12       0       0       0      <
       6     -12      12       0       0       0      o
       6     -11      12       0       0       0      <
       6     -10      12       0       0       0      <
       7      -1      13       0       0       0      <
       7       1      13       0       0       0      o
       7       2      13       0       0       0      <
       7       3      13       0       0       0      <
      -7      -5     -14       0       0       0      <
      -7      -4     -14       0       0       0      <
      -6       9     -13       0       0       0      <
      -6      10     -13       0       0       0      <
      -6      11     -13       0       0       0      o
      -6      12     -13       0       0       0      <
      -6      13     -13       0       0       0      <
      -6      -8     -12       0       0       0      <
      -6      -7     -12       0       0       0      <
      -6      -6     -12       0       0       0      o
      -6      -5     -12       0       0       0      <
      -6      -4     -12       0       0       0      <
      -6      -3     -12       0       0       0      <
      -6      -2     -12       0       0       0      o
      -5      10     -11       0       0       0      <
      -5      11     -11       0       0       0      <
      -5      12     -11       0       0       0      o
      -5      13     -11       0       0       0      <
      -5      14     -11       0       0       0      <
      -5      -6     -10       0       0       0      <
      -5      -5     -10       0       0       0      <
      -5      -4     -10       0       0       0      <
      -5      -3     -10       0       0       0      <
      -5      -2     -10       0       0       0      <
      -5      -1     -10       0       0       0      <
      -4      12      -9       0       0       0      <
      -4      13      -9       0       0       0      o
      -4      14      -9       0       0       0      <
      -4      15      -9       0       0       0      <
      -4      -4      -8       0       0       0      o
      -4      -3      -8       0       0       0      o
      -4      -2      -8    0.01    0.01       0      o
      -4      -1      -8       0       0       0      o
      -4       0      -8       0    0.01       0      o
      -4     -22      -7       0       0       0      <
      -4     -21      -7       0       0       0      <
      -3      13      -7       0       0       0      <
      -3      14      -7       0       0       0      <
      -3      15      -7       0       0       0      <
      -3      -2      -6       0       0       0      <
      -3      -1      -6       0       0       0      <
      -3       0      -6       0       0       0      <
      -2      24      -6       0       0       0      <
      -3     -24      -5       0       0       0      o
      -3     -23      -5       0       0       0      <
      -3     -22      -5       0       0       0      <
      -3     -21      -5       0       0       0      <
      -3     -20      -5       0       0       0      o
      -2      13      -5       0       0       0      o
      -2      14      -5       0       0       0      <
      -2      15      -5       0       0       0      o
      -2      16      -5       0       0       0      <
      -2      -1      -4       0       0       0      o
      -2       0      -4    0.06    0.06       0      o
      -1      25      -4       0       0       0      <
      -2     -25      -3       0       0       0      <
      -2     -24      -3       0       0       0      <
      -2     -23      -3       0       0       0      <
      -2     -22      -3       0       0       0      <
      -2     -21      -3       0       0       0      <
      -2     -20      -3       0       0       0      <
      -1      14      -3       0       0       0      <
      -1      15      -3       0       0       0      <
      -1      16      -3       0       0       0      <
      -1       0      -2       0       0       0      o
       0      26      -2       0       0       0      <
      -1     -26      -1       0       0       0      <
      -1     -25      -1       0       0       0      <
      -1     -24      -1       0       0       0      <
      -1     -23      -1       0       0       0      <
      -1     -22      -1       0       0       0      <
      -1     -21      -1       0       0       0      <
      -1     -20      -1       0       0       0      <
       0      14      -1       0       0       0      <
       0      16      -1       0       0       0      o
       0     -26       1       0       0       0      <
       0     -24       1       0       0       0      <
       0     -22       1       0       0       0      o
       0     -20       1       0       0       0      <
       1      14       1       0       0       0      <
       1      15       1       0       0       0      <
       1      16       1       0       0       0      <
       1       0       2       0       0       0      o
       2      25       2       0       0       0      <
       1     -26       3       0       0       0      <
       1     -25       3       0       0       0      <
       1     -24       3       0       0       0      <
       1     -23       3       0       0       0      <
       1     -22       3       0       0       0      <
       1     -21       3       0       0       0      <
       2      13       3       0       0       0      <
       2      14       3       0       0       0      <
       2      15       3       0       0       0      <
       2      -2       4    0.01    0.01       0      o
       2      -1       4       0       0       0      o
       3      24       4       0       0       0      <
       2     -25       5       0       0       0      <
       2     -24       5       0       0       0      <
       2     -23       5       0       0       0      <
       2     -22       5       0       0       0      <
       3      12       5       0       0       0      <
       3      13       5       0       0       0      <
       3      14       5       0       0       0      <
       3      15       5       0       0       0      <
       3      -3       6       0       0       0      <
       3      -2       6       0       0       0      <
       3      -1       6       0       0       0      <
       4      23       6       0       0       0      <
       3     -23       7       0       0       0      <
       4      11       7       0       0       0      <
       4      12       7       0       0       0      <
       4      13       7       0       0       0      <
       4      14       7       0       0       0      o
       4      -5       8       0       0       0      <
       4      -4       8       0       0       0      <
       4      -3       8       0       0       0      o
       4      -2       8    0.01    0.01       0      o
       5      10       9       0       0       0      <
       5      11       9       0       0       0      <
       5      12       9       0       0       0      <
       5      13       9       0       0       0      <
       5      -8      10       0       0       0      <
       5      -7      10       0       0       0      <
       5      -6      10       0       0       0      <
       5      -5      10       0       0       0      <
       5      -4      10       0       0       0      o
       5      -3      10       0       0       0      <
       6       8      11       0       0       0      o
       6       9      11       0       0       0      <
       6      10      11       0       0       0      <
       6      11      11       0       0       0      <
       6      12      11       0       0       0      <
       6     -12      12       0       0       0      o
       6     -11      12       0       0       0      <
       6     -10      12       0       0       0      <
       6      -9      12       0       0       0      <
       6      -8      12       0       0       0      <
       6      -7      12       0       0       0      <
       6      -6      12       0       0       0      <
       6      -5      12       0       0       0      <
       7       6      13       0       0       0      <
       7       7      13       0       0       0      o
       7       8      13       0       0       0      <
      -6       1     -13       0       0       0      <
      -6       2     -13       0       0       0      <
      -6       3     -13       0       0       0      <
      -6       4     -13       0       0       0      <
      -6       5     -13       0       0       0      <
      -6     -14     -12       0       0       0      o
      -6     -13     -12       0       0       0      <
      -6     -12     -12       0       0       0      o
      -6     -11     -12       0       0       0      o
      -5      16     -12       0       0       0      <
      -5      17     -12       0       0       0      <
      -5       4     -11       0       0       0      <
      -5       5     -11       0       0       0      <
      -5       6     -11       0       0       0      <
      -5       7     -11       0       0       0      <
      -5     -15     -10       0       0       0      o
      -5     -14     -10       0       0       0      <
      -5     -13     -10       0       0       0      <
      -5     -12     -10       0       0       0      <
      -5     -11     -10       0       0       0      <
      -5     -10     -10       0       0       0      <
      -5      -9     -10       0       0       0      <
      -4      18     -10       0       0       0      <
      -4      19     -10       0       0       0      o
      -4      20     -10       0       0       0      <
      -4       6      -9       0       0       0      <
      -4       7      -9       0       0       0      <
      -4       8      -9       0       0       0      <
      -4       9      -9       0       0       0      <
      -4     -10      -8       0       0       0      <
      -4      -9      -8       0       0       0      <
      -4      -8      -8       0       0       0      <
      -4      -7      -8       0       0       0      <
      -4      -6      -8       0       0       0      <
      -3      20      -8       0       0       0      <
      -3      21      -8       0       0       0      o
      -3      22      -8       0       0       0      <
      -3      23      -8       0       0       0      <
      -3       9      -7       0       0       0      <
      -3      10      -7       0       0       0      <
      -3      11      -7       0       0       0      o
      -3      -7      -6       0       0       0      <
      -3      -6      -6       0       0       0      <
      -3      -5      -6       0       0       0      <
      -3      -4      -6       0       0       0      <
      -2      21      -6       0       0       0      <
      -2      22      -6       0       0       0      <
      -2      23      -6       0       0       0      <
      -2      24      -6       0       0       0      <
      -3     -24      -5       0       0       0      <
      -2      10      -5       0       0       0      o
      -2      11      -5       0       0       0      o
      -2      12      -5       0       0       0      o
      -2      -4      -4       0       0       0      <
      -2      -3      -4       0       0       0      <
      -1      22      -4       0       0       0      <
      -1      23      -4       0       0       0      o
      -1      24      -4       0       0       0      <
      -1      25      -4       0       0       0      <
      -2     -25      -3       0       0       0      o
      -2     -24      -3       0       0       0      <
      -2     -23      -3       0       0       0      <
      -2     -22      -3       0       0       0      <
      -2     -21      -3       0       0       0      <
      -1      12      -3       0       0       0      o
      -1      13      -3       0       0       0      <
      -1      -1      -2       0       0       0      <
       0      24      -2       0       0       0      <
       0      26      -2       0       0       0      <
      -1     -26      -1       0       0       0      <
      -1     -25      -1       0       0       0      <
      -1     -24      -1       0       0       0      <
      -1     -23      -1       0       0       0      <
      -1     -22      -1       0       0       0      <
      -1     -21      -1       0       0       0      o
      -1     -20      -1       0       0       0      <
      -1     -19      -1       0       0       0      <
       0      14      -1       0       0       0      <
       0     -26       1       0       0       0      <
       0     -24       1       0       0       0      <
       0     -22       1       0       0       0      <
       0     -20       1       0       0       0      <
       0     -18       1       0       0       0      <
       1      14       1       0       0       0      o
       1      15       1       0       0       0      <
       1      16       1       0       0       0      <
       1       1       2       0       0       0      <
       2      25       2       0       0       0      <
       1     -24       3       0       0       0      <
       1     -23       3       0       0       0      <
       1     -22       3       0       0       0      <
       1     -21       3       0       0       0      <
       1     -20       3       0       0       0      <
       1     -19       3       0       0       0      <
       1     -18       3       0       0       0      <
       1     -17       3       0       0       0      <
       1     -16       3       0       0       0      <
       2      14       3       0       0       0      <
       2      15       3       0       0       0      <
       2      16       3       0       0       0      <
       2       1       4       0    0.02       0      o
       2       2       4    0.01    0.01       0      o
       2     -23       5       0       0       0      <
       2     -22       5       0       0       0      <
       2     -21       5       0       0       0      <
       2     -20       5       0       0       0      <
       2     -19       5       0       0       0      <
       2     -18       5       0       0       0      <
       2     -17       5       0       0       0      <
       2     -16       5       0       0       0      <
       2     -15       5       0       0       0      o
       3      15       5       0       0       0      <
       3      16       5       0       0       0      <
       3      17       5       0       0       0      <
       3       1       6       0       0       0      <
       3       2       6       0       0       0      <
       3       3       6       0       0       0      <
       3     -22       7       0       0       0      <
       3     -21       7       0       0       0      <
       3     -20       7       0       0       0      <
       3     -19       7       0       0       0      <
       3     -18       7       0       0       0      <
       3     -17       7       0       0       0      <
       3     -16       7       0       0       0      <
       3     -15       7       0       0       0      <
       3     -14       7       0       0       0      <
       4      14       7       0       0       0      <
       4      15       7       0       0       0      <
       4      16       7       0       0       0      <
       4      17       7       0       0       0      <
       4       1       8       0       0       0      <
       4       2       8    0.01    0.01       0      o
       4       3       8       0       0       0      <
       4       4       8       0       0       0      <
       4     -21       9       0       0       0      <
       4     -20       9       0       0       0      <
       4     -19       9       0       0       0      <
       4     -18       9       0       0       0      <
       4     -17       9       0       0       0      <
       4     -16       9       0       0       0      <
       4     -15       9       0       0       0      <
       4     -14       9       0       0       0      <
       5      14       9       0       0       0      <
       5      15       9       0       0       0      <
       5      16       9       0       0       0      <
       5      17       9       0       0       0      <
       5      18       9       0       0       0      o
       5       1      10       0       0       0      <
       5       2      10       0       0       0      o
       5       3      10       0       0       0      <
       5       4      10       0       0       0      <
       5     -18      11       0       0       0      o
       5     -17      11       0       0       0      <
       5     -16      11       0       0       0      <
       5     -15      11       0       0       0      <
       5     -14      11       0       0       0      <
       6      14      11       0       0       0      <
       6      15      11       0       0       0      <
       6       0      12       0       0       0      o
       6       1      12       0       0       0      o
       6       2      12       0       0       0      o
       6       3      12       0       0       0      <
       6       4      12       0       0       0      <
       7      -2      14       0       0       0      <
       7      -1      14       0       0       0      <
       7       0      14       0       0       0      <
       7       1      14       0       0       0      <
       7       2      14       0       0       0      <
       7       3      14       0       0       0      <
       7       4      14       0       0       0      <
      -6       1     -16       0       0       0      <
      -6       2     -16       0       0       0      <
      -6       3     -16       0       0       0      <
      -6       4     -16       0       0       0      <
      -6       5     -16       0       0       0      <
      -5     -13     -13       0       0       0      <
      -5     -12     -13       0       0       0      <
      -5     -11     -13       0       0       0      o
      -5     -10     -13       0       0       0      <
      -5      -9     -13       0       0       0      <
      -5      -8     -13       0       0       0      <
      -5      -7     -13       0       0       0      <
      -5      -6     -13       0       0       0      o
      -5      -5     -13       0       0       0      <
      -5      -4     -13       0       0       0      <
      -5      -3     -13       0       0       0      o
      -5      -2     -13       0       0       0      <
      -5      -1     -13       0       0       0      o
      -5       1     -13       0       0       0      o
      -5       2     -13       0       0       0      o
      -5       3     -13       0       0       0      o
      -5       4     -13       0       0       0      <
      -4      12     -11       0       0       0      <
      -4      13     -11       0       0       0      <
      -4      14     -11       0       0       0      <
      -4      15     -11       0       0       0      <
      -4      16     -11       0       0       0      <
      -4      17     -11       0       0       0      <
      -4      18     -11       0       0       0      <
      -4     -20     -10       0       0       0      <
      -4     -19     -10       0       0       0      <
      -4     -18     -10       0       0       0      <
      -4     -17     -10       0       0       0      <
      -4     -16     -10       0       0       0      <
      -4     -14     -10       0       0       0      <
      -4     -13     -10       0       0       0      <
      -4     -12     -10       0       0       0      <
      -4     -11     -10       0       0       0      <
      -4     -10     -10       0       0       0      <
      -3      22      -9       0       0       0      <
      -3       5      -8       0       0       0      o
      -3       6      -8       0       0       0      <
      -3       7      -8       0       0       0      <
      -3       8      -8       0       0       0      <
      -3       9      -8       0       0       0      <
      -3      10      -8       0       0       0      <
      -2      17      -6       0       0       0      <
      -2      18      -6       0       0       0      <
      -2      19      -6       0       0       0      <
      -2      20      -6       0       0       0      <
      -2      21      -6       0       0       0      <
      -2      22      -6       0       0       0      <
      -2     -25      -5       0       0       0      <
      -2     -24      -5       0       0       0      o
      -2     -23      -5       0       0       0      <
      -2     -22      -5       0       0       0      <
      -2     -21      -5       0       0       0      <
      -2     -20      -5       0       0       0      <
      -2     -19      -5       0       0       0      <
      -2     -18      -5       0       0       0      <
      -2     -17      -5       0       0       0      o
      -2     -16      -5       0       0       0      o
      -2     -15      -5       0       0       0      o
      -2     -14      -5       0       0       0      <
      -2     -13      -5       0       0       0      o
      -2     -12      -5       0       0       0      <
      -2     -11      -5       0       0       0      o
      -2     -10      -5       0       0       0      o
      -2      -9      -5       0       0       0      <
      -2      -8      -5       0       0       0      <
      -2      -7      -5       0       0       0      <
      -2      -6      -5       0       0       0      <
      -2      -5      -5       0       0       0      o
      -2      -4      -5       0       0       0      <
      -2      -3      -5       0       0       0      o
      -1      25      -4       0       0       0      o
      -1      10      -3       0       0       0      <
      -1      11      -3       0       0       0      o
      -1      12      -3       0       0       0      o
      -1      13      -3       0       0       0      o
      -1      14      -3       0       0       0      <
       0      20      -1       0       0       0      <
       0      22      -1       0       0       0      <
       0      24      -1       0       0       0      <
       1      12       2       0       0       0      o
       1      13       2       0       0       0      o
       1      14       2       0       0       0      <
       1      15       2       0       0       0      o
       2      20       4       0       0       0      <
       2      21       4       0       0       0      <
       2      22       4       0       0       0      <
       2      23       4       0       0       0      <
       2      24       4       0       0       0      <
       2      25       4       0       0       0      <
       2      -1       5    0.02    0.03       0      o
       2       1       5    0.02    0.02       0      o
       2       2       5       0       0       0      <
       2       3       5       0       0       0      o
       3      10       7       0       0       0      <
       3      11       7       0       0       0      <
       3      12       7       0       0       0      o
       3      13       7       0       0       0      <
       3      14       7       0       0       0      <
       3      15       7       0       0       0      <
       3      16       7       0       0       0      <
       4      18       9       0       0       0      <
       4      19       9       0       0       0      <
       4      20       9       0       0       0      <
       4      21       9       0       0       0      <
       4     -20      10       0       0       0      <
       4     -19      10       0       0       0      <
       4     -11      10       0       0       0      o
       4     -10      10       0       0       0      <
       4      -9      10       0       0       0      <
       4      -8      10       0       0       0      <
       4      -7      10       0       0       0      <
       4      -6      10       0       0       0      <
       4      -5      10       0       0       0      <
       4      -4      10       0       0       0      <
       4      -3      10       0       0       0      o
       4      -2      10       0       0       0      o
       4      -1      10       0       0       0      <
       4       0      10       0       0       0      o
       4       1      10       0       0       0      <
       4       2      10       0       0       0      o
       5       6      12       0       0       0      <
       5       7      12       0       0       0      <
       5       8      12       0       0       0      <
       5       9      12       0       0       0      <
       5      10      12       0       0       0      <
       5      11      12       0       0       0      <
       5      12      12       0       0       0      <
       5      13      12       0       0       0      <
       5      14      12       0       0       0      <
       6      -8      15       0       0       0      <
       6      -7      15       0       0       0      <
       6      -6      15       0       0       0      <
       6      -5      15       0       0       0      <
       6      -4      15       0       0       0      <
       6      -3      15       0       0       0      <
       6      -2      15       0       0       0      <
      -6      -5     -16       0       0       0      <
      -6      -4     -16       0       0       0      <
      -6      -3     -16       0       0       0      <
      -6      -2     -16       0       0       0      <
      -6      -1     -16       0       0       0      <
      -6       0     -16       0       0       0      <
      -6       1     -16       0       0       0      <
      -6       2     -16       0       0       0      <
      -5       9     -14       0       0       0      <
      -5      10     -14       0       0       0      <
      -5      11     -14       0       0       0      <
      -5      12     -14       0       0       0      <
      -5      13     -14       0       0       0      <
      -5      14     -14       0       0       0      <
      -5     -15     -13       0       0       0      <
      -5     -14     -13       0       0       0      <
      -5     -13     -13       0       0       0      <
      -5     -12     -13       0       0       0      <
      -5     -11     -13       0       0       0      <
      -5     -10     -13       0       0       0      <
      -5      -9     -13       0       0       0      <
      -5      -8     -13       0       0       0      <
      -5      -7     -13       0       0       0      <
      -5      -6     -13       0       0       0      <
      -5      -5     -13       0       0       0      <
      -4       5     -11       0       0       0      o
      -4       6     -11       0       0       0      <
      -4       7     -11       0       0       0      <
      -4       8     -11       0       0       0      <
      -4       9     -11       0       0       0      <
      -4      10     -11       0       0       0      <
      -4      11     -11       0       0       0      <
      -4     -20     -10       0       0       0      <
      -4     -19     -10       0       0       0      <
      -4     -18     -10       0       0       0      <
      -4     -17     -10       0       0       0      <
      -4     -16     -10       0       0       0      <
      -3      17      -9       0       0       0      <
      -3      18      -9       0       0       0      <
      -3      19      -9       0       0       0      <
      -3      20      -9       0       0       0      o
      -3      21      -9       0       0       0      <
      -3      22      -9       0       0       0      <
      -3       0      -8       0       0       0      o
      -3       1      -8       0       0       0      <
      -3       2      -8       0       0       0      o
      -3       3      -8       0       0       0      <
      -3       4      -8       0       0       0      o
      -2      13      -6       0       0       0      o
      -2      14      -6       0       0       0      <
      -2      15      -6       0       0       0      <
      -2      16      -6       0       0       0      <
      -2      17      -6       0       0       0      <
      -2     -13      -5       0       0       0      o
      -2     -12      -5       0       0       0      <
      -2     -11      -5       0       0       0      o
      -2     -10      -5       0       0       0      <
      -2      -9      -5       0       0       0      <
      -2      -8      -5       0       0       0      <
      -2      -7      -5       0       0       0      <
      -2      -6      -5       0       0       0      <
      -2      -5      -5       0       0       0      o
      -1      22      -4       0       0       0      <
      -1      23      -4       0       0       0      <
      -1      24      -4       0       0       0      <
      -1      25      -4       0       0       0      <
      -1       8      -3       0       0       0      <
      -1       9      -3       0       0       0      <
      -1      10      -3       0       0       0      <
      -1     -26      -2       0       0       0      <
      -1     -25      -2       0       0       0      <
      -1     -24      -2       0       0       0      <
      -1     -23      -2       0       0       0      <
      -1     -22      -2       0       0       0      <
      -1     -21      -2       0       0       0      <
      -1     -20      -2       0       0       0      <
      -1     -19      -2       0       0       0      <
       0      18      -1       0       0       0      <
       0      20      -1       0       0       0      <
       1      24       1       0       0       0      <
       1      25       1       0       0       0      <
       1      26       1       0       0       0      o
       1      11       2       0       0       0      o
       1      12       2       0       0       0      <
       1      13       2       0       0       0      o
       1      14       2       0       0       0      <
       1     -26       3       0       0       0      o
       1     -25       3       0       0       0      <
       1     -24       3       0       0       0      <
       1     -23       3       0       0       0      <
       1     -22       3       0       0       0      <
       1     -21       3       0       0       0      <
       1     -20       3       0       0       0      <
       1     -19       3       0       0       0      <
       1     -18       3       0       0       0      <
       1     -17       3       0       0       0      <
       1     -16       3       0       0       0      o
       1     -15       3       0       0       0      <
       1     -14       3       0       0       0      <
       1     -13       3       0       0       0      o
       1     -12       3       0       0       0      o
       1     -11       3       0       0       0      <
       2      19       4       0       0       0      <
       2      20       4       0       0       0      <
       2      21       4       0       0       0      <
       2      22       4       0       0       0      <
       2      23       4       0       0       0      o
       2       2       5       0       0       0      <
       2       3       5       0       0       0      o
       2       4       5       0       0       0      <
       2       5       5       0       0       0      o
       3      12       7       0       0       0      <
       3      13       7       0       0       0      <
       3      14       7       0       0       0      <
       3      15       7       0       0       0      <
       3      16       7       0       0       0      <
       3     -23       8       0       0       0      <
       3     -22       8       0       0       0      <
       3     -21       8       0       0       0      <
       3     -20       8       0       0       0      <
       3     -19       8       0       0       0      <
       3     -18       8       0       0       0      <
       3     -17       8       0       0       0      <
       3     -16       8       0       0       0      o
       3     -15       8       0       0       0      <
       3     -14       8       0       0       0      o
       3     -13       8       0       0       0      <
       3     -12       8       0       0       0      o
       3     -11       8       0       0       0      <
       3     -10       8       0       0       0      o
       3      -9       8       0       0       0      <
       3      -8       8       0       0       0      o
       3      -7       8       0       0       0      <
       4      19       9       0       0       0      <
       4      21       9       0       0       0      <
       4       1      10       0       0       0      <
       4       2      10       0       0       0      o
       4       3      10       0       0       0      <
       4       4      10       0       0       0      <
       4       5      10       0       0       0      <
       4       6      10       0       0       0      <
       4       7      10       0       0       0      <
       5      10      12       0       0       0      <
       5      11      12       0       0       0      <
       5      12      12       0       0       0      <
       5      13      12       0       0       0      <
       5      14      12       0       0       0      <
       5      15      12       0       0       0      <
       5      16      12       0       0       0      <
       5      17      12       0       0       0      <
       5     -15      13       0       0       0      <
       5     -14      13       0       0       0      <
       5     -13      13       0       0       0      o
       5     -12      13       0       0       0      <
       5     -11      13       0       0       0      o
       5     -10      13       0       0       0      <
       5      -9      13       0       0       0      <
       5      -8      13       0       0       0      <
       5      -7      13       0       0       0      <
       5      -6      13       0       0       0      <
       6      -3      15       0       0       0      <
       6      -2      15       0       0       0      <
       6      -1      15       0       0       0      o
       6       1      15       0       0       0      <
       6       2      15       0       0       0      o
       6       3      15       0       0       0      <
       6       4      15       0       0       0      o
       6       5      15       0       0       0      <
       6       6      15       0       0       0      <
       6       7      15       0       0       0      <
      -5     -14     -14       0       0       0      <
      -5     -13     -14       0       0       0      <
      -5     -12     -14       0       0       0      o
      -5     -11     -14       0       0       0      o
      -5     -10     -14       0       0       0      o
      -5      -9     -14       0       0       0      <
      -5      -8     -14       0       0       0      <
      -5      -7     -14       0       0       0      <
      -5      -6     -14       0       0       0      <
      -5      -5     -14       0       0       0      <
      -5      -4     -14       0       0       0      <
      -5      -3     -14       0       0       0      <
      -5      -2     -14       0       0       0      <
      -5      -1     -14       0       0       0      <
      -5       0     -14       0       0       0      <
      -5       1     -14       0       0       0      <
      -5       2     -14       0       0       0      <
      -5       3     -14       0       0       0      <
      -5       4     -14       0       0       0      <
      -5       5     -14       0       0       0      <
      -5       6     -14       0       0       0      <
      -5       7     -14       0       0       0      <
      -5       8     -14       0       0       0      <
      -5       9     -14       0       0       0      <
      -5      10     -14       0       0       0      <
      -5      11     -14       0       0       0      <
      -5      12     -14       0       0       0      <
      -4     -19     -11       0       0       0      <
      -4     -18     -11       0       0       0      o
      -4     -17     -11       0       0       0      <
      -4     -16     -11       0       0       0      <
      -4     -15     -11       0       0       0      <
      -4     -14     -11       0       0       0      <
      -4     -13     -11       0       0       0      <
      -4     -12     -11       0       0       0      <
      -4     -11     -11       0       0       0      o
      -4     -10     -11       0       0       0      <
      -4      -9     -11       0       0       0      <
      -4      -8     -11       0       0       0      <
      -4      -7     -11       0       0       0      <
      -4      -6     -11       0       0       0      <
      -4      -5     -11       0       0       0      <
      -4      -4     -11       0       0       0      <
      -4      -3     -11       0       0       0      o
      -4      -2     -11       0       0       0      <
      -4      -1     -11       0       0       0      <
      -4       1     -11       0       0       0      <
      -4       2     -11       0       0       0      <
      -4       3     -11       0       0       0      <
      -4       4     -11       0       0       0      <
      -3      20      -9       0       0       0      <
      -3      21      -9       0       0       0      <
      -3      22      -9       0       0       0      <
      -2      16      -6       0       0       0      o
      -2      17      -6       0       0       0      <
      -2      18      -6       0       0       0      <
      -2      19      -6       0       0       0      <
      -2      20      -6       0       0       0      <
      -2      21      -6       0       0       0      <
      -2      22      -6       0       0       0      o
      -2      23      -6       0       0       0      <
      -2      24      -6       0       0       0      <
      -1     -26      -3       0       0       0      <
      -1     -25      -3       0       0       0      <
      -1     -24      -3       0       0       0      <
      -1     -23      -3       0       0       0      <
      -1     -21      -3       0       0       0      <
      -1     -20      -3       0       0       0      <
      -1     -19      -3       0       0       0      <
      -1      10      -3       0       0       0      <
      -1      11      -3       0       0       0      <
      -1      12      -3       0       0       0      <
      -1      13      -3       0       0       0      o
      -1      14      -3       0       0       0      <
      -1      15      -3       0       0       0      o
      -1      16      -3       0       0       0      o
      -1      17      -3       0       0       0      <
      -1      18      -3       0       0       0      <
       0      26      -1       0       0       0      o
       0     -22       0       0       0       0      o
       0     -20       0       0       0       0      <
       0     -18       0       0       0       0      <
       0     -16       0       0       0       0      o
       0     -14       0    0.01    0.01       0      o
       0     -12       0    0.02    0.02       0      o
       0     -10       0    0.01    0.01       0      o
       0      -8       0       0    0.01       0      o
       0      -6       0    0.01    0.01       0      o
       0      -4       0    0.01    0.02       0      o
       0      -2       0    0.09    0.06       0      o
       1      21       2       0       0       0      <
       1      22       2       0       0       0      <
       1      23       2       0       0       0      <
       1      24       2       0       0       0      <
       1      25       2       0       0       0      <
       1      26       2       0       0       0      <
       2     -25       5       0       0       0      <
       2     -24       5       0       0       0      <
       2     -23       5       0       0       0      <
       2     -22       5       0       0       0      <
       2      13       5       0       0       0      o
       2      14       5       0       0       0      <
       2      15       5       0       0       0      o
       2      16       5       0       0       0      <
       2      17       5       0       0       0      <
       2      18       5       0       0       0      <
       2      19       5       0       0       0      <
       2      20       5       0       0       0      <
       2      21       5       0       0       0      <
       3     -23       8       0       0       0      <
       3     -22       8       0       0       0      <
       3     -21       8       0       0       0      <
       3     -20       8       0       0       0      <
       3     -19       8       0       0       0      <
       3     -18       8       0       0       0      <
       3     -17       8       0       0       0      <
       3     -16       8       0       0       0      o
       3     -15       8       0       0       0      <
       3     -14       8       0       0       0      <
       3     -13       8       0       0       0      <
       3     -12       8       0       0       0      <
       3     -11       8       0       0       0      <
       3     -10       8       0       0       0      <
       3      -9       8       0       0       0      <
       3      -8       8       0       0       0      <
       3      -7       8       0       0       0      <
       3      -6       8       0       0       0      <
       3      -5       8       0       0       0      <
       3      -4       8       0       0       0      o
       3      -3       8       0       0       0      <
       3      -2       8       0       0       0      o
       3      -1       8       0       0       0      <
       3       0       8       0       0       0      o
       3       1       8       0       0       0      <
       3       2       8       0       0       0      o
       3       3       8       0       0       0      <
       3       4       8       0       0       0      o
       3       5       8       0       0       0      <
       3       6       8       0       0       0      o
       3       7       8       0       0       0      <
       3       8       8       0       0       0      o
       4      18      10       0       0       0      <
       4      19      10       0       0       0      <
       4      20      10       0       0       0      <
       5     -15      13       0       0       0      <
       5     -14      13       0       0       0      <
       5     -13      13       0       0       0      o
       5     -12      13       0       0       0      <
       5     -11      13       0       0       0      <
       5     -10      13       0       0       0      <
       5       1      13       0       0       0      o
       5       2      13       0       0       0      <
       5       3      13       0       0       0      <
       5       4      13       0       0       0      <
       5       5      13       0       0       0      o
       5       6      13       0       0       0      <
       5       7      13       0       0       0      <
       5       8      13       0       0       0      <
       5       9      13       0       0       0      <
       5      10      13       0       0       0      <
       5      11      13       0       0       0      <
       5      12      13       0       0       0      <
       5      13      13       0       0       0      o
       5      14      13       0       0       0      <
       5      15      13       0       0       0      <
      -5     -10     -16       0       0       0      <
      -5      -9     -16       0       0       0      <
      -5      -8     -16       0       0       0      <
      -5      -7     -16       0       0       0      <
      -5      -6     -16       0       0       0      <
      -5      -5     -16       0       0       0      <
      -5      -4     -16       0       0       0      <
      -5      -3     -16       0       0       0      <
      -5      -2     -16       0       0       0      <
      -5      -1     -16       0       0       0      <
      -5       0     -16       0       0       0      <
      -5       1     -16       0       0       0      <
      -5       2     -16       0       0       0      <
      -5       3     -16       0       0       0      <
      -5       4     -16       0       0       0      <
      -5       5     -16       0       0       0      <
      -5       6     -16       0       0       0      <
      -5       7     -16       0       0       0      <
      -5       8     -16       0       0       0      <
      -5       9     -16       0       0       0      <
      -5      10     -16       0       0       0      <
      -4     -17     -13       0       0       0      <
      -4       8     -13       0       0       0      <
      -4       9     -13       0       0       0      o
      -4      10     -13       0       0       0      <
      -4      11     -13       0       0       0      <
      -4      12     -13       0       0       0      <
      -4      13     -13       0       0       0      <
      -4      14     -13       0       0       0      <
      -4      15     -13       0       0       0      <
      -4      16     -13       0       0       0      <
      -4      17     -13       0       0       0      <
      -3      15     -10       0       0       0      <
      -3      16     -10       0       0       0      <
      -3      17     -10       0       0       0      <
      -3      18     -10       0       0       0      <
      -3      19     -10       0       0       0      o
      -3      20     -10       0       0       0      <
      -3      21     -10       0       0       0      <
      -2      20      -7       0       0       0      <
      -2      21      -7       0       0       0      <
      -2      22      -7       0       0       0      <
      -2      23      -7       0       0       0      <
      -2      24      -7       0       0       0      <
      -1      23      -4       0       0       0      <
      -1      24      -4       0       0       0      <
      -1      25      -4       0       0       0      <
      -1     -15      -3       0       0       0      o
      -1     -14      -3       0       0       0      <
      -1     -13      -3       0       0       0      <
      -1     -12      -3       0       0       0      o
      -1     -11      -3       0       0       0      o
      -1     -10      -3       0       0       0      o
      -1      -9      -3       0       0       0      <
      -1      -8      -3       0       0       0      <
      -1      -7      -3       0       0       0      <
      -1      -6      -3       0       0       0      <
       0      26      -1       0       0       0      <
       0     -22       0       0       0       0      o
       0     -20       0       0       0       0      <
       0     -18       0       0       0       0      o
       0     -16       0       0       0       0      o
       0     -14       0       0    0.01       0      o
       0     -12       0    0.02    0.02       0      o
       0     -10       0    0.01    0.01       0      o
       0      -8       0    0.01    0.01       0      o
       0      -6       0    0.01    0.01       0      o
       0      -4       0    0.01    0.02       0      o
       0      -2       0    0.09    0.04       0      o
       1      26       2       0       0       0      <
       1     -25       3       0       0       0      <
       1     -24       3       0       0       0      <
       1     -23       3       0       0       0      <
       1     -22       3       0       0       0      <
       1     -21       3       0       0       0      <
       1     -20       3       0       0       0      <
       1     -19       3       0       0       0      <
       1     -18       3       0       0       0      <
       1     -17       3       0       0       0      <
       1     -16       3       0       0       0      <
       1     -15       3       0       0       0      <
       1     -14       3       0       0       0      <
       1     -13       3       0       0       0      o
       1     -12       3       0       0       0      <
       1     -11       3       0       0       0      o
       1     -10       3       0       0       0      <
       1      -9       3       0       0       0      <
       1      -8       3       0       0       0      <
       1       2       3       0       0       0      <
       1       3       3       0       0       0      o
       1       4       3       0       0       0      <
       1       5       3       0       0       0      o
       1       6       3       0       0       0      <
       1       7       3       0       0       0      <
       1       8       3       0       0       0      <
       1       9       3       0       0       0      <
       2     -24       6       0       0       0      <
       2     -23       6       0       0       0      <
       2     -22       6       0       0       0      <
       2     -21       6       0       0       0      <
       2     -20       6       0       0       0      o
       2     -19       6       0       0       0      <
       2     -18       6       0       0       0      <
       2     -17       6       0       0       0      <
       2     -16       6       0       0       0      <
       2     -15       6       0       0       0      o
       2     -14       6       0       0       0      <
       2     -13       6       0       0       0      o
       2     -12       6       0       0       0      o
       2     -11       6       0       0       0      <
       2     -10       6       0       0       0      o
       2      -9       6       0       0       0      <
       2      -8       6       0       0       0      <
       2       0       6    0.01    0.01       0      o
       2       1       6       0       0       0      o
       2       2       6       0    0.01       0      o
       2       3       6       0       0       0      o
       2       4       6       0       0       0      o
       2       5       6       0       0       0      <
       2       6       6       0       0       0      o
       2       7       6       0       0       0      <
       2       8       6       0       0       0      <
       2       9       6       0       0       0      <
       2      10       6       0       0       0      <
       2      11       6       0       0       0      <
       3     -22       9       0       0       0      <
       3     -21       9       0       0       0      <
       3     -20       9       0       0       0      <
       3     -19       9       0       0       0      <
       3     -18       9       0       0       0      <
       3     -17       9       0       0       0      <
       3     -16       9       0       0       0      o
       3     -15       9       0       0       0      <
       3     -14       9       0       0       0      <
       3     -13       9       0       0       0      <
       3     -12       9       0       0       0      <
       3     -11       9       0       0       0      <
       3     -10       9       0       0       0      <
       3      -9       9       0       0       0      <
       3      -8       9       0       0       0      <
       3      -7       9       0       0       0      <
       3      -6       9       0       0       0      <
       3      -5       9       0       0       0      <
       3      -4       9       0       0       0      <
       3      -3       9       0       0       0      o
       3      -2       9       0       0       0      <
       3      -1       9       0       0       0      <
       3       1       9       0       0       0      o
       3       2       9       0       0       0      <
       3       3       9       0       0       0      o
       3       4       9       0       0       0      <
       3       5       9       0       0       0      o
       3       6       9       0       0       0      o
       3       7       9       0       0       0      o
       3       8       9       0       0       0      <
       3       9       9       0       0       0      <
       3      10       9       0       0       0      <
       3      11       9       0       0       0      <
       3      12       9       0       0       0      <
       4     -18      12       0       0       0      <
       4     -17      12       0       0       0      <
       4     -16      12       0       0       0      <
       4     -15      12       0       0       0      o
       4     -14      12       0       0       0      <
       4     -13      12       0       0       0      <
       4     -12      12       0       0       0      <
       4     -11      12       0       0       0      <
       4     -10      12       0       0       0      <
       4      -9      12       0       0       0      <
       4      -8      12       0       0       0      <
       4      -7      12       0       0       0      <
       4      -6      12       0       0       0      o
       4      -5      12       0       0       0      o
       4      -4      12       0       0       0      o
       4      -3      12       0       0       0      <
       4      -2      12       0       0       0      <
       4      -1      12       0       0       0      <
       4       0      12       0       0       0      o
       4       1      12       0       0       0      o
       4       2      12       0       0       0      <
       4       3      12       0       0       0      <
       4       4      12       0       0       0      <
       4       5      12       0       0       0      <
       4       6      12       0       0       0      o
       4       7      12       0       0       0      <
       4       8      12       0       0       0      <
       4       9      12       0       0       0      <
       4      10      12       0       0       0      <
       4      11      12       0       0       0      o
       5     -12      15       0       0       0      <
       5     -11      15       0       0       0      <
       5     -10      15       0       0       0      <
       5      -9      15       0       0       0      <
       5      -8      15       0       0       0      <
       5      -7      15       0       0       0      <
       5      -6      15       0       0       0      <
       5      -5      15       0       0       0      <
       5      -4      15       0       0       0      <
       5      -3      15       0       0       0      <
       5      -2      15       0       0       0      <
       5      -1      15       0       0       0      o
       5       1      15       0       0       0      <
       5       2      15       0       0       0      <
       5       3      15       0       0       0      <
       5       4      15       0       0       0      <
       5       5      15       0       0       0      <
       5       6      15       0       0       0      <
       5       7      15       0       0       0      <
       5       8      15       0       0       0      <
       5       9      15       0       0       0      <
      -5      -5     -17       0       0       0      <
      -5      -4     -17       0       0       0      <
      -5      -3     -17       0       0       0      <
      -5      -2     -17       0       0       0      <
      -5      -1     -17       0       0       0      <
      -5       1     -17       0       0       0      <
      -5       2     -17       0       0       0      <
      -5       3     -17       0       0       0      <
      -5       4     -17       0       0       0      <
      -5       5     -17       0       0       0      <
      -5       6     -17       0       0       0      <
      -5       7     -17       0       0       0      <
      -4     -16     -14       0       0       0      o
      -4     -15     -14       0       0       0      <
      -4     -14     -14       0       0       0      <
      -4     -13     -14       0       0       0      <
      -4     -12     -14       0       0       0      <
      -4     -11     -14       0       0       0      <
      -4     -10     -14       0       0       0      <
      -4      -9     -14       0       0       0      <
      -4      -8     -14       0       0       0      <
      -4      -7     -14       0       0       0      <
      -3     -20     -11       0       0       0      <
      -3     -19     -11       0       0       0      <
      -3       0     -10       0       0       0      <
      -3       1     -10       0       0       0      o
      -3       2     -10       0       0       0      <
      -3       3     -10       0       0       0      <
      -3       4     -10       0       0       0      <
      -3       5     -10       0       0       0      o
      -3       6     -10       0       0       0      <
      -3       7     -10       0       0       0      <
      -3       8     -10       0       0       0      <
      -3       9     -10       0       0       0      <
      -3      10     -10       0       0       0      <
      -3      11     -10       0       0       0      <
      -3      12     -10       0       0       0      o
      -3      13     -10       0       0       0      <
      -3      14     -10       0       0       0      <
      -3      15     -10       0       0       0      o
      -3      16     -10       0       0       0      <
      -3      17     -10       0       0       0      <
      -3      18     -10       0       0       0      <
      -3      19     -10       0       0       0      <
      -3      20     -10       0       0       0      <
      -3      21     -10       0       0       0      <
      -2     -15      -7       0       0       0      <
      -2     -14      -7       0       0       0      <
      -2     -13      -7       0       0       0      <
      -2     -12      -7       0       0       0      <
      -2     -11      -7       0       0       0      <
      -2     -10      -7       0       0       0      <
      -2      -9      -7       0       0       0      <
      -2      -8      -7       0       0       0      <
      -2      -7      -7       0       0       0      o
      -2      20      -7       0       0       0      <
      -2      21      -7       0       0       0      <
      -2      22      -7       0       0       0      <
      -2      23      -7       0       0       0      <
      -2      24      -7       0       0       0      <
      -1     -24      -4       0       0       0      o
      -1     -23      -4       0       0       0      <
      -1     -22      -4       0       0       0      <
      -1     -21      -4       0       0       0      <
      -1     -20      -4       0       0       0      <
      -1     -19      -4       0       0       0      <
      -1     -18      -4       0       0       0      <
      -1     -17      -4       0       0       0      <
       0     -26      -1       0       0       0      <
       0     -24      -1       0       0       0      <
       0     -22      -1       0       0       0      <
       0       6       0    0.01    0.01       0      o
       0       8       0    0.01       0       0      o
       0      10       0    0.01    0.01       0      o
       0      12       0    0.02    0.03       0      o
       0      14       0    0.01       0       0      o
       0      16       0       0       0       0      o
       0      18       0       0       0       0      o
       0      20       0       0       0       0      <
       0      22       0       0       0       0      o
       0      24       0       0       0       0      o
       0      26       0       0       0       0      <
       1     -15       3       0       0       0      <
       1     -14       3       0       0       0      o
       1     -13       3       0       0       0      o
       1     -12       3       0       0       0      <
       1     -11       3       0       0       0      <
       1     -10       3       0       0       0      <
       1      -9       3       0       0       0      <
       1      21       3       0       0       0      <
       1      22       3       0       0       0      <
       1      23       3       0       0       0      <
       1      24       3       0       0       0      o
       1      25       3       0       0       0      o
       1      26       3       0       0       0      o
       2     -21       6       0       0       0      <
       2     -20       6       0       0       0      <
       2     -19       6       0       0       0      <
       2     -18       6       0       0       0      <
       2     -17       6       0       0       0      o
       2     -16       6       0       0       0      <
       2     -15       6       0       0       0      <
       2     -14       6       0       0       0      <
       3     -22       9       0       0       0      <
       3     -21       9       0       0       0      <
       3     -20       9       0       0       0      <
       3     -19       9       0       0       0      o
       3     -18       9       0       0       0      <
       3     -17       9       0       0       0      <
       4      -4      13       0       0       0      <
       4      -3      13       0       0       0      <
       4      -2      13       0       0       0      <
       4      -1      13       0       0       0      <
       4       1      13       0       0       0      <
       4       2      13       0       0       0      o
       4       3      13       0       0       0      <
       4       4      13       0       0       0      <
       4       5      13       0       0       0      <
       4       6      13       0       0       0      <
       4       7      13       0       0       0      <
       4       8      13       0       0       0      <
       4       9      13       0       0       0      <
       4      10      13       0       0       0      <
       4      11      13       0       0       0      <
       4      12      13       0       0       0      <
       4      13      13       0       0       0      <
       4      14      13       0       0       0      <
       4      15      13       0       0       0      <
       4      16      13       0       0       0      <
       4      17      13       0       0       0      <
       5     -10      16       0       0       0      <
       5      -9      16       0       0       0      <
       5      -8      16       0       0       0      <
       5      -7      16       0       0       0      <
       5      -6      16       0       0       0      o
       5      -5      16       0       0       0      o
       5      -4      16       0       0       0      <
       5      -3      16       0       0       0      <
       5      -2      16       0       0       0      <
       5      -1      16       0       0       0      <
       5       0      16       0       0       0      o
       5       1      16       0       0       0      <
       5       2      16       0       0       0      <
       5       3      16       0       0       0      <
       5       4      16       0       0       0      <
       5       5      16       0       0       0      <
       5       6      16       0       0       0      <
       5       7      16       0       0       0      <
       5       8      16       0       0       0      <
       5       9      16       0       0       0      <
       5      10      16       0       0       0      <
      -4     -14     -15       0       0       0      <
      -4     -13     -15       0       0       0      o
      -4     -12     -15       0       0       0      <
      -4     -11     -15       0       0       0      <
      -4     -10     -15       0       0       0      <
      -4      -9     -15       0       0       0      <
      -3     -14     -11       0       0       0      <
      -3     -13     -11       0       0       0      <
      -3     -12     -11       0       0       0      <
      -3     -11     -11       0       0       0      <
      -3     -10     -11       0       0       0      <
      -3      -9     -11       0       0       0      <
      -3      -8     -11       0       0       0      <
      -3      -7     -11       0       0       0      <
      -3      -6     -11       0       0       0      <
      -3      -5     -11       0       0       0      <
      -3      -4     -11       0       0       0      <
      -3      -3     -11       0       0       0      <
      -3      -2     -11       0       0       0      <
      -3      -1     -11       0       0       0      <
      -3      12     -11       0       0       0      <
      -3      13     -11       0       0       0      <
      -3      14     -11       0       0       0      <
      -3      15     -11       0       0       0      <
      -3      16     -11       0       0       0      <
      -3      17     -11       0       0       0      <
      -3      18     -11       0       0       0      <
      -3      19     -11       0       0       0      <
      -3      20     -11       0       0       0      <
      -2     -23      -8       0       0       0      <
      -2     -22      -8       0       0       0      <
      -2     -21      -8       0       0       0      <
      -2     -20      -8       0       0       0      <
      -2     -19      -8       0       0       0      <
      -2       3      -7       0       0       0      o
      -2       4      -7       0       0       0      <
      -2       5      -7       0    0.01       0      o
      -2       6      -7       0       0       0      <
      -2       7      -7       0       0       0      o
      -2       8      -7       0       0       0      <
      -2       9      -7       0       0       0      o
      -2      10      -7       0       0       0      <
      -2      11      -7       0       0       0      <
      -2      12      -7       0       0       0      <
      -2      13      -7       0       0       0      <
      -2      14      -7       0       0       0      <
      -2      15      -7       0       0       0      <
      -2      16      -7       0       0       0      <
      -2      17      -7       0       0       0      o
      -2      18      -7       0       0       0      <
      -2      19      -7       0       0       0      <
      -1     -20      -4       0       0       0      <
      -1     -19      -4       0       0       0      <
      -1     -18      -4       0       0       0      <
      -1     -17      -4       0       0       0      <
      -1     -16      -4       0       0       0      <
      -1     -14      -4       0       0       0      <
      -1     -13      -4       0       0       0      <
      -1     -12      -4       0       0       0      o
      -1      24      -4       0       0       0      <
      -1      25      -4       0       0       0      <
       0     -26      -1       0       0       0      <
       0     -24      -1       0       0       0      <
       0     -22      -1       0       0       0      <
       0       4       0    0.01    0.01       0      o
       0       6       0    0.01    0.01       0      o
       0       8       0    0.01       0       0      o
       0      10       0    0.01    0.01       0      o
       0      12       0    0.02    0.02       0      o
       0      14       0    0.01       0       0      o
       0      16       0       0       0       0      o
       0      18       0       0       0       0      <
       0      20       0       0       0       0      <
       0      22       0       0       0       0      <
       0      24       0       0       0       0      o
       1     -21       3       0       0       0      <
       1     -20       3       0       0       0      <
       1     -19       3       0       0       0      o
       1     -18       3       0       0       0      <
       1     -17       3       0       0       0      <
       1     -16       3       0       0       0      <
       1     -15       3       0       0       0      <
       1     -14       3       0       0       0      <
       1      25       3       0       0       0      <
       1      26       3       0       0       0      <
       2     -24       6       0       0       0      <
       2     -23       6       0       0       0      <
       2     -22       6       0       0       0      <
       2     -21       6       0       0       0      <
       2      -2       7       0       0       0      <
       2      -1       7       0       0       0      o
       2       1       7       0       0       0      o
       2       2       7       0       0       0      <
       2       3       7       0       0       0      o
       2       4       7       0       0       0      <
       2       5       7       0       0       0      o
       2       6       7       0       0       0      <
       2       7       7       0       0       0      o
       2       8       7       0       0       0      <
       2       9       7       0       0       0      o
       2      10       7       0       0       0      <
       2      11       7       0       0       0      o
       2      12       7       0       0       0      <
       2      13       7       0       0       0      <
       2      14       7       0       0       0      o
       2      15       7       0       0       0      o
       2      16       7       0       0       0      <
       2      17       7       0       0       0      o
       2      18       7       0       0       0      <
       2      19       7       0       0       0      <
       2      20       7       0       0       0      <
       2      21       7       0       0       0      <
       2      22       7       0       0       0      <
       2      23       7       0       0       0      <
       2      24       7       0       0       0      o
       3     -18      10       0       0       0      <
       3     -17      10       0       0       0      <
       3     -16      10       0       0       0      <
       3     -15      10       0       0       0      <
       3     -14      10       0       0       0      <
       3     -13      10       0       0       0      <
       3     -12      10       0       0       0      <
       3     -11      10       0       0       0      <
       3     -10      10       0       0       0      <
       3      -9      10       0       0       0      <
       3      -8      10       0       0       0      <
       3      20      10       0       0       0      <
       3      21      10       0       0       0      <
       4     -17      13       0       0       0      o
       4     -16      13       0       0       0      <
       4     -15      13       0       0       0      <
       5      -7      17       0       0       0      <
       5      -6      17       0       0       0      <
       5      -5      17       0       0       0      o
       5      -4      17       0       0       0      o
       5      -3      17       0       0       0      <
       5      -2      17       0       0       0      <
       5      -1      17       0       0       0      <
       5       1      17       0       0       0      <
       5       2      17       0       0       0      o
       5       3      17       0       0       0      <
       5       4      17       0       0       0      <
       5       5      17       0       0       0      <
       5       6      17       0       0       0      <
       5       7      17       0       0       0      <
      -4     -13     -16       0       0       0      <
      -4     -12     -16       0       0       0      o
      -4     -11     -16       0       0       0      <
      -4     -10     -16       0       0       0      o
      -4      -9     -16       0       0       0      <
      -4      -8     -16       0       0       0      <
      -4      -7     -16       0       0       0      <
      -3     -20     -12       0       0       0      <
      -3     -19     -12       0       0       0      <
      -3     -18     -12       0       0       0      <
      -3     -17     -12       0       0       0      <
      -3     -16     -12       0       0       0      <
      -3     -15     -12       0       0       0      <
      -3     -14     -12       0       0       0      <
      -3     -13     -12       0       0       0      <
      -3     -12     -12       0       0       0      <
      -3     -11     -12       0       0       0      <
      -3     -10     -12       0       0       0      <
      -3      -9     -12       0       0       0      <
      -2     -17      -8       0       0       0      <
      -2     -16      -8       0       0       0      o
      -2     -15      -8       0       0       0      <
      -2     -14      -8       0       0       0      <
      -2     -13      -8       0       0       0      <
      -2     -12      -8       0       0       0      o
      -2     -11      -8       0       0       0      o
      -2     -10      -8       0       0       0      <
      -2      -9      -8       0       0       0      <
      -2      -8      -8       0       0       0      o
      -2      20      -8       0       0       0      o
      -2      21      -8       0       0       0      <
      -2      22      -8       0       0       0      <
      -2      23      -8       0       0       0      o
      -1     -25      -5       0       0       0      <
      -1     -24      -5       0       0       0      <
      -1     -12      -4       0       0       0      o
      -1     -11      -4       0       0       0      <
      -1     -10      -4       0       0       0      o
      -1      -9      -4       0       0       0      <
      -1      -8      -4       0       0       0      o
      -1      -7      -4       0       0       0      <
      -1      -6      -4       0       0       0      o
      -1      16      -4       0       0       0      o
      -1      17      -4       0       0       0      <
      -1      18      -4       0       0       0      o
      -1      19      -4       0       0       0      <
      -1      20      -4       0       0       0      o
      -1      21      -4       0       0       0      <
      -1      22      -4       0       0       0      o
      -1      23      -4       0       0       0      <
      -1      24      -4       0       0       0      o
      -1      25      -4       0       0       0      <
       0     -26      -1       0       0       0      <
       0     -24      -1       0       0       0      <
       0     -22      -1       0       0       0      o
       0       6       0    0.01    0.01       0      o
       0       8       0    0.01    0.01       0      o
       0      10       0    0.01    0.01       0      o
       0      12       0    0.02    0.03       0      o
       0      14       0       0       0       0      o
       0      16       0       0       0       0      o
       0      18       0       0       0       0      o
       0      20       0       0       0       0      <
       0      22       0       0       0       0      o
       0      24       0       0       0       0      o
       0      26       0       0       0       0      <
       1     -24       3       0       0       0      <
       1     -23       3       0       0       0      <
       1     -22       3       0       0       0      <
       1     -21       3       0       0       0      <
       1     -20       3       0       0       0      <
       1     -19       3       0       0       0      <
       1     -18       3       0       0       0      <
       1     -17       3       0       0       0      <
       2     -18       7       0       0       0      <
       2     -17       7       0       0       0      o
       2     -16       7       0       0       0      <
       2     -15       7       0       0       0      <
       2     -14       7       0       0       0      <
       2     -13       7       0       0       0      <
       2     -12       7       0       0       0      <
       2     -11       7       0       0       0      <
       2     -10       7       0       0       0      <
       2      22       7       0       0       0      <
       2      23       7       0       0       0      o
       2      24       7       0       0       0      <
       3     -21      10       0       0       0      <
       3      -8      11       0       0       0      <
       3      -7      11       0       0       0      <
       3      -6      11       0       0       0      <
       3      -5      11       0       0       0      <
       3      -4      11       0       0       0      <
       3      -3      11       0       0       0      o
       3      -2      11       0       0       0      <
       3      -1      11       0       0       0      <
       3       1      11       0       0       0      <
       3       2      11       0       0       0      <
       3       3      11       0       0       0      <
       3       4      11       0       0       0      <
       3       5      11       0       0       0      <
       3       6      11       0       0       0      <
       3       7      11       0       0       0      <
       3       8      11       0       0       0      <
       3       9      11       0       0       0      <
       3      10      11       0       0       0      <
       3      11      11       0       0       0      <
       3      12      11       0       0       0      <
       3      13      11       0       0       0      <
       3      14      11       0       0       0      <
       3      15      11       0       0       0      <
       3      16      11       0       0       0      <
       3      17      11       0       0       0      <
       3      18      11       0       0       0      <
       3      19      11       0       0       0      <
       3      20      11       0       0       0      <
       4     -16      14       0       0       0      <
       4     -15      14       0       0       0      o
       4     -14      14       0       0       0      <
       4     -13      14       0       0       0      <
       4     -12      14       0       0       0      <
      -4      -3     -16       0       0       0      <
      -4      -2     -16       0       0       0      <
      -4      -1     -16       0       0       0      <
      -4       0     -16       0       0       0      o
      -4       1     -16       0       0       0      <
      -4       2     -16       0       0       0      <
      -4       3     -16       0       0       0      <
      -4       4     -16       0       0       0      <
      -4       5     -16       0       0       0      <
      -4       6     -16       0       0       0      <
      -4       7     -16       0       0       0      <
      -4       8     -16       0       0       0      <
      -4       9     -16       0       0       0      <
      -4      10     -16       0       0       0      <
      -4      11     -16       0       0       0      <
      -4      12     -16       0       0       0      o
      -4      13     -16       0       0       0      <
      -3     -19     -13       0       0       0      <
      -3     -18     -13       0       0       0      <
      -3     -17     -13       0       0       0      <
      -3      -6     -12       0       0       0      o
      -3      -5     -12       0       0       0      <
      -3      -4     -12       0       0       0      <
      -3      -3     -12       0       0       0      <
      -3      -2     -12       0       0       0      <
      -3      -1     -12       0       0       0      <
      -3       0     -12       0       0       0      <
      -3       1     -12       0       0       0      <
      -3       2     -12       0       0       0      o
      -3       3     -12       0       0       0      <
      -3       4     -12       0       0       0      o
      -3       5     -12       0       0       0      <
      -3       6     -12       0       0       0      o
      -3       7     -12       0       0       0      <
      -3       8     -12       0       0       0      o
      -3       9     -12       0       0       0      <
      -3      10     -12       0       0       0      o
      -3      11     -12       0       0       0      <
      -3      12     -12       0       0       0      <
      -3      13     -12       0       0       0      <
      -3      14     -12       0       0       0      o
      -3      15     -12       0       0       0      <
      -3      16     -12       0       0       0      <
      -3      17     -12       0       0       0      <
      -3      18     -12       0       0       0      <
      -3      19     -12       0       0       0      <
      -3      20     -12       0       0       0      <
      -2     -23      -9       0       0       0      <
      -2     -22      -9       0       0       0      <
      -2     -21      -9       0       0       0      <
      -2     -20      -9       0       0       0      <
      -2     -19      -9       0       0       0      <
      -2      -7      -8       0       0       0      <
      -2      -6      -8    0.01       0       0      o
      -2      -5      -8       0       0       0      <
      -2      -4      -8       0       0       0      o
      -2      -3      -8       0       0       0      <
      -2      -2      -8       0       0       0      o
      -2      -1      -8       0       0       0      <
      -2       0      -8       0       0       0      o
      -2       1      -8       0       0       0      <
      -2       2      -8       0       0       0      o
      -2       3      -8       0       0       0      <
      -2       4      -8       0       0       0      o
      -2       5      -8       0       0       0      <
      -2       6      -8    0.01    0.01       0      o
      -2       7      -8       0       0       0      <
      -2       8      -8       0       0       0      o
      -2       9      -8       0       0       0      <
      -2      10      -8       0       0       0      o
      -2      11      -8       0       0       0      <
      -2      12      -8       0       0       0      o
      -2      13      -8       0       0       0      <
      -2      14      -8       0       0       0      o
      -2      15      -8       0       0       0      <
      -2      16      -8       0       0       0      o
      -2      17      -8       0       0       0      <
      -2      18      -8       0       0       0      o
      -2      19      -8       0       0       0      <
      -2      20      -8       0       0       0      o
      -2      21      -8       0       0       0      <
      -2      22      -8       0       0       0      <
      -2      23      -8       0       0       0      <
      -1     -25      -5       0       0       0      <
      -1     -24      -5       0       0       0      <
      -1     -23      -5       0       0       0      <
      -1     -22      -5       0       0       0      <
      -1     -21      -5       0       0       0      <
      -1     -20      -5       0       0       0      <
      -1      -5      -4       0       0       0      <
      -1      -4      -4    0.02    0.01       0      o
      -1      -3      -4       0       0       0      <
      -1      -2      -4    0.01    0.01       0      o
      -1      -1      -4       0       0       0      o
      -1       0      -4    0.02    0.03       0      o
      -1      13      -4       0       0       0      <
      -1      14      -4       0       0       0      o
      -1      15      -4       0       0       0      <
      -1      16      -4       0       0       0      o
      -1      17      -4       0       0       0      <
      -1      18      -4       0       0       0      <
      -1      19      -4       0       0       0      <
      -1      20      -4       0       0       0      <
      -1      21      -4       0       0       0      <
      -1      22      -4       0       0       0      <
      -1      23      -4       0       0       0      <
      -1      24      -4       0       0       0      <
      -1      25      -4       0       0       0      <
       0     -26      -1       0       0       0      <
       0     -24      -1       0       0       0      <
       0     -22      -1       0       0       0      <
       0     -20      -1       0       0       0      <
       0      10       0    0.01    0.01       0      o
       0      12       0    0.02    0.03       0      o
       0      14       0       0       0       0      o
       0      16       0       0       0       0      <
       0      18       0       0       0       0      o
       0      20       0       0       0       0      <
       0      22       0       0       0       0      o
       0      24       0       0       0       0      o
       0      26       0       0       0       0      <
       1     -24       3       0       0       0      <
       1     -23       3       0       0       0      <
       1     -22       3       0       0       0      <
       1     -21       3       0       0       0      <
       1     -20       3       0       0       0      <
       1     -19       3       0       0       0      <
       1     -18       3       0       0       0      <
       1       3       4       0       0       0      <
       1       4       4    0.02    0.01       0      o
       1       5       4       0       0       0      <
       1       6       4       0       0       0      o
       1       7       4       0       0       0      <
       1       8       4       0       0       0      o
       1       9       4       0       0       0      <
       1      10       4       0       0       0      o
       1      11       4       0       0       0      <
       1      12       4       0       0       0      o
       1      13       4       0       0       0      <
       1      14       4       0       0       0      o
       1      15       4       0       0       0      <
       1      16       4       0       0       0      o
       1      17       4       0       0       0      o
       1      18       4       0       0       0      <
       1      19       4       0       0       0      <
       1      20       4       0       0       0      <
       1      21       4       0       0       0      <
       1      22       4       0       0       0      <
       1      23       4       0       0       0      <
       1      24       4       0       0       0      <
       1      25       4       0       0       0      <
       2     -22       7       0       0       0      <
       2     -21       7       0       0       0      o
       2     -20       7       0       0       0      <
       2     -19       7       0       0       0      <
       2     -18       7       0       0       0      <
       2     -17       7       0       0       0      <
       2     -16       7       0       0       0      <
       2     -15       7       0       0       0      <
       2     -14       7       0       0       0      <
       3     -18      11       0       0       0      <
       3     -17      11       0       0       0      o
       3     -16      11       0       0       0      <
       3     -15      11       0       0       0      <
       3     -14      11       0       0       0      <
       3     -13      11       0       0       0      <
       3     -12      11       0       0       0      <
       3     -11      11       0       0       0      <
       3     -10      11       0       0       0      <
       3      -9      11       0       0       0      <
       4     -12      15       0       0       0      <
       4     -11      15       0       0       0      o
       4     -10      15       0       0       0      <
       4      -9      15       0       0       0      <
       4      -8      15       0       0       0      <
       4      -7      15       0       0       0      <
       4      -6      15       0       0       0      o
       4      -5      15       0       0       0      <
       4      -4      15       0       0       0      <
       4      -3      15       0       0       0      <
       4      -2      15       0       0       0      <
       4      -1      15       0       0       0      o
       4       1      15       0       0       0      o
       4       2      15       0       0       0      <
       4       3      15       0       0       0      <
       4       4      15       0       0       0      <
       4       5      15       0       0       0      <
       4       6      15       0       0       0      <
       4       7      15       0       0       0      <
       4       8      15       0       0       0      <
       4       9      15       0       0       0      <
       4      10      15       0       0       0      <
       4      11      15       0       0       0      <
       4      12      15       0       0       0      <
       4      13      15       0       0       0      <
       4      14      15       0       0       0      <
      -4     -10     -17       0       0       0      <
      -4      -9     -17       0       0       0      <
      -4      -8     -17       0       0       0      <
      -4      -7     -17       0       0       0      <
      -4      -6     -17       0       0       0      <
      -4      -5     -17       0       0       0      <
      -4      -4     -17       0       0       0      <
      -4      -3     -17       0       0       0      <
      -4      -2     -17       0       0       0      <
      -4      -1     -17       0       0       0      <
      -4       1     -17       0       0       0      o
      -4       2     -17       0       0       0      <
      -3     -14     -13       0       0       0      <
      -3     -13     -13       0       0       0      <
      -3     -12     -13       0       0       0      <
      -3     -11     -13       0       0       0      <
      -3     -10     -13       0       0       0      <
      -3      -9     -13       0       0       0      <
      -3      -8     -13       0       0       0      <
      -3      -7     -13       0       0       0      o
      -3      -6     -13       0       0       0      <
      -3       8     -12       0       0       0      <
      -3       9     -12       0       0       0      <
      -3      10     -12       0       0       0      o
      -3      11     -12       0       0       0      <
      -3      12     -12       0       0       0      <
      -3      13     -12       0       0       0      <
      -3      14     -12       0       0       0      <
      -3      15     -12       0       0       0      <
      -3      16     -12       0       0       0      <
      -3      17     -12       0       0       0      <
      -3      18     -12       0       0       0      <
      -3      19     -12       0       0       0      <
      -3      20     -12       0       0       0      <
      -2     -17      -9       0       0       0      <
      -2     -16      -9       0       0       0      <
      -2     -15      -9       0       0       0      <
      -2     -14      -9       0       0       0      <
      -2     -13      -9       0       0       0      <
      -2     -12      -9       0       0       0      o
      -2     -11      -9       0       0       0      <
      -2       3      -8       0       0       0      <
      -2       4      -8       0       0       0      o
      -2       5      -8       0       0       0      o
      -2       6      -8    0.01    0.01       0      o
      -2       7      -8       0       0       0      o
      -2       8      -8       0       0       0      o
      -2       9      -8       0       0       0      <
      -2      10      -8       0       0       0      o
      -2      11      -8       0       0       0      <
      -2      12      -8       0       0       0      o
      -2      13      -8       0       0       0      <
      -2      14      -8       0       0       0      <
      -2      15      -8       0       0       0      o
      -2      16      -8       0       0       0      o
      -2      17      -8       0       0       0      <
      -2      18      -8       0       0       0      o
      -2      19      -8       0       0       0      <
      -2      20      -8       0       0       0      o
      -2      21      -8       0       0       0      <
      -2      22      -8       0       0       0      <
      -2      23      -8       0       0       0      <
      -1     -25      -6       0       0       0      <
      -1     -19      -5       0       0       0      <
      -1     -18      -5       0       0       0      o
      -1     -17      -5       0       0       0      <
      -1     -16      -5       0       0       0      <
      -1     -15      -5       0       0       0      <
      -1     -14      -5       0       0       0      <
      -1       1      -4       0       0       0      <
      -1       2      -4    0.01    0.01       0      o
      -1       3      -4       0       0       0      o
      -1       4      -4    0.01    0.01       0      o
      -1       5      -4       0       0       0      o
      -1      22      -4       0       0       0      o
      -1      23      -4       0       0       0      <
      -1      24      -4       0       0       0      <
      -1      25      -4       0       0       0      <
       0     -26      -2       0       0       0      <
       0     -20      -1       0       0       0      <
       0     -18      -1       0       0       0      <
       0     -16      -1       0       0       0      <
       0      26       0       0       0       0      <
       1     -26       2       0       0       0      o
       1     -20       3       0       0       0      <
       1     -19       3       0       0       0      <
       1     -18       3       0       0       0      <
       1     -17       3       0       0       0      <
       1     -16       3       0       0       0      <
       1     -15       3       0       0       0      <
       1      -1       4       0       0       0      <
       1       0       4    0.02    0.02       0      o
       1       1       4       0       0       0      <
       2     -20       7       0       0       0      <
       2     -19       7       0       0       0      o
       2     -18       7       0       0       0      <
       2     -17       7       0       0       0      o
       2     -16       7       0       0       0      <
       2     -15       7       0       0       0      <
       2     -14       7       0       0       0      <
       2      -2       8       0       0       0      o
       2      -1       8       0       0       0      <
       2       0       8       0       0       0      o
       2       1       8       0       0       0      <
       2       2       8       0       0       0      o
       2       3       8       0       0       0      <
       2       4       8       0       0       0      o
       2       5       8       0       0       0      <
       2       6       8    0.01       0       0      o
       2      23       8       0       0       0      <
       3     -19      11       0       0       0      <
       3     -18      11       0       0       0      o
       3     -17      11       0       0       0      o
       3     -16      11       0       0       0      <
       3     -15      11       0       0       0      <
       3     -14      11       0       0       0      <
       3     -13      11       0       0       0      <
       3     -12      11       0       0       0      <
       3       0      12       0       0       0      o
       3       1      12       0       0       0      <
       3       2      12       0       0       0      o
       3       3      12       0       0       0      <
       3       4      12       0       0       0      o
       3       5      12       0       0       0      <
       3       6      12       0       0       0      o
       3       7      12       0       0       0      o
       3       8      12       0       0       0      o
       3       9      12       0       0       0      <
       3      10      12       0       0       0      <
       3      11      12       0       0       0      <
       3      12      12       0       0       0      <
       3      13      12       0       0       0      <
       3      14      12       0       0       0      o
       3      15      12       0       0       0      <
       3      16      12       0       0       0      <
       3      17      12       0       0       0      <
       3      18      12       0       0       0      o
       3      19      12       0       0       0      <
       3      20      12       0       0       0      <
       4     -14      15       0       0       0      <
       4     -13      15       0       0       0      <
       4     -12      15       0       0       0      <
       4     -11      15       0       0       0      <
       4     -10      15       0       0       0      <
       4      -9      15       0       0       0      <
       4      -8      15       0       0       0      <
       4       4      16       0       0       0      <
       4       5      16       0       0       0      <
       4       6      16       0       0       0      <
       4       7      16       0       0       0      <
       4       8      16       0       0       0      <
       4       9      16       0       0       0      <
       4      10      16       0       0       0      o
       4      11      16       0       0       0      <
       4      12      16       0       0       0      o
       4      13      16       0       0       0      <
      -4      -7     -18       0       0       0      <
      -4      -6     -18       0       0       0      <
      -4      -5     -18       0       0       0      <
      -4      -4     -18       0       0       0      <
      -4      -3     -18       0       0       0      <
      -4      -2     -18       0       0       0      <
      -4      -1     -18       0       0       0      <
      -4       0     -18       0       0       0      o
      -3     -17     -14       0       0       0      <
      -3     -16     -14       0       0       0      <
      -3     -15     -14       0       0       0      <
      -3     -14     -14       0       0       0      <
      -3     -13     -14       0       0       0      o
      -3     -12     -14       0       0       0      <
      -3     -11     -14       0       0       0      <
      -3      -2     -13       0       0       0      <
      -3      -1     -13       0       0       0      <
      -3       1     -13       0       0       0      <
      -3       2     -13       0       0       0      <
      -3       3     -13       0       0       0      <
      -3       4     -13       0       0       0      <
      -3       5     -13       0       0       0      <
      -3       6     -13       0       0       0      <
      -3       7     -13       0       0       0      <
      -3       8     -13       0       0       0      <
      -3       9     -13       0       0       0      <
      -3      10     -13       0       0       0      <
      -3      11     -13       0       0       0      <
      -3      12     -13       0       0       0      <
      -3      13     -13       0       0       0      <
      -3      14     -13       0       0       0      <
      -3      15     -13       0       0       0      <
      -3      16     -13       0       0       0      <
      -3      17     -13       0       0       0      <
      -3      18     -13       0       0       0      <
      -3      19     -13       0       0       0      <
      -2     -22     -10       0       0       0      o
      -2     -21     -10       0       0       0      <
      -2     -20     -10       0       0       0      <
      -2     -19     -10       0       0       0      <
      -2     -18     -10       0       0       0      <
      -2     -17     -10       0       0       0      <
      -2      -9      -9       0       0       0      <
      -2      -8      -9       0       0       0      <
      -2      -7      -9       0       0       0      o
      -2      -6      -9       0       0       0      <
      -2      -5      -9       0       0       0      o
      -2      -4      -9       0       0       0      <
      -2      18      -8       0       0       0      o
      -2      19      -8       0       0       0      <
      -2      20      -8       0       0       0      <
      -2      21      -8       0       0       0      <
      -2      22      -8       0       0       0      <
      -2      23      -8       0       0       0      <
      -1     -25      -6       0       0       0      <
      -1     -24      -6       0       0       0      <
      -1     -23      -6       0       0       0      <
      -1     -22      -6       0       0       0      <
      -1     -15      -5       0       0       0      <
      -1     -14      -5       0       0       0      <
      -1     -13      -5       0       0       0      <
      -1     -12      -5       0       0       0      <
      -1     -11      -5       0       0       0      <
      -1       6      -4       0       0       0      o
      -1       7      -4       0       0       0      <
      -1       8      -4       0       0       0      o
      -1       9      -4       0       0       0      <
      -1      10      -4       0       0       0      o
      -1      11      -4       0       0       0      <
      -1      12      -4       0       0       0      o
      -1      13      -4       0       0       0      <
      -1      14      -4       0       0       0      o
      -1      15      -4       0       0       0      <
      -1      16      -4       0       0       0      <
      -1      17      -4       0       0       0      o
      -1      18      -4       0       0       0      <
      -1      19      -4       0       0       0      o
      -1      20      -4       0       0       0      <
      -1      21      -4       0       0       0      <
      -1      22      -4       0       0       0      <
      -1      23      -4       0       0       0      <
      -1      24      -4       0       0       0      <
      -1      25      -4       0       0       0      o
       0     -26      -2       0       0       0      <
       0     -18      -1       0       0       0      o
       0     -16      -1       0       0       0      <
       1     -22       3       0       0       0      <
       1     -21       3       0       0       0      <
       1     -20       3       0       0       0      <
       1     -19       3       0       0       0      <
       1     -18       3       0       0       0      <
       1     -17       3       0       0       0      <
       1      -6       4       0       0       0      o
       1      -5       4       0       0       0      <
       1      -4       4    0.01    0.01       0      o
       1      -3       4       0    0.01       0      o
       2     -24       7       0       0       0      <
       2     -23       7       0       0       0      <
       2     -22       7       0       0       0      <
       2     -21       7       0       0       0      <
       2     -20       7       0       0       0      <
       2     -19       7       0       0       0      o
       2     -18       7       0       0       0      <
       2      -9       8       0       0       0      <
       2      -8       8       0       0       0      o
       2      -7       8       0       0       0      <
       2      -6       8    0.01    0.01       0      o
       2      -5       8       0       0       0      <
       2      19       9       0       0       0      <
       2      20       9       0       0       0      <
       2      21       9       0       0       0      <
       2      22       9       0       0       0      <
       2      23       9       0       0       0      <
       3     -20      11       0       0       0      o
       3     -19      11       0       0       0      <
       3     -11      12       0       0       0      <
       3     -10      12       0       0       0      o
       3      -9      12       0       0       0      <
       3      -8      12       0       0       0      <
       3      -7      12       0       0       0      <
       3      -6      12       0       0       0      o
       3      -5      12       0       0       0      <
       3      13      13       0       0       0      <
       3      14      13       0       0       0      <
       3      15      13       0       0       0      o
       3      16      13       0       0       0      <
       3      17      13       0       0       0      <
       3      18      13       0       0       0      <
       3      19      13       0       0       0      <
       4     -12      16       0       0       0      o
       4     -11      16       0       0       0      <
       4     -10      16       0       0       0      <
       4      -9      16       0       0       0      <
       4      -8      16       0       0       0      <
       4      -7      16       0       0       0      <
       4      -6      16       0       0       0      <
       4      -5      16       0       0       0      <
       4      -4      16       0       0       0      <
       4      -3      16       0       0       0      <
      -4       5     -18       0       0       0      <
      -4       6     -18       0       0       0      o
      -4       7     -18       0       0       0      <
      -3     -16     -15       0       0       0      <
      -3     -15     -15       0       0       0      <
      -3     -14     -15       0       0       0      <
      -3     -13     -15       0       0       0      <
      -3     -12     -15       0       0       0      <
      -3      -6     -14       0       0       0      <
      -3      -5     -14       0       0       0      <
      -3      -4     -14       0       0       0      <
      -3      -3     -14       0       0       0      <
      -3      -2     -14       0       0       0      <
      -3      -1     -14       0       0       0      <
      -3       0     -14       0       0       0      <
      -3      10     -13       0       0       0      <
      -3      11     -13       0       0       0      <
      -3      12     -13       0       0       0      <
      -3      13     -13       0       0       0      <
      -3      14     -13       0       0       0      <
      -3      15     -13       0       0       0      <
      -3      16     -13       0       0       0      <
      -3      17     -13       0       0       0      <
      -3      18     -13       0       0       0      <
      -3      19     -13       0       0       0      <
      -2     -21     -11       0       0       0      <
      -2     -20     -11       0       0       0      <
      -2     -19     -11       0       0       0      <
      -2     -14     -10       0       0       0      <
      -2     -13     -10       0       0       0      <
      -2     -12     -10       0       0       0      <
      -2     -11     -10       0       0       0      o
      -2     -10     -10       0       0       0      <
      -2      -1      -9       0       0       0      <
      -2       1      -9       0       0       0      <
      -2       2      -9       0       0       0      <
      -2       3      -9       0       0       0      <
      -2       4      -9       0       0       0      <
      -2      20      -8       0       0       0      <
      -2      21      -8       0       0       0      <
      -2      22      -8       0       0       0      o
      -2      23      -8       0       0       0      <
      -1     -24      -7       0       0       0      <
      -1     -20      -6       0       0       0      <
      -1     -19      -6       0       0       0      <
      -1     -18      -6       0       0       0      <
      -1     -17      -6       0       0       0      <
      -1     -16      -6       0       0       0      <
      -1      -8      -5       0       0       0      <
      -1      -7      -5       0       0       0      <
      -1      -6      -5       0       0       0      <
      -1       7      -4       0       0       0      <
      -1       8      -4       0       0       0      o
      -1       9      -4       0       0       0      <
      -1      10      -4       0       0       0      <
      -1      11      -4       0       0       0      <
      -1      12      -4       0       0       0      o
      -1      13      -4       0       0       0      <
      -1      14      -4       0       0       0      o
      -1      15      -4       0       0       0      <
      -1      16      -4       0       0       0      <
      -1      17      -4       0       0       0      <
      -1      25      -4       0       0       0      <
       0     -24      -2       0       0       0      <
       0     -22      -2       0       0       0      <
       0     -14      -1       0       0       0      <
       0     -12      -1       0       0       0      o
       0      20       1       0       0       0      <
       0      22       1       0       0       0      <
       0      24       1       0       0       0      <
       0      26       1       0       0       0      o
       1     -26       2       0       0       0      <
       1     -25       2       0       0       0      <
       1     -24       2       0       0       0      <
       1     -19       3       0       0       0      <
       1     -18       3       0       0       0      <
       1     -17       3       0       0       0      <
       1     -16       3       0       0       0      <
       1      -7       4       0       0       0      <
       1      -6       4       0       0       0      o
       1      -5       4       0       0       0      <
       1       9       5       0       0       0      <
       1      10       5       0       0       0      <
       1      11       5       0       0       0      <
       1      12       5       0       0       0      <
       1      13       5       0       0       0      <
       1      14       5       0       0       0      <
       1      15       5       0       0       0      o
       1      16       5       0       0       0      <
       1      17       5       0       0       0      <
       1      18       5       0       0       0      <
       1      19       5       0       0       0      <
       1      20       5       0       0       0      <
       1      21       5       0       0       0      <
       1      22       5       0       0       0      <
       1      23       5       0       0       0      <
       1      24       5       0       0       0      <
       1      25       5       0       0       0      o
       2     -23       7       0       0       0      <
       2     -22       7       0       0       0      <
       2     -21       7       0       0       0      <
       2     -20       7       0       0       0      <
       2     -19       7       0       0       0      o
       2     -12       8       0       0       0      o
       2     -11       8       0       0       0      <
       2     -10       8       0       0       0      <
       2      -9       8       0       0       0      o
       2      -8       8       0       0       0      o
       2       2       9       0       0       0      <
       2       3       9       0       0       0      <
       2       4       9       0       0       0      <
       2       5       9       0       0       0      o
       2       6       9       0       0       0      o
       2       7       9       0       0       0      o
       2       8       9       0       0       0      <
       2       9       9       0       0       0      o
       3     -16      12       0       0       0      <
       3     -15      12       0       0       0      <
       3     -14      12       0       0       0      <
       3     -13      12       0       0       0      <
       3     -12      12       0       0       0      <
       3     -11      12       0       0       0      <
       3      -3      13       0       0       0      <
       3      -2      13       0       0       0      <
       3      -1      13       0       0       0      <
       3       1      13       0       0       0      <
       3       2      13       0       0       0      <
       3       3      13       0       0       0      <
       3       4      13       0       0       0      <
       4     -13      16       0       0       0      <
       4     -12      16       0       0       0      o
       4      -6      17       0       0       0      <
       4      -5      17       0       0       0      <
       4      -4      17       0       0       0      <
       4      -3      17       0       0       0      <
       4      -2      17       0       0       0      <
       4      -1      17       0       0       0      o
       4       1      17       0       0       0      <
       4       2      17       0       0       0      <
       4       3      17       0       0       0      <
      -3     -11     -15       0       0       0      <
      -3     -10     -15       0       0       0      <
      -3      -9     -15       0       0       0      <
      -3      -8     -15       0       0       0      <
      -3      -7     -15       0       0       0      <
      -3      -6     -15       0       0       0      <
      -3      -5     -15       0       0       0      o
      -3      -4     -15       0       0       0      <
      -3       3     -14       0       0       0      <
      -3       4     -14       0       0       0      <
      -3       5     -14       0       0       0      <
      -3       6     -14       0       0       0      <
      -3       7     -14       0       0       0      <
      -3       8     -14       0       0       0      <
      -3       9     -14       0       0       0      <
      -3      10     -14       0       0       0      <
      -3      11     -14       0       0       0      <
      -3      12     -14       0       0       0      <
      -3      13     -14       0       0       0      <
      -3      14     -14       0       0       0      <
      -3      15     -14       0       0       0      <
      -3      16     -14       0       0       0      <
      -3      17     -14       0       0       0      <
      -2     -20     -11       0       0       0      <
      -2     -19     -11       0       0       0      <
      -2     -18     -11       0       0       0      <
      -2     -17     -11       0       0       0      o
      -2     -16     -11       0       0       0      o
      -2     -15     -11       0       0       0      <
      -2      -9     -10       0       0       0      <
      -2      -8     -10       0       0       0      <
      -2      -7     -10       0       0       0      <
      -2      -6     -10       0       0       0      <
      -2      -5     -10       0       0       0      <
      -2       7      -9       0       0       0      o
      -2       8      -9       0       0       0      <
      -2       9      -9       0       0       0      o
      -2      10      -9       0       0       0      <
      -2      11      -9       0       0       0      o
      -2      12      -9       0       0       0      <
      -2      13      -9       0       0       0      <
      -2      14      -9       0       0       0      <
      -2      15      -9       0       0       0      <
      -2      16      -9       0       0       0      <
      -2      17      -9       0       0       0      o
      -2      18      -9       0       0       0      <
      -2      19      -9       0       0       0      <
      -2      20      -9       0       0       0      <
      -2      21      -9       0       0       0      <
      -2      22      -9       0       0       0      <
      -2      23      -9       0       0       0      o
      -1     -24      -7       0       0       0      <
      -1     -23      -7       0       0       0      o
      -1     -18      -6       0       0       0      <
      -1     -17      -6       0       0       0      <
      -1     -16      -6       0       0       0      <
      -1     -15      -6       0       0       0      o
      -1     -14      -6       0       0       0      <
      -1      -6      -5       0       0       0      <
      -1      -5      -5       0       0       0      o
      -1      -4      -5       0       0       0      <
      -1      -3      -5       0       0       0      o
      -1      12      -4       0       0       0      o
      -1      13      -4       0       0       0      <
      -1      14      -4       0       0       0      <
      -1      15      -4       0       0       0      <
      -1      16      -4       0       0       0      <
      -1      17      -4       0       0       0      <
      -1      18      -4       0       0       0      <
      -1      19      -4       0       0       0      <
      -1      20      -4       0       0       0      <
      -1      21      -4       0       0       0      <
      -1      22      -4       0       0       0      <
      -1      23      -4       0       0       0      <
      -1      24      -4       0       0       0      <
      -1      25      -4       0       0       0      <
       0     -24      -2       0       0       0      <
       0     -22      -2       0       0       0      <
       0     -14      -1       0       0       0      <
       0     -12      -1       0       0       0      o
       0      22       1       0       0       0      o
       0      24       1       0       0       0      <
       0      26       1       0       0       0      <
       1     -26       2       0       0       0      <
       1     -22       3       0       0       0      <
       1     -21       3       0       0       0      o
       1     -20       3       0       0       0      <
       1     -19       3       0       0       0      <
       1     -18       3       0       0       0      <
       1     -10       4       0       0       0      <
       1      -9       4       0       0       0      <
       1      -8       4       0       0       0      o
       1       6       5       0       0       0      <
       1       7       5       0       0       0      <
       1       8       5       0       0       0      <
       1       9       5       0       0       0      <
       1      10       5       0       0       0      <
       1      11       5       0       0       0      <
       1      12       5       0       0       0      <
       1      13       5       0       0       0      <
       1      14       5       0       0       0      <
       1      25       5       0       0       0      <
       2     -24       7       0       0       0      <
       2     -23       7       0       0       0      <
       2     -22       7       0       0       0      <
       2     -17       8       0       0       0      <
       2     -16       8       0       0       0      <
       2     -15       8       0       0       0      <
       2     -14       8       0       0       0      <
       2     -13       8       0       0       0      <
       2      -4       9       0       0       0      <
       2      -3       9       0       0       0      <
       2      -2       9       0       0       0      <
       2      -1       9       0       0       0      <
       2      16      10       0       0       0      <
       2      17      10       0       0       0      <
       2      18      10       0       0       0      <
       2      19      10       0       0       0      <
       2      20      10       0       0       0      <
       2      21      10       0       0       0      <
       2      22      10       0       0       0      <
       3     -20      12       0       0       0      <
       3     -19      12       0       0       0      <
       3     -18      12       0       0       0      <
       3     -17      12       0       0       0      <
       3     -11      13       0       0       0      <
       3     -10      13       0       0       0      <
       3      -9      13       0       0       0      <
       3      -8      13       0       0       0      <
       3      -7      13       0       0       0      <
       3      -6      13       0       0       0      <
       3      -5      13       0       0       0      <
       3       5      14       0       0       0      <
       3       6      14       0       0       0      <
       3       7      14       0       0       0      <
       3       8      14       0       0       0      <
       3       9      14       0       0       0      <
       3      10      14       0       0       0      <
       3      11      14       0       0       0      <
       3      12      14       0       0       0      <
       3      13      14       0       0       0      <
       3      14      14       0       0       0      o
       3      15      14       0       0       0      <
       3      16      14       0       0       0      <
       3      17      14       0       0       0      o
       4     -10      17       0       0       0      <
       4      -9      17       0       0       0      <
       4      -2      18       0       0       0      <
       4      -1      18       0       0       0      <
       4       0      18       0       0       0      <
       4       1      18       0       0       0      <
       4       2      18       0       0       0      <
       4       3      18       0       0       0      <
       4       4      18       0       0       0      <
       4       5      18       0       0       0      <
       4       6      18       0       0       0      <
       4       7      18       0       0       0      <
      -3     -12     -17       0       0       0      <
      -3     -11     -17       0       0       0      <
      -3     -10     -17       0       0       0      <
      -3      -7     -16       0       0       0      <
      -3      -6     -16       0       0       0      <
      -3      -5     -16       0       0       0      <
      -3      -4     -16       0       0       0      <
      -3      -3     -16       0       0       0      <
      -3      -2     -16       0       0       0      <
      -3      -1     -16       0       0       0      <
      -3       4     -15       0       0       0      <
      -3       5     -15       0       0       0      <
      -3       6     -15       0       0       0      <
      -3       7     -15       0       0       0      <
      -3       8     -15       0       0       0      <
      -3       9     -15       0       0       0      <
      -3      10     -15       0       0       0      <
      -3      11     -15       0       0       0      <
      -3      12     -15       0       0       0      <
      -3      13     -15       0       0       0      <
      -3      14     -15       0       0       0      <
      -2     -18     -12       0       0       0      <
      -2     -17     -12       0       0       0      <
      -2     -16     -12       0       0       0      <
      -2     -15     -12       0       0       0      <
      -2     -14     -12       0       0       0      <
      -2      -9     -11       0       0       0      <
      -2      -8     -11       0       0       0      <
      -2      -7     -11       0       0       0      <
      -2      -6     -11       0       0       0      <
      -2       1     -10       0       0       0      o
      -2       2     -10       0       0       0      <
      -2       3     -10       0       0       0      o
      -2       4     -10       0       0       0      <
      -2       5     -10       0       0       0      o
      -2       6     -10       0       0       0      <
      -2      15      -9       0       0       0      <
      -2      16      -9       0       0       0      <
      -2      17      -9       0       0       0      o
      -2      18      -9       0       0       0      <
      -2      19      -9       0       0       0      <
      -2      20      -9       0       0       0      o
      -2      21      -9       0       0       0      <
      -2      22      -9       0       0       0      <
      -2      23      -9       0       0       0      o
      -1     -24      -8       0       0       0      <
      -1     -23      -8       0       0       0      <
      -1     -22      -8       0       0       0      <
      -1     -19      -7       0       0       0      <
      -1     -18      -7       0       0       0      <
      -1     -17      -7       0       0       0      <
      -1     -16      -7       0       0       0      <
      -1     -11      -6       0       0       0      <
      -1     -10      -6       0       0       0      <
      -1      -9      -6       0       0       0      o
      -1      -8      -6       0       0       0      o
      -1       1      -5       0       0       0      <
      -1       2      -5       0       0       0      <
      -1      13      -4       0       0       0      <
      -1      14      -4       0       0       0      <
      -1      15      -4       0       0       0      <
      -1      16      -4       0       0       0      <
      -1      17      -4       0       0       0      <
      -1      18      -4       0       0       0      <
      -1      19      -4       0       0       0      <
      -1      20      -4       0       0       0      o
      -1      21      -4       0       0       0      <
      -1      22      -4       0       0       0      <
      -1      23      -4       0       0       0      <
      -1      24      -4       0       0       0      <
      -1      25      -4       0       0       0      <
       0     -26      -3       0       0       0      <
       0     -24      -3       0       0       0      o
       0     -20      -2       0       0       0      <
       0     -18      -2       0       0       0      <
       0     -10      -1       0       0       0      <
       0      12       1       0       0       0      o
       0      14       1       0       0       0      <
       0      16       1       0       0       0      <
       0      18       1       0       0       0      <
       0      20       1       0       0       0      o
       0      22       1       0       0       0      o
       0      24       1       0       0       0      <
       0      26       1       0       0       0      <
       1     -26       2       0       0       0      <
       1     -25       2       0       0       0      <
       1     -24       2       0       0       0      <
       1     -20       3       0       0       0      <
       1     -19       3       0       0       0      <
       1     -18       3       0       0       0      <
       1     -17       3       0       0       0      <
       1     -11       4       0       0       0      <
       1     -10       4       0       0       0      <
       1      -9       4       0       0       0      <
       1       1       5       0       0       0      <
       1      13       6       0       0       0      <
       1      14       6       0       0       0      <
       1      15       6       0       0       0      <
       1      16       6       0       0       0      <
       1      17       6       0       0       0      <
       1      18       6       0       0       0      <
       1      19       6       0       0       0      <
       1      20       6       0       0       0      <
       1      21       6       0       0       0      <
       1      22       6       0       0       0      <
       1      23       6       0       0       0      <
       1      24       6       0       0       0      <
       1      25       6       0       0       0      <
       2     -24       7       0       0       0      <
       2     -23       7       0       0       0      <
       2     -19       8       0       0       0      <
       2     -18       8       0       0       0      o
       2     -17       8       0       0       0      <
       2     -16       8       0       0       0      <
       2     -15       8       0       0       0      <
       2     -10       9       0       0       0      <
       2      -9       9       0       0       0      o
       2      -8       9       0       0       0      <
       2      -7       9       0       0       0      o
       2       1      10       0       0       0      o
       2       2      10       0       0       0      <
       2       3      10       0       0       0      o
       2       4      10       0       0       0      <
       2       5      10       0       0       0      <
       2      15      11       0       0       0      <
       2      16      11       0       0       0      <
       2      17      11       0       0       0      <
       2      18      11       0       0       0      o
       2      19      11       0       0       0      <
       2      20      11       0       0       0      <
       2      21      11       0       0       0      <
       3     -17      13       0       0       0      <
       3     -16      13       0       0       0      <
       3     -15      13       0       0       0      <
       3     -14      13       0       0       0      o
       3     -13      13       0       0       0      <
       3      -8      14       0       0       0      o
       3      -7      14       0       0       0      <
       3      -6      14       0       0       0      <
       3      -5      14       0       0       0      <
       3      -4      14       0       0       0      o
       3      -3      14       0       0       0      <
       3       3      15       0       0       0      <
       3       4      15       0       0       0      <
       3       5      15       0       0       0      <
       3       6      15       0       0       0      <
       3       7      15       0       0       0      <
       3       8      15       0       0       0      <
       3       9      15       0       0       0      <
       3      10      15       0       0       0      <
       3      11      15       0       0       0      <
       3      12      15       0       0       0      <
      -3     -11     -17       0       0       0      <
      -3     -10     -17       0       0       0      <
      -3      -9     -17       0       0       0      <
      -3      -8     -17       0       0       0      <
      -3      -7     -17       0       0       0      <
      -3      -6     -17       0       0       0      <
      -3      -3     -16       0       0       0      <
      -3      -2     -16       0       0       0      <
      -3      -1     -16       0       0       0      <
      -3       0     -16       0       0       0      o
      -3       1     -16       0       0       0      <
      -3       2     -16       0       0       0      <
      -3       7     -15       0       0       0      <
      -3       8     -15       0       0       0      <
      -3       9     -15       0       0       0      <
      -3      10     -15       0       0       0      <
      -3      11     -15       0       0       0      <
      -3      12     -15       0       0       0      o
      -3      13     -15       0       0       0      <
      -3      14     -15       0       0       0      <
      -3      15     -15       0       0       0      <
      -2     -19     -13       0       0       0      <
      -2     -18     -13       0       0       0      <
      -2     -17     -13       0       0       0      <
      -2     -14     -12       0       0       0      <
      -2     -13     -12       0       0       0      <
      -2     -12     -12       0       0       0      <
      -2     -11     -12       0       0       0      <
      -2      -6     -11       0       0       0      <
      -2      -5     -11       0       0       0      o
      -2      -4     -11       0       0       0      <
      -2      -3     -11       0       0       0      <
      -2       3     -10       0       0       0      o
      -2       4     -10       0       0       0      o
      -2       5     -10       0       0       0      <
      -2       6     -10       0       0       0      <
      -2       7     -10       0       0       0      o
      -2      15      -9       0       0       0      <
      -2      16      -9       0       0       0      <
      -2      17      -9       0       0       0      o
      -2      18      -9       0       0       0      <
      -2      19      -9       0       0       0      o
      -2      20      -9       0       0       0      <
      -2      21      -9       0       0       0      <
      -2      22      -9       0       0       0      <
      -2      23      -9       0       0       0      <
      -1     -23      -8       0       0       0      <
      -1     -22      -8       0       0       0      <
      -1     -21      -8       0       0       0      <
      -1     -20      -8       0       0       0      <
      -1     -16      -7       0       0       0      <
      -1     -15      -7       0       0       0      <
      -1     -14      -7       0       0       0      <
      -1      -8      -6       0       0       0      <
      -1      -7      -6       0       0       0      <
      -1       1      -5       0       0       0      <
      -1       2      -5       0       0       0      o
      -1      12      -4       0       0       0      o
      -1      13      -4       0       0       0      <
      -1      14      -4       0       0       0      <
      -1      15      -4       0       0       0      <
      -1      16      -4       0       0       0      <
      -1      17      -4       0       0       0      <
      -1      18      -4       0       0       0      <
      -1      19      -4       0       0       0      <
       0     -24      -3       0       0       0      <
       0     -22      -3       0       0       0      <
       0     -18      -2       0       0       0      <
       0     -16      -2       0       0       0      <
       0     -10      -1       0       0       0      <
       0      -8      -1       0       0       0      o
       0      10       1       0       0       0      <
       0      12       1       0       0       0      o
       0      14       1       0       0       0      <
       1     -25       2       0       0       0      <
       1     -24       2       0       0       0      <
       1     -23       2       0       0       0      <
       1     -22       2       0       0       0      <
       0      26       2       0       0       0      <
       1     -18       3       0       0       0      <
       1     -17       3       0       0       0      <
       1     -16       3       0       0       0      <
       1     -10       4       0       0       0      o
       1      -9       4       0       0       0      <
       1      -1       5       0       0       0      <
       1      10       6       0       0       0      <
       1      11       6       0       0       0      o
       1      12       6       0       0       0      <
       1      13       6       0       0       0      <
       1      14       6       0       0       0      o
       1      15       6       0       0       0      <
       2     -24       7       0       0       0      <
       2     -23       7       0       0       0      <
       2     -22       7       0       0       0      <
       1      24       7       0       0       0      <
       2     -18       8       0       0       0      o
       2     -17       8       0       0       0      <
       2     -16       8       0       0       0      <
       2     -15       8       0       0       0      <
       2     -10       9       0       0       0      <
       2      -9       9       0       0       0      <
       2      -8       9       0       0       0      <
       2      -1      10       0       0       0      o
       2       0      10       0       0       0      o
       2       1      10       0       0       0      o
       2       2      10       0       0       0      <
       2      10      11       0       0       0      <
       2      11      11       0       0       0      <
       2      12      11       0       0       0      <
       2      13      11       0       0       0      <
       2      14      11       0       0       0      <
       2      15      11       0       0       0      <
       2      16      11       0       0       0      <
       2      17      11       0       0       0      <
       2      18      11       0       0       0      <
       3     -18      13       0       0       0      <
       3     -17      13       0       0       0      <
       3     -16      13       0       0       0      <
       3     -15      13       0       0       0      <
       3     -14      13       0       0       0      <
       3      -9      14       0       0       0      <
       3      -8      14       0       0       0      <
       3      -7      14       0       0       0      o
       3      -6      14       0       0       0      <
       3      -5      14       0       0       0      <
       3       1      15       0       0       0      <
       3       2      15       0       0       0      <
       3       3      15       0       0       0      <
       3       4      15       0       0       0      <
       3       5      15       0       0       0      <
       3       6      15       0       0       0      <
       3      12      16       0       0       0      <
       3      13      16       0       0       0      <
       3      14      16       0       0       0      <
      -3      -8     -18       0       0       0      <
      -3      -7     -18       0       0       0      <
      -3      -6     -18       0       0       0      <
      -3      -5     -18       0       0       0      <
      -3      -4     -18       0       0       0      <
      -3      -3     -18       0       0       0      <
      -3      -2     -18       0       0       0      <
      -3      -1     -18       0       0       0      <
      -3       2     -17       0       0       0      <
      -3       3     -17       0       0       0      <
      -3       4     -17       0       0       0      <
      -3       5     -17       0       0       0      <
      -3       6     -17       0       0       0      <
      -3       7     -17       0       0       0      <
      -3       8     -17       0       0       0      <
      -3       9     -17       0       0       0      <
      -3      10     -17       0       0       0      <
      -3      11     -17       0       0       0      <
      -3      12     -17       0       0       0      <
      -2     -16     -13       0       0       0      <
      -2     -15     -13       0       0       0      <
      -2     -14     -13       0       0       0      <
      -2     -13     -13       0       0       0      <
      -2     -12     -13       0       0       0      <
      -2      -8     -12       0       0       0      o
      -2      -7     -12       0       0       0      <
      -2      -6     -12       0       0       0      <
      -2      -5     -12       0       0       0      <
      -2      -4     -12       0       0       0      <
      -2      -3     -12       0       0       0      <
      -2       4     -11       0       0       0      <
      -2       5     -11       0       0       0      <
      -2       6     -11       0       0       0      <
      -2       7     -11       0       0       0      <
      -2       8     -11       0       0       0      <
      -2       9     -11       0       0       0      <
      -2      10     -11       0       0       0      <
      -2      11     -11       0       0       0      <
      -2      12     -11       0       0       0      <
      -2      20     -10       0       0       0      <
      -2      21     -10       0       0       0      <
      -2      22     -10       0       0       0      <
      -1     -23      -8       0       0       0      <
      -1     -22      -8       0       0       0      <
      -1     -21      -8       0       0       0      <
      -1     -20      -8       0       0       0      <
      -1     -19      -8       0       0       0      <
      -1     -15      -7       0       0       0      o
      -1     -14      -7       0       0       0      <
      -1     -13      -7       0       0       0      <
      -1     -12      -7       0       0       0      o
      -1      -5      -6       0       0       0      o
      -1      -4      -6       0       0       0      o
      -1      -3      -6    0.01    0.01       0      o
      -1       7      -5       0       0       0      <
      -1       8      -5       0       0       0      <
      -1       9      -5       0       0       0      <
      -1      10      -5       0       0       0      <
      -1      11      -5       0       0       0      <
      -1      12      -5       0       0       0      <
      -1      13      -5       0       0       0      <
      -1      14      -5       0       0       0      <
       0     -26      -3       0       0       0      <
       0     -24      -3       0       0       0      <
       0     -20      -2       0       0       0      <
       0     -18      -2       0       0       0      <
       0     -12      -1       0       0       0      o
       0     -10      -1       0       0       0      <
       0      14       1       0       0       0      <
       0      16       1       0       0       0      <
       0      18       1       0       0       0      <
       0      20       1       0       0       0      <
       0      22       1       0       0       0      <
       0      24       1       0       0       0      o
       0      26       1       0       0       0      <
       1     -25       3       0       0       0      o
       1     -24       3       0       0       0      <
       1     -23       3       0       0       0      <
       1     -22       3       0       0       0      <
       1     -21       3       0       0       0      o
       1     -17       4       0       0       0      <
       1     -16       4       0       0       0      o
       1     -15       4       0       0       0      <
       1     -14       4       0       0       0      o
       1      -7       5       0       0       0      <
       1      -6       5       0       0       0      <
       1      -5       5       0       0       0      o
       1       5       6       0       0       0      o
       1       6       6       0       0       0      <
       1       7       6       0       0       0      o
       1       8       6       0       0       0      <
       1       9       6       0       0       0      <
       1      10       6       0       0       0      <
       1      24       7       0       0       0      <
       2     -23       8       0       0       0      <
       2     -20       9       0       0       0      <
       2     -19       9       0       0       0      <
       2     -18       9       0       0       0      o
       2     -17       9       0       0       0      o
       2     -16       9       0       0       0      <
       2     -11      10       0       0       0      <
       2     -10      10       0       0       0      <
       2      -9      10       0       0       0      <
       2      -8      10       0       0       0      <
       2       1      11       0       0       0      <
       2       2      11       0       0       0      <
       2       3      11       0       0       0      <
       2       4      11       0       0       0      <
       2       5      11       0       0       0      o
       2      14      12       0       0       0      <
       2      15      12       0       0       0      <
       2      16      12       0       0       0      <
       2      17      12       0       0       0      <
       2      18      12       0       0       0      <
       2      19      12       0       0       0      <
       2      20      12       0       0       0      <
       3     -17      14       0       0       0      <
       3     -14      15       0       0       0      o
       3     -13      15       0       0       0      <
       3     -12      15       0       0       0      <
       3     -11      15       0       0       0      <
       3     -10      15       0       0       0      <
       3      -9      15       0       0       0      <
       3      -4      16       0       0       0      <
       3      -3      16       0       0       0      <
       3      -2      16       0       0       0      <
       3      -1      16       0       0       0      <
       3       0      16       0       0       0      o
       3       1      16       0       0       0      o
       3       2      16       0       0       0      <
       3       3      16       0       0       0      <
       3       9      17       0       0       0      <
       3      10      17       0       0       0      <
       3      11      17       0       0       0      <
       3      12      17       0       0       0      <
      -3      -6     -19       0       0       0      <
      -3      -5     -19       0       0       0      <
      -3      -4     -19       0       0       0      <
      -3      -2     -18       0       0       0      <
      -3      -1     -18       0       0       0      <
      -3       0     -18       0       0       0      <
      -3       1     -18       0       0       0      <
      -3       2     -18       0       0       0      <
      -3       3     -18       0       0       0      <
      -3       6     -17       0       0       0      <
      -3       7     -17       0       0       0      <
      -3       8     -17       0       0       0      <
      -3       9     -17       0       0       0      <
      -3      10     -17       0       0       0      <
      -3      11     -17       0       0       0      o
      -3      12     -17       0       0       0      <
      -2     -16     -14       0       0       0      <
      -2     -15     -14       0       0       0      <
      -2     -14     -14       0       0       0      <
      -2     -13     -14       0       0       0      <
      -2     -12     -14       0       0       0      <
      -2     -10     -13       0       0       0      <
      -2      -9     -13       0       0       0      <
      -2      -8     -13       0       0       0      <
      -2      -7     -13       0       0       0      <
      -2      -6     -13       0       0       0      <
      -2      -3     -12       0       0       0      <
      -2      -2     -12       0       0       0      <
      -2      -1     -12       0       0       0      <
      -2       0     -12       0       0       0      o
      -2       5     -11       0       0       0      <
      -2       6     -11       0       0       0      <
      -2       7     -11       0       0       0      <
      -2       8     -11       0       0       0      <
      -2       9     -11       0       0       0      <
      -1     -23     -10       0       0       0      <
      -2      14     -10       0       0       0      <
      -2      15     -10       0       0       0      <
      -2      16     -10       0       0       0      <
      -2      17     -10       0       0       0      <
      -2      18     -10       0       0       0      <
      -2      19     -10       0       0       0      <
      -2      20     -10       0       0       0      <
      -2      21     -10       0       0       0      <
      -2      22     -10       0       0       0      <
      -1     -22      -9       0       0       0      <
      -1     -21      -9       0       0       0      <
      -1     -20      -9       0       0       0      <
      -1     -19      -9       0       0       0      <
      -1     -16      -8       0       0       0      <
      -1     -15      -8       0       0       0      <
      -1     -14      -8       0       0       0      <
      -1     -13      -8       0       0       0      <
      -1      -9      -7       0       0       0      <
      -1      -8      -7       0       0       0      <
      -1      -2      -6       0       0       0      o
      -1      -1      -6    0.01    0.01       0      o
      -1       6      -5       0       0       0      <
      -1       7      -5       0       0       0      <
      -1       8      -5       0       0       0      <
       0     -26      -4       0       0       0      <
       0     -24      -4       0       0       0      <
      -1      15      -4       0       0       0      <
      -1      16      -4       0       0       0      <
      -1      17      -4       0       0       0      <
      -1      18      -4       0       0       0      <
      -1      19      -4       0       0       0      <
      -1      20      -4       0       0       0      <
      -1      21      -4       0       0       0      <
      -1      22      -4       0       0       0      <
      -1      23      -4       0       0       0      <
      -1      24      -4       0       0       0      <
       0     -20      -3       0       0       0      <
       0     -18      -3       0       0       0      <
       0     -14      -2       0       0       0      <
       0      -8      -1       0       0       0      o
       0       8       1       0       0       0      <
       0      10       1       0       0       0      <
       1     -25       2       0       0       0      o
       1     -24       2       0       0       0      <
       1     -23       2       0       0       0      <
       1     -22       2       0       0       0      <
       0      18       2       0       0       0      <
       0      20       2       0       0       0      <
       0      22       2       0       0       0      <
       0      24       2       0       0       0      <
       0      26       2       0       0       0      <
       1     -19       3       0       0       0      <
       1     -18       3       0       0       0      <
       1     -17       3       0       0       0      <
       1     -13       4       0       0       0      <
       1     -12       4       0       0       0      o
       1     -11       4       0       0       0      <
       1      -6       5       0       0       0      <
       1      -5       5       0       0       0      <
       1       2       6       0       0       0      o
       1       3       6    0.01    0.01       0      o
       1       4       6       0       0       0      <
       1      11       7       0       0       0      <
       1      12       7       0       0       0      <
       1      13       7       0       0       0      <
       1      14       7       0       0       0      <
       1      15       7       0       0       0      <
       1      16       7       0       0       0      <
       2     -23       8       0       0       0      <
       2     -22       8       0       0       0      <
       2     -21       8       0       0       0      <
       2     -20       8       0       0       0      <
       1      22       8       0       0       0      <
       1      23       8       0       0       0      <
       1      24       8       0       0       0      <
       2     -17       9       0       0       0      o
       2     -16       9       0       0       0      <
       2     -15       9       0       0       0      <
       2     -14       9       0       0       0      <
       2     -10      10       0       0       0      <
       2      -9      10       0       0       0      <
       2      -8      10       0       0       0      <
       2      -3      11       0       0       0      <
       2      -2      11       0       0       0      <
       2      -1      11       0       0       0      <
       2       6      12       0       0       0      <
       2       7      12       0       0       0      <
       2       8      12       0       0       0      o
       2       9      12       0       0       0      <
       2      10      12       0       0       0      <
       2      11      12       0       0       0      <
       2      16      13       0       0       0      <
       2      17      13       0       0       0      <
       2      18      13       0       0       0      <
       2      19      13       0       0       0      <
       3     -17      14       0       0       0      <
       3     -16      14       0       0       0      <
       3     -13      15       0       0       0      <
       3     -12      15       0       0       0      o
       3     -11      15       0       0       0      <
       3     -10      15       0       0       0      <
       3      -9      15       0       0       0      <
       3      -6      16       0       0       0      <
       3      -5      16       0       0       0      <
       3      -4      16       0       0       0      <
       3      -3      16       0       0       0      <
       3      -2      16       0       0       0      <
       3       2      17       0       0       0      <
       3       3      17       0       0       0      <
       3       4      17       0       0       0      <
       3       5      17       0       0       0      <
       3       6      17       0       0       0      <
       3       7      17       0       0       0      <
       3       8      17       0       0       0      <
      -3      -4     -19       0       0       0      <
      -3      -3     -19       0       0       0      <
      -3      -2     -19       0       0       0      <
      -3      -1     -19       0       0       0      <
      -3       1     -19       0       0       0      o
      -3       3     -18       0       0       0      <
      -3       4     -18       0       0       0      <
      -3       5     -18       0       0       0      <
      -3       6     -18       0       0       0      <
      -3       7     -18       0       0       0      <
      -3       8     -18       0       0       0      <
      -3       9     -18       0       0       0      <
      -3      11     -17       0       0       0      <
      -3      12     -17       0       0       0      <
      -2     -17     -15       0       0       0      <
      -2     -16     -15       0       0       0      <
      -2     -15     -15       0       0       0      <
      -2     -13     -14       0       0       0      <
      -2     -12     -14       0       0       0      <
      -2     -11     -14       0       0       0      <
      -2     -10     -14       0       0       0      <
      -2      -9     -14       0       0       0      <
      -2      -7     -13       0       0       0      <
      -2      -6     -13       0       0       0      <
      -2      -5     -13       0       0       0      <
      -2      -4     -13       0       0       0      <
      -2      -3     -13       0       0       0      <
      -2       0     -12       0       0       0      o
      -2       1     -12       0       0       0      <
      -2       2     -12       0       0       0      <
      -2       3     -12       0       0       0      <
      -2       4     -12       0       0       0      <
      -2       8     -11       0       0       0      <
      -2       9     -11       0       0       0      <
      -2      10     -11       0       0       0      <
      -2      11     -11       0       0       0      <
      -2      12     -11       0       0       0      <
      -2      13     -11       0       0       0      <
      -1     -23     -10       0       0       0      <
      -1     -22     -10       0       0       0      <
      -1     -21     -10       0       0       0      <
      -2      17     -10       0       0       0      <
      -2      18     -10       0       0       0      <
      -2      19     -10       0       0       0      <
      -2      20     -10       0       0       0      o
      -2      21     -10       0       0       0      <
      -2      22     -10       0       0       0      <
      -1     -20      -9       0       0       0      <
      -1     -19      -9       0       0       0      <
      -1     -18      -9       0       0       0      <
      -1     -17      -9       0       0       0      <
      -1     -14      -8       0       0       0      <
      -1     -13      -8       0       0       0      <
      -1     -12      -8       0       0       0      <
      -1      -7      -7       0       0       0      <
      -1      -6      -7       0       0       0      <
      -1       0      -6       0       0       0      o
      -1       1      -6    0.01    0.01       0      o
      -1       7      -5       0       0       0      <
      -1       8      -5       0       0       0      <
      -1       9      -5       0       0       0      <
      -1      10      -5       0       0       0      <
       0     -24      -4       0       0       0      <
       0     -22      -4       0       0       0      <
      -1      16      -4       0       0       0      o
      -1      17      -4       0       0       0      <
      -1      18      -4       0       0       0      <
      -1      19      -4       0       0       0      <
      -1      20      -4       0       0       0      <
      -1      21      -4       0       0       0      <
      -1      22      -4       0       0       0      <
      -1      23      -4       0       0       0      <
      -1      24      -4       0       0       0      <
      -1      25      -4       0       0       0      <
       0     -20      -3       0       0       0      <
       0     -18      -3       0       0       0      <
       0     -14      -2       0       0       0      o
       0     -12      -2       0       0       0      <
       0       8       1       0       0       0      <
       1     -25       2       0       0       0      <
       1     -24       2       0       0       0      <
       1     -23       2       0       0       0      <
       1     -22       2       0       0       0      <
       0      18       2       0       0       0      <
       0      20       2       0       0       0      <
       0      22       2       0       0       0      <
       0      24       2       0       0       0      <
       0      26       2       0       0       0      <
       1     -19       3       0       0       0      <
       1     -18       3       0       0       0      <
       1     -17       3       0       0       0      <
       1     -13       4       0       0       0      <
       1     -12       4       0       0       0      o
       1      -7       5       0       0       0      <
       1      -6       5       0       0       0      <
       1       1       6    0.01    0.01       0      o
       1       2       6       0       0       0      o
       1       9       7       0       0       0      <
       1      10       7       0       0       0      <
       1      11       7       0       0       0      <
       1      12       7       0       0       0      <
       2     -23       8       0       0       0      <
       2     -22       8       0       0       0      <
       2     -21       8       0       0       0      <
       1      18       8       0       0       0      <
       1      19       8       0       0       0      <
       1      20       8       0       0       0      <
       1      21       8       0       0       0      <
       1      22       8       0       0       0      <
       1      23       8       0       0       0      <
       1      24       8       0       0       0      <
       2     -18       9       0       0       0      o
       2     -17       9       0       0       0      o
       2     -16       9       0       0       0      <
       2     -15       9       0       0       0      <
       2     -12      10       0       0       0      <
       2     -11      10       0       0       0      <
       2     -10      10       0       0       0      <
       2      -9      10       0       0       0      <
       2      -5      11       0       0       0      <
       2      -4      11       0       0       0      <
       2      -3      11       0       0       0      <
       2      -2      11       0       0       0      <
       2       3      12       0       0       0      <
       2       4      12       0       0       0      <
       2       5      12       0       0       0      o
       2       6      12       0       0       0      <
       2      11      13       0       0       0      <
       2      12      13       0       0       0      <
       2      13      13       0       0       0      <
       2      14      13       0       0       0      <
       2      15      13       0       0       0      <
       2      16      13       0       0       0      <
       2      17      13       0       0       0      <
       2      18      13       0       0       0      <
       2      19      13       0       0       0      <
       3     -16      15       0       0       0      <
       3     -15      15       0       0       0      <
       3     -14      15       0       0       0      <
       3     -13      15       0       0       0      <
       3     -12      15       0       0       0      <
       3      -9      16       0       0       0      o
       3      -8      16       0       0       0      <
       3      -7      16       0       0       0      <
       3      -6      16       0       0       0      o
       3      -5      16       0       0       0      <
       3      -2      17       0       0       0      o
       3      -1      17       0       0       0      o
       3       1      17       0       0       0      o
       3       2      17       0       0       0      <
       3       3      17       0       0       0      o
       3       6      18       0       0       0      <
       3       7      18       0       0       0      <
       3       8      18       0       0       0      <
       3       9      18       0       0       0      <
       3      10      18       0       0       0      <
      -3       4     -19       0       0       0      <
      -3       5     -19       0       0       0      <
      -3       6     -19       0       0       0      <
      -2     -15     -16       0       0       0      <
      -2     -14     -16       0       0       0      <
      -2     -13     -15       0       0       0      <
      -2     -12     -15       0       0       0      <
      -2     -11     -15       0       0       0      <
      -2     -10     -15       0       0       0      <
      -2      -9     -15       0       0       0      <
      -2      -7     -14       0       0       0      <
      -2      -6     -14       0       0       0      <
      -2      -5     -14       0       0       0      <
      -2      -4     -14       0       0       0      <
      -2      -1     -13       0       0       0      <
      -2       1     -13       0       0       0      <
      -2       2     -13       0       0       0      <
      -2       6     -12       0       0       0      <
      -2       7     -12       0       0       0      o
      -2       8     -12       0       0       0      o
      -2       9     -12       0       0       0      <
      -2      10     -12       0       0       0      <
      -2      14     -11       0       0       0      <
      -2      15     -11       0       0       0      <
      -2      16     -11       0       0       0      <
      -2      17     -11       0       0       0      <
      -2      18     -11       0       0       0      <
      -2      19     -11       0       0       0      o
      -2      20     -11       0       0       0      <
      -2      21     -11       0       0       0      <
      -1     -21     -10       0       0       0      <
      -1     -20     -10       0       0       0      <
      -1     -19     -10       0       0       0      o
      -1     -18     -10       0       0       0      <
      -1     -16      -9       0       0       0      <
      -1     -15      -9       0       0       0      <
      -1     -14      -9       0       0       0      <
      -1     -11      -8       0       0       0      <
      -1     -10      -8       0       0       0      <
      -1      -9      -8       0       0       0      <
      -1      -4      -7       0       0       0      <
      -1      -3      -7       0       0       0      <
      -1       2      -6       0       0       0      o
      -1       3      -6    0.01    0.01       0      o
      -1       4      -6       0       0       0      <
      -1      10      -5       0       0       0      o
      -1      11      -5       0       0       0      <
      -1      12      -5       0       0       0      <
      -1      13      -5       0       0       0      <
       0     -24      -4       0       0       0      <
       0     -22      -4       0       0       0      <
      -1      18      -4       0       0       0      <
      -1      19      -4       0       0       0      <
      -1      20      -4       0       0       0      <
      -1      21      -4       0       0       0      <
      -1      22      -4       0       0       0      <
      -1      23      -4       0       0       0      <
      -1      24      -4       0       0       0      <
      -1      25      -4       0       0       0      <
       0     -18      -3       0       0       0      <
       0     -16      -3       0       0       0      <
       0     -12      -2       0       0       0      <
       0      -6      -1       0       0       0      <
       0       8       1       0       0       0      <
       1     -25       2       0       0       0      <
       1     -24       2       0       0       0      <
       1     -23       2       0       0       0      <
       1     -22       2       0       0       0      <
       0      16       2       0       0       0      <
       0      18       2       0       0       0      <
       0      20       2       0       0       0      <
       0      22       2       0       0       0      <
       1     -20       3       0       0       0      <
       1     -19       3       0       0       0      <
       1     -18       3       0       0       0      <
       0      26       3       0       0       0      <
       1     -15       4       0       0       0      <
       1     -14       4       0       0       0      <
       1     -13       4       0       0       0      <
       1      -9       5       0       0       0      o
       1      -8       5       0       0       0      <
       1      -7       5       0       0       0      <
       1      -2       6       0       0       0      o
       1      -1       6    0.01    0.01       0      o
       1       5       7       0       0       0      <
       1       6       7       0       0       0      <
       1       7       7       0       0       0      <
       2     -23       8       0       0       0      <
       1      13       8       0       0       0      <
       1      14       8       0       0       0      <
       1      15       8       0       0       0      <
       1      16       8       0       0       0      <
       1      17       8       0       0       0      <
       1      18       8       0       0       0      <
       1      19       8       0       0       0      <
       1      20       8       0       0       0      <
       2     -21       9       0       0       0      <
       2     -20       9       0       0       0      <
       2     -19       9       0       0       0      <
       2     -18       9       0       0       0      <
       1      23       9       0       0       0      <
       2     -15      10       0       0       0      <
       2     -14      10       0       0       0      <
       2     -13      10       0       0       0      <
       2      -9      11       0       0       0      <
       2      -8      11       0       0       0      <
       2      -7      11       0       0       0      <
       2      -3      12       0       0       0      <
       2      -2      12       0       0       0      <
       2      -1      12       0       0       0      <
       2       0      12       0       0       0      o
       2       5      13       0       0       0      <
       2       6      13       0       0       0      <
       2       7      13       0       0       0      <
       2       8      13       0       0       0      <
       2       9      13       0       0       0      <
       2      13      14       0       0       0      <
       2      14      14       0       0       0      <
       2      15      14       0       0       0      <
       2      16      14       0       0       0      <
       2      17      14       0       0       0      o
       2      18      14       0       0       0      <
       3     -14      16       0       0       0      <
       3     -13      16       0       0       0      <
       3     -12      16       0       0       0      <
       3     -11      16       0       0       0      <
       3      -9      17       0       0       0      <
       3      -8      17       0       0       0      <
       3      -7      17       0       0       0      <
       3      -6      17       0       0       0      <
       3      -5      17       0       0       0      <
       3      -2      18       0       0       0      <
       3      -1      18       0       0       0      <
       3       0      18       0       0       0      <
       3       1      18       0       0       0      <
       3       2      18       0       0       0      <
       3       3      18       0       0       0      <
       3       5      19       0       0       0      <
       3       6      19       0       0       0      <
      -3       5     -19       0       0       0      <
      -3       6     -19       0       0       0      <
      -3      10     -18       0       0       0      <
      -2     -14     -17       0       0       0      <
      -2     -13     -17       0       0       0      <
      -2     -12     -16       0       0       0      <
      -2     -11     -16       0       0       0      <
      -2     -10     -16       0       0       0      <
      -2      -8     -15       0       0       0      <
      -2      -7     -15       0       0       0      <
      -2      -6     -15       0       0       0      <
      -2      -4     -14       0       0       0      <
      -2      -3     -14       0       0       0      <
      -2      -2     -14       0       0       0      <
      -2      -1     -14       0       0       0      <
      -2       1     -13       0       0       0      <
      -2       2     -13       0       0       0      <
      -2       3     -13       0       0       0      <
      -1     -21     -12       0       0       0      <
      -2       6     -12       0       0       0      <
      -2       7     -12       0       0       0      <
      -2       8     -12       0       0       0      <
      -1     -19     -11       0       0       0      <
      -1     -18     -11       0       0       0      <
      -1     -17     -11       0       0       0      <
      -2      11     -11       0       0       0      <
      -2      12     -11       0       0       0      <
      -2      13     -11       0       0       0      <
      -2      14     -11       0       0       0      <
      -1     -16     -10       0       0       0      o
      -1     -15     -10       0       0       0      <
      -1     -14     -10       0       0       0      <
      -2      17     -10       0       0       0      <
      -2      18     -10       0       0       0      <
      -2      19     -10       0       0       0      <
      -2      20     -10       0       0       0      <
      -2      21     -10       0       0       0      <
      -2      22     -10       0       0       0      <
      -1     -11      -9       0       0       0      <
      -1     -10      -9       0       0       0      <
      -2      23      -9       0       0       0      <
      -1      -7      -8       0       0       0      <
      -1      -6      -8       0       0       0      o
      -1      -2      -7       0       0       0      <
       0     -24      -6       0       0       0      <
      -1       3      -6    0.01       0       0      o
       0     -22      -5       0       0       0      <
       0     -20      -5       0       0       0      <
      -1       8      -5       0       0       0      <
      -1       9      -5       0       0       0      <
       0     -18      -4       0       0       0      <
      -1      13      -4       0       0       0      <
      -1      14      -4       0       0       0      <
      -1      15      -4       0       0       0      <
       0     -14      -3       0       0       0      <
      -1      19      -3       0       0       0      <
      -1      20      -3       0       0       0      <
      -1      21      -3       0       0       0      <
      -1      22      -3       0       0       0      <
      -1      23      -3       0       0       0      <
      -1      24      -3       0       0       0      <
      -1      25      -2       0       0       0      <
      -1      26      -2       0       0       0      o
       1     -24       1       0       0       0      <
       1     -23       1       0       0       0      <
       1     -22       1       0       0       0      <
       1     -20       2       0       0       0      <
       1     -19       2       0       0       0      <
       1     -18       2       0       0       0      <
       0      10       2       0       0       0      o
       0      12       2       0       0       0      <
       1     -16       3       0       0       0      <
       1     -15       3       0       0       0      <
       0      16       3       0       0       0      <
       0      18       3       0       0       0      <
       1     -11       4       0       0       0      o
       0      22       4       0       0       0      <
       0      24       4       0       0       0      <
       0      26       4       0       0       0      <
       1      -7       5       0       0       0      <
       1      -6       5       0       0       0      <
       1      -2       6       0       0       0      <
       1      -1       6    0.01       0       0      <
       2     -24       7       0       0       0      <
       2     -23       7       0       0       0      <
       1       3       7       0       0       0      <
       1       4       7       0       0       0      <
       2     -21       8       0       0       0      <
       2     -20       8       0       0       0      <
       2     -19       8       0       0       0      <
       1       8       8       0       0       0      <
       1       9       8       0       0       0      <
       1      10       8       0       0       0      <
       2     -17       9       0       0       0      o
       2     -16       9       0       0       0      <
       2     -15       9       0       0       0      <
       1      14       9       0       0       0      <
       1      15       9       0       0       0      <
       1      16       9       0       0       0      <
       1      17       9       0       0       0      <
       1      18       9       0       0       0      <
       2     -13      10       0       0       0      <
       2     -12      10       0       0       0      <
       2     -11      10       0       0       0      <
       1      20      10       0       0       0      o
       1      21      10       0       0       0      <
       1      22      10       0       0       0      <
       1      23      10       0       0       0      <
       2      -8      11       0       0       0      <
       2      -7      11       0       0       0      <
       2      -6      11       0       0       0      <
       2      -3      12       0       0       0      <
       2      -2      12       0       0       0      <
       2      -1      12       0       0       0      <
       2       2      13       0       0       0      <
       2       3      13       0       0       0      <
       2       4      13       0       0       0      <
       2       7      14       0       0       0      <
       2       8      14       0       0       0      <
       2       9      14       0       0       0      <
       2      10      14       0       0       0      <
       2      11      14       0       0       0      <
       3     -16      15       0       0       0      <
       3     -15      15       0       0       0      <
       2      13      15       0       0       0      <
       2      14      15       0       0       0      <
       2      15      15       0       0       0      <
       2      16      15       0       0       0      <
       2      17      15       0       0       0      <
       3     -13      16       0       0       0      <
       3     -12      16       0       0       0      <
       3     -11      16       0       0       0      <
       3     -10      16       0       0       0      <
       3      -8      17       0       0       0      <
       3      -7      17       0       0       0      <
       3      -6      17       0       0       0      <
       3      -4      18       0       0       0      <
       3      -3      18       0       0       0      <
       3      -2      18       0       0       0      <
       3      -1      18       0       0       0      <
       3       0      18       0       0       0      <
       3       2      19       0       0       0      <
       3       3      19       0       0       0      <
       3       4      19       0       0       0      <
       3       5      19       0       0       0      <
       3       6      19       0       0       0      <
      -2     -12     -18       0       0       0      <
      -2     -11     -18       0       0       0      <
      -2     -11     -17       0       0       0      <
      -2     -10     -17       0       0       0      <
      -2      -9     -17       0       0       0      <
      -2      -8     -17       0       0       0      <
      -2      -7     -17       0       0       0      <
      -2      -6     -16       0       0       0      o
      -2      -5     -16       0       0       0      <
      -2      -4     -16       0       0       0      o
      -2      -3     -16       0       0       0      <
      -2      -2     -15       0       0       0      <
      -2      -1     -15       0       0       0      <
      -2       1     -15       0       0       0      <
      -2       3     -14       0       0       0      <
      -2       4     -14       0       0       0      <
      -2       5     -14       0       0       0      o
      -2       6     -14       0       0       0      <
      -2       7     -14       0       0       0      <
      -2       9     -13       0       0       0      <
      -2      10     -13       0       0       0      o
      -2      11     -13       0       0       0      <
      -2      12     -13       0       0       0      <
      -2      13     -13       0       0       0      <
      -1     -21     -12       0       0       0      <
      -1     -20     -12       0       0       0      <
      -1     -19     -12       0       0       0      <
      -1     -18     -12       0       0       0      <
      -2      14     -12       0       0       0      o
      -2      15     -12       0       0       0      <
      -2      16     -12       0       0       0      <
      -2      17     -12       0       0       0      <
      -2      18     -12       0       0       0      <
      -2      19     -12       0       0       0      <
      -2      20     -12       0       0       0      <
      -1     -17     -11       0       0       0      <
      -1     -16     -11       0       0       0      <
      -1     -15     -11       0       0       0      <
      -2      21     -11       0       0       0      <
      -1     -13     -10       0       0       0      o
      -1     -12     -10       0       0       0      <
      -1     -11     -10       0       0       0      <
      -1      -9      -9       0       0       0      <
      -1      -8      -9       0       0       0      <
      -1      -7      -9       0       0       0      o
      -1      -4      -8       0       0       0      <
      -1      -3      -8       0       0       0      <
      -1       1      -7       0       0       0      o
      -1       2      -7       0       0       0      o
       0     -24      -6       0       0       0      <
      -1       6      -6       0       0       0      o
      -1       7      -6       0       0       0      o
      -1       8      -6       0       0       0      <
       0     -22      -5       0       0       0      <
       0     -20      -5       0       0       0      <
      -1      12      -5       0       0       0      <
      -1      13      -5       0       0       0      <
      -1      14      -5       0       0       0      <
      -1      15      -5       0       0       0      <
       0     -18      -4       0       0       0      o
      -1      18      -4       0       0       0      <
      -1      19      -4       0       0       0      <
      -1      20      -4       0       0       0      <
      -1      21      -4       0       0       0      <
      -1      22      -4       0       0       0      <
      -1      23      -4       0       0       0      <
      -1      24      -4       0       0       0      <
       0     -14      -3       0       0       0      o
      -1      25      -3       0       0       0      <
      -1      26      -3       0       0       0      o
       0     -10      -2       0       0       0      <
       1     -26       1       0       0       0      <
       1     -25       1       0       0       0      <
       0       6       1       0       0       0      <
       1     -23       2       0       0       0      <
       1     -22       2       0       0       0      <
       1     -21       2       0       0       0      <
       0      12       2       0       0       0      o
       1     -19       3       0       0       0      <
       1     -18       3       0       0       0      <
       1     -17       3       0       0       0      <
       0      18       3       0       0       0      <
       0      20       3       0       0       0      <
       0      22       3       0       0       0      <
       1     -15       4       0       0       0      <
       1     -14       4       0       0       0      o
       1     -13       4       0       0       0      <
       0      24       4       0       0       0      <
       0      26       4       0       0       0      <
       1     -10       5       0       0       0      <
       1      -9       5       0       0       0      <
       1      -5       6       0       0       0      o
       1       1       7       0       0       0      <
       1       5       8       0       0       0      <
       1       6       8       0       0       0      o
       1       7       8       0       0       0      <
       2     -23       9       0       0       0      o
       2     -22       9       0       0       0      <
       2     -21       9       0       0       0      o
       2     -20       9       0       0       0      o
       1      11       9       0       0       0      <
       1      12       9       0       0       0      <
       1      13       9       0       0       0      <
       1      14       9       0       0       0      <
       2     -19      10       0       0       0      <
       2     -18      10       0       0       0      <
       2     -17      10       0       0       0      <
       2     -16      10       0       0       0      <
       1      17      10       0       0       0      <
       1      18      10       0       0       0      <
       1      19      10       0       0       0      o
       1      20      10       0       0       0      <
       1      21      10       0       0       0      <
       1      22      10       0       0       0      <
       1      23      10       0       0       0      <
       2     -14      11       0       0       0      <
       2     -13      11       0       0       0      <
       2     -12      11       0       0       0      <
       2     -10      12       0       0       0      o
       2      -9      12       0       0       0      <
       2      -8      12       0       0       0      o
       2      -5      13       0       0       0      <
       2      -4      13       0       0       0      <
       2      -3      13       0       0       0      <
       2      -2      13       0       0       0      <
       2       0      14       0       0       0      <
       2       1      14       0       0       0      o
       2       2      14       0       0       0      <
       2       3      14       0       0       0      <
       2       6      15       0       0       0      <
       2       7      15       0       0       0      <
       2       8      15       0       0       0      <
       2       9      15       0       0       0      <
       2      10      15       0       0       0      <
       2      12      16       0       0       0      <
       2      13      16       0       0       0      <
       2      14      16       0       0       0      <
       2      15      16       0       0       0      <
       3     -10      18       0       0       0      <
       3      -9      18       0       0       0      <
       3      -6      19       0       0       0      <
       3      -5      19       0       0       0      <
       3      -4      19       0       0       0      <
      -2     -12     -18       0       0       0      <
      -2     -11     -18       0       0       0      <
      -2     -10     -18       0       0       0      <
      -2      -9     -18       0       0       0      <
      -2      -8     -17       0       0       0      <
      -2      -7     -17       0       0       0      o
      -2      -6     -17       0       0       0      <
      -2      -5     -17       0       0       0      <
      -2      -4     -16       0       0       0      o
      -2      -3     -16       0       0       0      <
      -2      -2     -16       0       0       0      <
      -2      -1     -16       0       0       0      <
      -2       1     -15       0       0       0      <
      -2       2     -15       0       0       0      <
      -2       3     -15       0       0       0      <
      -2       4     -15       0       0       0      <
      -2       5     -14       0       0       0      o
      -2       6     -14       0       0       0      o
      -2       7     -14       0       0       0      <
      -2       8     -14       0       0       0      <
      -2       9     -14       0       0       0      <
      -1     -20     -13       0       0       0      <
      -2      10     -13       0       0       0      <
      -2      11     -13       0       0       0      <
      -2      12     -13       0       0       0      <
      -2      13     -13       0       0       0      <
      -2      14     -13       0       0       0      <
      -2      15     -13       0       0       0      <
      -1     -19     -12       0       0       0      <
      -1     -18     -12       0       0       0      <
      -1     -17     -12       0       0       0      <
      -2      16     -12       0       0       0      <
      -2      17     -12       0       0       0      <
      -2      18     -12       0       0       0      <
      -2      19     -12       0       0       0      <
      -2      20     -12       0       0       0      <
      -1     -15     -11       0       0       0      <
      -1     -14     -11       0       0       0      <
      -1     -13     -11       0       0       0      <
      -1     -11     -10       0       0       0      <
      -1     -10     -10       0       0       0      <
      -1      -7      -9       0       0       0      o
      -1      -6      -9       0       0       0      <
      -1      -3      -8       0       0       0      <
      -1      -2      -8       0       0       0      o
      -1       2      -7       0       0       0      <
      -1       3      -7       0       0       0      <
       0     -24      -6       0       0       0      o
      -1       7      -6       0       0       0      o
      -1       8      -6       0       0       0      <
      -1       9      -6       0       0       0      <
       0     -20      -5       0       0       0      <
      -1      12      -5       0       0       0      <
      -1      13      -5       0       0       0      o
      -1      14      -5       0       0       0      <
      -1      15      -5       0       0       0      <
       0     -18      -4       0       0       0      <
       0     -16      -4       0       0       0      <
      -1      18      -4       0       0       0      <
      -1      19      -4       0       0       0      <
      -1      20      -4       0       0       0      <
      -1      21      -4       0       0       0      <
      -1      22      -4       0       0       0      <
      -1      23      -4       0       0       0      <
      -1      24      -4       0       0       0      o
       0     -14      -3       0       0       0      o
       0     -12      -3       0       0       0      o
      -1      25      -3       0       0       0      <
      -1      26      -3       0       0       0      <
       1     -26       1       0       0       0      <
       1     -25       1       0       0       0      <
       1     -24       1       0       0       0      <
       1     -23       2       0       0       0      <
       1     -22       2       0       0       0      <
       1     -21       2       0       0       0      <
       0      10       2       0       0       0      o
       0      12       2       0       0       0      o
       1     -19       3       0       0       0      <
       1     -18       3       0       0       0      <
       1     -17       3       0       0       0      <
       0      16       3       0       0       0      <
       0      18       3       0       0       0      o
       0      20       3       0       0       0      <
       1     -15       4       0       0       0      <
       1     -14       4       0       0       0      o
       0      22       4       0       0       0      <
       0      24       4       0       0       0      <
       0      26       4       0       0       0      <
       1     -11       5       0       0       0      o
       1     -10       5       0       0       0      <
       1      -6       6       0       0       0      <
       1      -5       6       0       0       0      o
       1      -1       7       0       0       0      <
       1       4       8       0       0       0      o
       1       5       8       0       0       0      <
       2     -23       9       0       0       0      <
       2     -22       9       0       0       0      <
       2     -21       9       0       0       0      o
       1       9       9       0       0       0      <
       1      10       9       0       0       0      <
       1      11       9       0       0       0      <
       1      12       9       0       0       0      o
       2     -19      10       0       0       0      o
       2     -18      10       0       0       0      <
       2     -17      10       0       0       0      <
       1      15      10       0       0       0      <
       1      16      10       0       0       0      <
       1      17      10       0       0       0      <
       1      18      10       0       0       0      <
       1      19      10       0       0       0      o
       1      20      10       0       0       0      <
       2     -15      11       0       0       0      <
       2     -14      11       0       0       0      o
       2     -13      11       0       0       0      <
       1      21      11       0       0       0      <
       1      22      11       0       0       0      <
       2     -11      12       0       0       0      <
       2     -10      12       0       0       0      o
       2      -9      12       0       0       0      o
       2      -6      13       0       0       0      <
       2      -5      13       0       0       0      <
       2      -4      13       0       0       0      <
       2      -2      14       0       0       0      <
       2      -1      14       0       0       0      <
       2       0      14       0       0       0      <
       2       1      14       0       0       0      o
       2       4      15       0       0       0      <
       2       5      15       0       0       0      <
       2       6      15       0       0       0      <
       2       7      15       0       0       0      o
       2       9      16       0       0       0      <
       2      10      16       0       0       0      <
       2      11      16       0       0       0      <
       2      12      16       0       0       0      <
       2      13      16       0       0       0      <
       2      14      16       0       0       0      <
      -2      -6     -19       0       0       0      <
      -2      -5     -19       0       0       0      <
      -2      -4     -19       0       0       0      <
      -2      -3     -19       0       0       0      <
      -2      -2     -19       0       0       0      <
      -2      -2     -18       0       0       0      <
      -2      -1     -18       0       0       0      <
      -2       0     -18       0       0       0      <
      -2       1     -18       0       0       0      <
      -2       1     -17       0       0       0      <
      -2       2     -17       0       0       0      <
      -2       3     -17       0       0       0      <
      -2       4     -17       0       0       0      <
      -2       5     -17       0       0       0      o
      -2       5     -16       0       0       0      <
      -2       6     -16       0       0       0      o
      -2       7     -16       0       0       0      <
      -2       8     -16       0       0       0      <
      -2       9     -16       0       0       0      <
      -2      10     -15       0       0       0      <
      -2      11     -15       0       0       0      <
      -2      12     -15       0       0       0      <
      -2      13     -15       0       0       0      <
      -2      14     -15       0       0       0      <
      -1     -19     -14       0       0       0      <
      -1     -18     -14       0       0       0      <
      -1     -17     -14       0       0       0      o
      -2      14     -14       0       0       0      <
      -2      15     -14       0       0       0      <
      -2      16     -14       0       0       0      <
      -2      17     -14       0       0       0      <
      -2      18     -14       0       0       0      <
      -1     -16     -13       0       0       0      <
      -1     -15     -13       0       0       0      <
      -1     -14     -13       0       0       0      <
      -2      19     -13       0       0       0      <
      -1     -13     -12       0       0       0      <
      -1     -12     -12       0       0       0      <
      -1     -11     -12       0       0       0      <
      -1      -9     -11       0       0       0      <
      -1      -8     -11       0       0       0      <
      -1      -6     -10       0       0       0      <
      -1      -5     -10       0       0       0      <
      -1      -4     -10       0       0       0      <
      -1      -2      -9       0       0       0      <
      -1      -1      -9       0       0       0      <
      -1       2      -8       0       0       0      o
      -1       3      -8       0       0       0      <
       0     -24      -7       0       0       0      <
       0     -22      -7       0       0       0      <
      -1       6      -7       0       0       0      <
      -1       7      -7       0       0       0      <
       0     -22      -6       0       0       0      <
       0     -20      -6       0       0       0      <
      -1      10      -6       0       0       0      <
      -1      11      -6       0       0       0      <
      -1      12      -6       0       0       0      <
      -1      13      -6       0       0       0      <
       0     -18      -5       0       0       0      <
      -1      15      -5       0       0       0      <
      -1      16      -5       0       0       0      o
      -1      17      -5       0       0       0      o
      -1      18      -5       0       0       0      <
      -1      19      -5       0       0       0      <
       0     -14      -4       0       0       0      o
      -1      20      -4       0       0       0      <
      -1      21      -4       0       0       0      <
      -1      22      -4       0       0       0      <
      -1      23      -4       0       0       0      <
      -1      24      -4       0       0       0      <
      -1      25      -4       0       0       0      <
       0     -12      -3       0       0       0      o
      -1      26      -3       0       0       0      o
       0      -8      -2       0       0       0      <
       0      -4      -1       0       0       0      <
       1     -26       1       0       0       0      <
       1     -25       1       0       0       0      <
       1     -24       1       0       0       0      <
       0       4       1       0       0       0      <
       1     -23       2       0       0       0      <
       1     -22       2       0       0       0      <
       1     -21       2       0       0       0      <
       0      10       2       0       0       0      <
       1     -20       3       0       0       0      <
       1     -19       3       0       0       0      <
       1     -18       3       0       0       0      <
       0      14       3       0       0       0      o
       0      16       3       0       0       0      <
       1     -16       4       0       0       0      o
       1     -15       4       0       0       0      <
       0      18       4       0       0       0      <
       0      20       4       0       0       0      <
       0      22       4       0       0       0      <
       1     -13       5       0       0       0      <
       1     -12       5       0       0       0      <
       0      24       5       0       0       0      <
       1      -9       6       0       0       0      o
       1      -8       6       0       0       0      <
       1      -5       7       0       0       0      <
       1      -4       7       0       0       0      <
       1      -1       8       0       0       0      <
       1       0       8    0.01    0.01       0      o
       1       3       9       0       0       0      o
       1       4       9       0       0       0      <
       1       5       9       0       0       0      o
       2     -22      10       0       0       0      <
       2     -21      10       0       0       0      <
       1       8      10       0       0       0      <
       1       9      10       0       0       0      <
       1      10      10       0       0       0      <
       2     -20      11       0       0       0      <
       2     -19      11       0       0       0      <
       2     -18      11       0       0       0      <
       2     -17      11       0       0       0      o
       1      13      11       0       0       0      <
       1      14      11       0       0       0      <
       1      15      11       0       0       0      <
       1      16      11       0       0       0      <
       1      17      11       0       0       0      <
       2     -16      12       0       0       0      <
       2     -15      12       0       0       0      <
       2     -14      12       0       0       0      <
       1      18      12       0       0       0      <
       1      19      12       0       0       0      <
       1      20      12       0       0       0      <
       1      21      12       0       0       0      <
       2     -13      13       0       0       0      <
       2     -12      13       0       0       0      <
       2     -11      13       0       0       0      <
       2     -10      13       0       0       0      <
       2      -9      14       0       0       0      <
       2      -8      14       0       0       0      <
       2      -7      14       0       0       0      <
       2      -5      15       0       0       0      <
       2      -4      15       0       0       0      <
       2      -3      15       0       0       0      <
       2      -2      15       0       0       0      <
       2      -1      16       0       0       0      <
       2       0      16       0       0       0      <
       2       1      16       0       0       0      <
       2       2      16       0       0       0      o
       2       4      17       0       0       0      <
       2       5      17       0       0       0      <
       2       6      17       0       0       0      <
       2       7      17       0       0       0      o
       2       8      17       0       0       0      o
       2       9      18       0       0       0      <
       2      10      18       0       0       0      <
       2      11      18       0       0       0      o
       2      12      18       0       0       0      <
      -2      -4     -20       0       0       0      o
      -2      -3     -20       0       0       0      <
      -2      -3     -19       0       0       0      <
      -2      -2     -19       0       0       0      <
      -2      -1     -19       0       0       0      o
      -2       1     -19       0       0       0      <
      -2       1     -18       0       0       0      <
      -2       2     -18       0       0       0      <
      -2       3     -18       0       0       0      <
      -2       4     -18       0       0       0      <
      -2       4     -17       0       0       0      <
      -2       5     -17       0       0       0      o
      -2       6     -17       0       0       0      <
      -2       7     -17       0       0       0      o
      -2       8     -16       0       0       0      <
      -2       9     -16       0       0       0      <
      -2      10     -16       0       0       0      <
      -2      11     -16       0       0       0      <
      -1     -18     -15       0       0       0      <
      -1     -17     -15       0       0       0      <
      -2      12     -15       0       0       0      <
      -2      13     -15       0       0       0      <
      -2      14     -15       0       0       0      <
      -2      15     -15       0       0       0      <
      -2      16     -15       0       0       0      <
      -1     -17     -14       0       0       0      o
      -1     -16     -14       0       0       0      <
      -1     -15     -14       0       0       0      <
      -1     -14     -14       0       0       0      <
      -2      16     -14       0       0       0      <
      -2      17     -14       0       0       0      <
      -2      18     -14       0       0       0      <
      -1     -14     -13       0       0       0      <
      -1     -13     -13       0       0       0      <
      -1     -12     -13       0       0       0      <
      -1     -11     -12       0       0       0      <
      -1     -10     -12       0       0       0      <
      -1      -9     -12       0       0       0      <
      -1      -7     -11       0       0       0      <
      -1      -6     -11       0       0       0      <
      -1      -4     -10       0       0       0      <
      -1      -3     -10       0       0       0      o
      -1      -1      -9       0       0       0      o
       0     -24      -8       0       0       0      <
      -1       3      -8       0       0       0      <
      -1       4      -8       0       0       0      <
       0     -22      -7       0       0       0      <
      -1       7      -7       0       0       0      <
      -1       8      -7       0       0       0      <
       0     -20      -6       0       0       0      <
       0     -18      -6       0       0       0      <
      -1      11      -6       0       0       0      <
      -1      12      -6       0       0       0      o
      -1      13      -6       0       0       0      <
       0     -16      -5       0       0       0      <
      -1      15      -5       0       0       0      <
      -1      16      -5       0       0       0      <
      -1      17      -5       0       0       0      <
      -1      18      -5       0       0       0      <
       0     -14      -4       0       0       0      o
      -1      19      -4       0       0       0      <
      -1      20      -4       0       0       0      <
      -1      21      -4       0       0       0      <
      -1      22      -4       0       0       0      <
      -1      23      -4       0       0       0      <
      -1      24      -4       0       0       0      <
       0     -10      -3       0       0       0      o
      -1      24      -3       0       0       0      o
      -1      25      -3       0       0       0      <
      -1      26      -3       0       0       0      <
       1     -25       1       0       0       0      <
       1     -24       1       0       0       0      <
       1     -23       1       0       0       0      <
       0       4       1       0       0       0      <
       1     -22       2       0       0       0      <
       1     -21       2       0       0       0      <
       1     -20       2       0       0       0      <
       0       8       2       0       0       0      <
       1     -19       3       0       0       0      o
       1     -18       3       0       0       0      <
       0      12       3       0       0       0      o
       0      14       3       0       0       0      o
       1     -16       4       0       0       0      o
       1     -15       4       0       0       0      <
       0      16       4       0       0       0      <
       0      18       4       0       0       0      o
       0      20       4       0       0       0      <
       1     -13       5       0       0       0      <
       1     -12       5       0       0       0      <
       0      22       5       0       0       0      <
       0      24       5       0       0       0      <
       1      -9       6       0       0       0      <
       1      -8       6       0       0       0      <
       1      -6       7       0       0       0      <
       1      -5       7       0       0       0      <
       1      -2       8       0       0       0      o
       1      -1       8       0       0       0      <
       1       2       9       0       0       0      <
       1       3       9       0       0       0      <
       2     -22      10       0       0       0      <
       2     -21      10       0       0       0      <
       1       6      10       0       0       0      <
       1       7      10       0       0       0      o
       1       8      10       0       0       0      <
       2     -20      11       0       0       0      <
       2     -19      11       0       0       0      <
       2     -18      11       0       0       0      <
       1      10      11       0       0       0      <
       1      11      11       0       0       0      <
       1      12      11       0       0       0      <
       1      13      11       0       0       0      <
       2     -17      12       0       0       0      <
       2     -16      12       0       0       0      <
       2     -15      12       0       0       0      <
       1      14      12       0       0       0      <
       1      15      12       0       0       0      <
       1      16      12       0       0       0      <
       1      17      12       0       0       0      <
       1      18      12       0       0       0      <
       1      19      12       0       0       0      <
       2     -14      13       0       0       0      <
       2     -13      13       0       0       0      <
       2     -12      13       0       0       0      <
       1      19      13       0       0       0      <
       1      20      13       0       0       0      <
       2     -10      14       0       0       0      <
       2      -9      14       0       0       0      <
       2      -8      14       0       0       0      <
       2      -7      15       0       0       0      <
       2      -6      15       0       0       0      <
       2      -5      15       0       0       0      <
       2      -4      15       0       0       0      <
       2      -3      16       0       0       0      <
       2      -2      16       0       0       0      o
       2      -1      16       0       0       0      <
       2       0      16       0       0       0      <
       2       1      17       0       0       0      o
       2       2      17       0       0       0      <
       2       3      17       0       0       0      <
       2       4      17       0       0       0      <
       2       5      18       0       0       0      <
       2       6      18       0       0       0      o
       2       7      18       0       0       0      <
       2       8      18       0       0       0      <
       2       9      18       0       0       0      <
      -2      -1     -20       0       0       0      <
      -2       0     -20       0       0       0      o
      -2       1     -20       0       0       0      <
      -2       2     -20       0       0       0      o
      -2       3     -20       0       0       0      <
      -2       2     -19       0       0       0      <
      -2       3     -19       0       0       0      <
      -2       4     -19       0       0       0      o
      -2       5     -19       0       0       0      <
      -2       6     -19       0       0       0      <
      -2       6     -18       0       0       0      o
      -2       7     -18       0       0       0      <
      -2       8     -18       0       0       0      <
      -2       9     -18       0       0       0      <
      -2       9     -17       0       0       0      <
      -2      10     -17       0       0       0      <
      -2      11     -17       0       0       0      <
      -2      12     -17       0       0       0      o
      -2      13     -17       0       0       0      <
      -1     -16     -16       0       0       0      <
      -2      12     -16       0       0       0      <
      -2      13     -16       0       0       0      <
      -2      14     -16       0       0       0      <
      -2      15     -16       0       0       0      <
      -1     -16     -15       0       0       0      <
      -1     -15     -15       0       0       0      <
      -1     -14     -15       0       0       0      <
      -2      16     -15       0       0       0      <
      -2      17     -15       0       0       0      <
      -1     -13     -14       0       0       0      <
      -1     -12     -14       0       0       0      <
      -1     -11     -14       0       0       0      <
      -1     -11     -13       0       0       0      <
      -1     -10     -13       0       0       0      <
      -1      -9     -13       0       0       0      <
      -1      -8     -12       0       0       0      o
      -1      -7     -12       0       0       0      <
      -1      -6     -12       0       0       0      o
      -1      -5     -11       0       0       0      <
      -1      -4     -11       0       0       0      <
      -1      -3     -11       0       0       0      <
      -1      -1     -10       0       0       0      o
      -1       0     -10       0       0       0      <
      -1       2      -9       0       0       0      <
      -1       3      -9       0       0       0      <
       0     -24      -8       0       0       0      <
       0     -22      -8       0       0       0      o
      -1       5      -8       0       0       0      <
      -1       6      -8       0       0       0      o
      -1       7      -8       0       0       0      o
       0     -20      -7       0       0       0      <
      -1       9      -7       0       0       0      <
      -1      10      -7       0       0       0      o
      -1      11      -7       0       0       0      <
       0     -18      -6       0       0       0      <
      -1      12      -6       0       0       0      <
      -1      13      -6       0       0       0      <
      -1      14      -6       0       0       0      o
      -1      15      -6       0       0       0      o
       0     -16      -5       0       0       0      <
       0     -14      -5       0       0       0      <
      -1      16      -5       0       0       0      <
      -1      17      -5       0       0       0      <
      -1      18      -5       0       0       0      <
      -1      19      -5       0       0       0      <
      -1      20      -5       0       0       0      <
       0     -12      -4       0       0       0      o
      -1      21      -4       0       0       0      <
      -1      22      -4       0       0       0      <
      -1      23      -4       0       0       0      <
      -1      24      -4       0       0       0      <
      -1      25      -4       0       0       0      <
       0     -10      -3       0       0       0      o
      -1      25      -3       0       0       0      <
      -1      26      -3       0       0       0      <
       0      -6      -2       0       0       0      <
       1     -25       1       0       0       0      o
       1     -24       1       0       0       0      <
       1     -23       1       0       0       0      <
       1     -23       2       0       0       0      <
       1     -22       2       0       0       0      <
       1     -21       2       0       0       0      <
       0       8       2       0       0       0      <
       1     -20       3       0       0       0      <
       1     -19       3       0       0       0      <
       1     -18       3       0       0       0      <
       0      12       3       0       0       0      o
       1     -17       4       0       0       0      <
       1     -16       4       0       0       0      o
       1     -15       4       0       0       0      <
       0      16       4       0       0       0      <
       0      18       4       0       0       0      o
       1     -14       5       0       0       0      <
       1     -13       5       0       0       0      o
       0      20       5       0       0       0      <
       0      22       5       0       0       0      <
       0      24       5       0       0       0      <
       1     -11       6       0       0       0      <
       1     -10       6       0       0       0      <
       0      24       6       0       0       0      <
       1      -7       7       0       0       0      <
       1      -4       8       0       0       0      <
       1      -3       8       0       0       0      <
       1      -1       9       0       0       0      o
       1       3      10       0       0       0      o
       1       4      10       0       0       0      o
       2     -21      11       0       0       0      <
       2     -20      11       0       0       0      o
       1       7      11       0       0       0      <
       1       8      11       0       0       0      <
       1       9      11       0       0       0      o
       2     -20      12       0       0       0      <
       2     -19      12       0       0       0      <
       2     -18      12       0       0       0      <
       2     -17      12       0       0       0      <
       1      11      12       0       0       0      <
       1      12      12       0       0       0      <
       1      13      12       0       0       0      <
       1      14      12       0       0       0      <
       2     -17      13       0       0       0      <
       2     -16      13       0       0       0      <
       2     -15      13       0       0       0      <
       2     -14      13       0       0       0      <
       1      15      13       0       0       0      <
       1      16      13       0       0       0      o
       1      17      13       0       0       0      <
       1      18      13       0       0       0      <
       1      19      13       0       0       0      o
       1      20      13       0       0       0      <
       2     -13      14       0       0       0      <
       2     -12      14       0       0       0      <
       2     -11      14       0       0       0      <
       1      19      14       0       0       0      o
       2     -10      15       0       0       0      <
       2      -9      15       0       0       0      <
       2      -8      15       0       0       0      <
       2      -7      16       0       0       0      o
       2      -6      16       0       0       0      o
       2      -5      16       0       0       0      <
       2      -4      16       0       0       0      o
       2      -3      17       0       0       0      <
       2      -2      17       0       0       0      <
       2      -1      17       0       0       0      <
       2       0      18       0       0       0      o
       2       1      18       0       0       0      o
       2       2      18       0       0       0      <
       2       3      18       0       0       0      <
       2       4      18       0       0       0      <
       2       4      19       0       0       0      <
       2       5      19       0       0       0      <
       2       6      19       0       0       0      o
       2       7      19       0       0       0      <
       2       8      19       0       0       0      <
      -2       8     -19       0       0       0      <
      -2       9     -19       0       0       0      <
      -2      11     -18       0       0       0      <
      -2      12     -18       0       0       0      <
      -1     -14     -17       0       0       0      <
      -2      14     -17       0       0       0      <
      -1     -14     -16       0       0       0      <
      -1     -13     -16       0       0       0      <
      -1     -12     -16       0       0       0      <
      -1     -12     -15       0       0       0      <
      -1     -11     -15       0       0       0      <
      -1     -10     -15       0       0       0      <
      -1      -9     -15       0       0       0      <
      -1      -9     -14       0       0       0      o
      -1      -8     -14       0       0       0      <
      -1      -7     -14       0       0       0      <
      -1      -7     -13       0       0       0      o
      -1      -6     -13       0       0       0      <
      -1      -5     -13       0       0       0      o
      -1      -4     -12       0       0       0      o
      -1      -3     -12       0       0       0      <
      -1      -1     -11       0       0       0      <
      -1       1     -10       0       0       0      o
      -1       2     -10       0       0       0      <
      -1       3     -10       0       0       0      o
       0     -22      -9       0       0       0      <
      -1       4      -9       0       0       0      <
      -1       5      -9       0       0       0      o
      -1       6      -9       0       0       0      <
       0     -20      -8       0       0       0      o
      -1       7      -8       0       0       0      <
      -1       8      -8       0       0       0      o
      -1       9      -8       0       0       0      <
       0     -18      -7       0       0       0      <
      -1      10      -7       0       0       0      <
      -1      11      -7       0       0       0      <
      -1      12      -7       0       0       0      <
       0     -16      -6       0       0       0      <
      -1      14      -6       0       0       0      <
      -1      15      -6       0       0       0      o
      -1      16      -6       0       0       0      <
       0     -14      -5       0       0       0      o
      -1      17      -5       0       0       0      <
      -1      18      -5       0       0       0      <
      -1      19      -5       0       0       0      <
      -1      20      -5       0       0       0      <
       0     -10      -4       0       0       0      o
      -1      20      -4       0       0       0      <
      -1      21      -4       0       0       0      <
      -1      22      -4       0       0       0      <
      -1      23      -4       0       0       0      <
      -1      24      -4       0       0       0      <
      -1      25      -4       0       0       0      <
       0      -8      -3       0       0       0      <
      -1      24      -3       0       0       0      <
      -1      25      -3       0       0       0      <
      -1      26      -3       0       0       0      <
       0      -6      -2       0       0       0      <
       1     -26      -1       0       0       0      <
       1     -24       1       0       0       0      <
       1     -23       1       0       0       0      <
       1     -22       1       0       0       0      <
       1     -22       2       0       0       0      <
       1     -21       2       0       0       0      <
       1     -20       2       0       0       0      <
       0       6       2       0       0       0      <
       1     -19       3       0       0       0      o
       1     -18       3       0       0       0      <
       0      10       3       0       0       0      o
       1     -17       4       0       0       0      <
       1     -16       4       0       0       0      o
       0      12       4       0       0       0      o
       0      14       4       0       0       0      o
       1     -14       5       0       0       0      <
       1     -13       5       0       0       0      o
       0      16       5       0       0       0      <
       0      18       5       0       0       0      <
       1     -12       6       0       0       0      o
       1     -11       6       0       0       0      o
       0      20       6       0       0       0      <
       0      22       6       0       0       0      <
       0      24       6       0       0       0      <
       1      -9       7       0       0       0      <
       1      -8       7       0       0       0      <
       0      24       7       0       0       0      <
       1      -6       8       0       0       0      o
       1      -5       8       0       0       0      o
       1      -3       9       0       0       0      <
       1      -2       9       0       0       0      <
       1       0      10       0       0       0      <
       1       1      10       0       0       0      o
       2     -21      11       0       0       0      <
       1       3      11       0       0       0      o
       1       4      11       0       0       0      o
       1       5      11       0       0       0      <
       2     -20      12       0       0       0      <
       2     -19      12       0       0       0      <
       1       6      12       0       0       0      o
       1       7      12       0       0       0      <
       1       8      12       0       0       0      <
       2     -19      13       0       0       0      <
       2     -18      13       0       0       0      <
       2     -17      13       0       0       0      <
       2     -16      13       0       0       0      <
       1      10      13       0       0       0      <
       1      11      13       0       0       0      <
       1      12      13       0       0       0      <
       1      13      13       0       0       0      <
       2     -16      14       0       0       0      <
       2     -15      14       0       0       0      <
       2     -14      14       0       0       0      <
       1      13      14       0       0       0      o
       1      14      14       0       0       0      <
       1      15      14       0       0       0      <
       1      16      14       0       0       0      <
       1      17      14       0       0       0      o
       2     -13      15       0       0       0      <
       2     -12      15       0       0       0      <
       2     -11      15       0       0       0      <
       1      17      15       0       0       0      <
       1      18      15       0       0       0      o
       2     -10      16       0       0       0      <
       2      -9      16       0       0       0      <
       2      -8      16       0       0       0      <
       2      -8      17       0       0       0      o
       2      -7      17       0       0       0      <
       2      -6      17       0       0       0      <
       2      -5      17       0       0       0      o
       2      -4      18       0       0       0      <
       2      -3      18       0       0       0      <
       2      -2      18       0       0       0      <
       2      -1      19       0       0       0      o
       2       1      19       0       0       0      <
       2       2      19       0       0       0      <
       2       2      20       0       0       0      <
       2       3      20       0       0       0      o
       2       4      20       0       0       0      <
      -1     -12     -18       0       0       0      <
      -1     -11     -18       0       0       0      <
      -1     -12     -17       0       0       0      <
      -1     -11     -17       0       0       0      <
      -1     -10     -17       0       0       0      <
      -1     -10     -16       0       0       0      <
      -1      -9     -16       0       0       0      <
      -1      -8     -16       0       0       0      <
      -1      -8     -15       0       0       0      <
      -1      -7     -15       0       0       0      <
      -1      -6     -15       0       0       0      o
      -1      -6     -14       0       0       0      o
      -1      -5     -14       0       0       0      <
      -1      -4     -14       0       0       0      <
      -1      -4     -13       0       0       0      <
      -1      -3     -13       0       0       0      <
      -1      -2     -13       0       0       0      <
      -1      -1     -12       0       0       0      <
      -1       0     -12       0       0       0      <
       0     -22     -11       0       0       0      <
      -1       1     -11       0       0       0      <
      -1       2     -11       0       0       0      <
       0     -22     -10       0       0       0      <
       0     -20     -10       0       0       0      <
      -1       3     -10       0       0       0      o
      -1       4     -10       0       0       0      o
       0     -20      -9       0       0       0      <
       0     -18      -9       0       0       0      <
      -1       6      -9       0       0       0      <
      -1       7      -9       0       0       0      o
       0     -18      -8       0       0       0      <
      -1       8      -8       0       0       0      o
      -1       9      -8       0       0       0      <
      -1      10      -8       0       0       0      <
       0     -16      -7       0       0       0      <
      -1      11      -7       0       0       0      <
      -1      12      -7       0       0       0      <
       0     -14      -6       0       0       0      <
      -1      13      -6       0       0       0      <
      -1      14      -6       0       0       0      <
      -1      15      -6       0       0       0      o
       0     -12      -5       0       0       0      <
      -1      16      -5       0       0       0      o
      -1      17      -5       0       0       0      <
      -1      18      -5       0       0       0      <
      -1      19      -5       0       0       0      <
      -1      19      -4       0       0       0      <
      -1      20      -4       0       0       0      <
      -1      21      -4       0       0       0      <
      -1      22      -4       0       0       0      <
      -1      22      -3       0       0       0      <
      -1      23      -3       0       0       0      <
      -1      24      -3       0       0       0      <
      -1      25      -3       0       0       0      <
      -1      26      -3       0       0       0      <
       1     -26      -2       0       0       0      <
      -1      25      -2       0       0       0      o
      -1      26      -2       0       0       0      <
       1     -26      -1       0       0       0      <
       1     -25      -1       0       0       0      <
       1     -22       1       0       0       0      <
       1     -21       1       0       0       0      <
       1     -20       2       0       0       0      <
       1     -19       2       0       0       0      <
       1     -18       3       0       0       0      <
       1     -17       3       0       0       0      <
       0       8       3       0       0       0      <
       1     -16       4       0       0       0      o
       1     -15       4       0       0       0      <
       0      10       4       0       0       0      o
       1     -14       5       0       0       0      <
       1     -13       5       0       0       0      o
       0      14       5       0       0       0      o
       1     -12       6       0       0       0      <
       1     -11       6       0       0       0      <
       0      16       6       0       0       0      <
       0      18       6       0       0       0      <
       1      -9       7       0       0       0      <
       0      20       7       0       0       0      <
       0      22       7       0       0       0      <
       1      -7       8       0       0       0      <
       1      -6       8       0       0       0      o
       0      22       8       0       0       0      o
       0      24       8       0       0       0      <
       1      -4       9       0       0       0      <
       1      -2      10       0       0       0      <
       1      -1      10       0       0       0      o
       1       1      11       0       0       0      <
       1       2      11       0       0       0      <
       2     -20      12       0       0       0      <
       2     -19      12       0       0       0      <
       1       3      12       0       0       0      <
       1       4      12       0       0       0      <
       1       5      12       0       0       0      o
       2     -19      13       0       0       0      <
       2     -18      13       0       0       0      <
       2     -17      13       0       0       0      o
       1       6      13       0       0       0      <
       1       7      13       0       0       0      o
       1       8      13       0       0       0      o
       2     -17      14       0       0       0      <
       2     -16      14       0       0       0      <
       2     -15      14       0       0       0      <
       1       9      14       0       0       0      <
       1      10      14       0       0       0      <
       1      11      14       0       0       0      <
       2     -15      15       0       0       0      <
       2     -14      15       0       0       0      <
       2     -13      15       0       0       0      <
       1      12      15       0       0       0      <
       1      13      15       0       0       0      <
       1      14      15       0       0       0      <
       1      15      15       0       0       0      <
       2     -12      16       0       0       0      <
       2     -11      16       0       0       0      o
       2     -10      16       0       0       0      <
       1      15      16       0       0       0      <
       1      16      16       0       0       0      <
       2     -10      17       0       0       0      <
       2      -9      17       0       0       0      <
       2      -8      17       0       0       0      <
       2      -7      18       0       0       0      <
       2      -6      18       0       0       0      <
       2      -5      18       0       0       0      <
       2      -5      19       0       0       0      o
       2      -4      19       0       0       0      <
       2      -3      19       0       0       0      <
       2      -2      19       0       0       0      <
       2      -2      20       0       0       0      o
       2      -1      20       0       0       0      <
       2       0      20       0       0       0      o
       2       1      20       0       0       0      o
      -1     -10     -19       0       0       0      <
      -1      -9     -19       0       0       0      <
      -1      -8     -19       0       0       0      <
      -1      -9     -18       0       0       0      <
      -1      -8     -18       0       0       0      <
      -1      -7     -18       0       0       0      <
      -1      -7     -17       0       0       0      <
      -1      -6     -17       0       0       0      <
      -1      -5     -17       0       0       0      <
      -1      -5     -16       0       0       0      <
      -1      -4     -16       0       0       0      <
      -1      -3     -16       0       0       0      o
      -1      -4     -15       0       0       0      <
      -1      -3     -15       0       0       0      <
      -1      -2     -15       0       0       0      <
      -1      -2     -14       0       0       0      <
      -1      -1     -14       0       0       0      <
      -1       0     -14       0       0       0      <
      -1       1     -13       0       0       0      <
      -1       2     -13       0       0       0      <
      -1       2     -12       0       0       0      o
      -1       3     -12       0       0       0      <
      -1       4     -12       0       0       0      <
       0     -20     -11       0       0       0      <
      -1       5     -11       0       0       0      <
      -1       6     -11       0       0       0      <
       0     -20     -10       0       0       0      <
       0     -18     -10       0       0       0      <
      -1       7     -10       0       0       0      o
      -1       8     -10       0       0       0      <
       0     -18      -9       0       0       0      <
       0     -16      -9       0       0       0      <
      -1       9      -9       0       0       0      <
      -1      10      -9       0       0       0      <
      -1      11      -9       0       0       0      <
       0     -16      -8       0       0       0      o
      -1      11      -8       0       0       0      <
      -1      12      -8       0       0       0      o
      -1      13      -8       0       0       0      <
       0     -14      -7       0       0       0      <
      -1      14      -7       0       0       0      <
      -1      15      -7       0       0       0      <
      -1      16      -7       0       0       0      <
       0     -12      -6       0       0       0      <
      -1      16      -6       0       0       0      <
      -1      17      -6       0       0       0      o
      -1      18      -6       0       0       0      <
      -1      19      -6       0       0       0      o
       0     -10      -5       0       0       0      <
      -1      19      -5       0       0       0      <
      -1      20      -5       0       0       0      <
      -1      21      -5       0       0       0      <
      -1      22      -5       0       0       0      <
       0      -8      -4       0       0       0      o
      -1      21      -4       0       0       0      <
      -1      22      -4       0       0       0      <
      -1      23      -4       0       0       0      <
      -1      24      -4       0       0       0      <
      -1      25      -4       0       0       0      <
       0      -6      -3       0       0       0      <
      -1      24      -3       0       0       0      <
      -1      25      -3       0       0       0      <
      -1      26      -3       0       0       0      <
       1     -26      -2       0       0       0      <
       0      -4      -2       0       0       0      o
       1     -26      -1       0       0       0      <
       1     -25      -1       0       0       0      o
       0      -2      -1       0       0       0      <
       1     -23       1       0       0       0      <
       1     -22       1       0       0       0      <
       1     -21       2       0       0       0      <
       1     -20       2       0       0       0      o
       1     -20       3       0       0       0      <
       1     -19       3       0       0       0      <
       1     -18       3       0       0       0      <
       1     -18       4       0       0       0      <
       1     -17       4       0       0       0      <
       1     -16       4       0       0       0      o
       0      10       4       0       0       0      o
       1     -16       5       0       0       0      o
       1     -15       5       0       0       0      <
       0      12       5       0       0       0      <
       1     -14       6       0       0       0      <
       1     -13       6       0       0       0      o
       0      14       6       0       0       0      <
       0      16       6       0       0       0      <
       1     -12       7       0       0       0      <
       1     -11       7       0       0       0      <
       0      18       7       0       0       0      <
       0      20       7       0       0       0      <
       1      -9       8       0       0       0      <
       0      20       8       0       0       0      <
       0      22       8       0       0       0      <
       0      24       8       0       0       0      <
       1      -7       9       0       0       0      o
       1      -6       9       0       0       0      <
       1      -5      10       0       0       0      <
       1      -4      10       0       0       0      <
       1      -3      11       0       0       0      <
       1      -2      11       0       0       0      <
       1       0      12       0       0       0      <
       1       1      12       0       0       0      <
       1       2      13       0       0       0      o
       1       3      13       0       0       0      <
       1       4      13       0       0       0      <
       1       4      14       0       0       0      <
       1       5      14       0       0       0      <
       1       6      14       0       0       0      <
       2     -17      15       0       0       0      <
       1       7      15       0       0       0      <
       1       8      15       0       0       0      <
       1       9      15       0       0       0      <
       1      10      15       0       0       0      <
       2     -15      16       0       0       0      <
       1      10      16       0       0       0      <
       1      11      16       0       0       0      <
       1      12      16       0       0       0      <
       1      13      16       0       0       0      <
       2     -14      17       0       0       0      <
       2     -13      17       0       0       0      <
       1      12      17       0       0       0      <
       1      13      17       0       0       0      <
       1      14      17       0       0       0      <
       2     -12      18       0       0       0      <
       2     -11      18       0       0       0      <
       2     -10      18       0       0       0      <
       2      -9      19       0       0       0      <
       2      -8      19       0       0       0      <
      -1      -8     -19       0       0       0      <
      -1      -7     -19       0       0       0      <
      -1      -6     -19       0       0       0      <
      -1      -7     -18       0       0       0      <
      -1      -6     -18       0       0       0      <
      -1      -5     -18       0       0       0      <
      -1      -4     -18       0       0       0      <
      -1      -5     -17       0       0       0      <
      -1      -4     -17       0       0       0      <
      -1      -3     -17       0       0       0      <
      -1      -3     -16       0       0       0      o
      -1      -2     -16       0       0       0      <
      -1      -1     -16       0       0       0      <
      -1      -2     -15       0       0       0      <
      -1      -1     -15       0       0       0      <
      -1       0     -14       0       0       0      <
      -1       1     -14       0       0       0      <
      -1       2     -14       0       0       0      <
      -1       2     -13       0       0       0      <
      -1       3     -13       0       0       0      <
      -1       4     -13       0       0       0      <
       0     -20     -12       0       0       0      o
      -1       4     -12       0       0       0      o
      -1       5     -12       0       0       0      <
      -1       6     -12       0       0       0      o
       0     -20     -11       0       0       0      <
       0     -18     -11       0       0       0      o
      -1       6     -11       0       0       0      <
      -1       7     -11       0       0       0      <
      -1       8     -11       0       0       0      <
       0     -18     -10       0       0       0      <
      -1       8     -10       0       0       0      <
      -1       9     -10       0       0       0      <
      -1      10     -10       0       0       0      <
       0     -16      -9       0       0       0      <
      -1      10      -9       0       0       0      <
      -1      11      -9       0       0       0      <
      -1      12      -9       0       0       0      <
       0     -14      -8       0       0       0      <
      -1      12      -8       0       0       0      o
      -1      13      -8       0       0       0      <
      -1      14      -8       0       0       0      <
       0     -12      -7       0       0       0      o
      -1      14      -7       0       0       0      <
      -1      15      -7       0       0       0      o
      -1      16      -7       0       0       0      <
      -1      17      -7       0       0       0      <
      -1      17      -6       0       0       0      o
      -1      18      -6       0       0       0      <
      -1      19      -6       0       0       0      o
       0     -10      -5       0       0       0      <
      -1      19      -5       0       0       0      <
      -1      20      -5       0       0       0      <
      -1      21      -5       0       0       0      <
      -1      22      -5       0       0       0      <
       0      -8      -4       0       0       0      o
      -1      21      -4       0       0       0      <
      -1      22      -4       0       0       0      <
      -1      23      -4       0       0       0      <
      -1      24      -4       0       0       0      <
      -1      25      -4       0       0       0      <
       0      -6      -3       0       0       0      <
      -1      24      -3       0       0       0      <
      -1      25      -3       0       0       0      o
      -1      26      -3       0       0       0      <
       1     -26      -2       0       0       0      <
       0      -4      -2       0       0       0      o
      -1      26      -2       0       0       0      <
       1     -26      -1       0       0       0      <
       1     -25      -1       0       0       0      <
       1     -24      -1       0       0       0      <
       0      -2      -1       0       0       0      <
       1     -23       1       0       0       0      <
       1     -22       1       0       0       0      <
       1     -21       1       0       0       0      <
       0       2       1       0       0       0      <
       1     -21       2       0       0       0      <
       1     -20       2       0       0       0      <
       0       4       2       0       0       0      o
       1     -19       3       0       0       0      <
       1     -18       3       0       0       0      <
       0       6       3       0       0       0      <
       1     -18       4       0       0       0      <
       1     -17       4       0       0       0      <
       1     -16       5       0       0       0      <
       1     -15       5       0       0       0      <
       0      12       5       0       0       0      <
       1     -14       6       0       0       0      <
       1     -13       6       0       0       0      <
       0      14       6       0       0       0      <
       1     -12       7       0       0       0      <
       1     -11       7       0       0       0      <
       0      16       7       0       0       0      <
       0      18       7       0       0       0      <
       1     -10       8       0       0       0      <
       1      -9       8       0       0       0      o
       0      18       8       0       0       0      <
       0      20       8       0       0       0      o
       1      -8       9       0       0       0      <
       1      -7       9       0       0       0      o
       0      22       9       0       0       0      <
       1      -6      10       0       0       0      <
       1      -5      10       0       0       0      <
       1      -4      11       0       0       0      <
       1      -3      11       0       0       0      <
       1      -2      12       0       0       0      o
       1      -1      12       0       0       0      <
       1       1      13       0       0       0      <
       1       2      13       0       0       0      <
       1       2      14       0       0       0      <
       1       3      14       0       0       0      o
       1       4      14       0       0       0      o
       1       5      15       0       0       0      <
       1       6      15       0       0       0      <
       1       7      15       0       0       0      <
       1       7      16       0       0       0      <
       1       8      16       0       0       0      <
       1       9      16       0       0       0      <
       1      10      16       0       0       0      o
       2     -14      17       0       0       0      <
       1      10      17       0       0       0      <
       1      11      17       0       0       0      <
       1      12      17       0       0       0      <
       1      13      17       0       0       0      <
       2     -12      18       0       0       0      <
       1      12      18       0       0       0      <
      -1      -6     -20       0       0       0      <
      -1      -5     -20       0       0       0      <
      -1      -4     -20       0       0       0      <
      -1      -5     -19       0       0       0      <
      -1      -4     -19       0       0       0      <
      -1      -3     -19       0       0       0      <
      -1      -4     -18       0       0       0      <
      -1      -3     -18       0       0       0      <
      -1      -2     -18       0       0       0      <
      -1      -2     -17       0       0       0      <
      -1      -1     -17       0       0       0      <
      -1      -1     -16       0       0       0      o
      -1       0     -16       0       0       0      <
      -1       1     -16       0       0       0      <
      -1       1     -15       0       0       0      <
      -1       2     -15       0       0       0      <
      -1       2     -14       0       0       0      <
      -1       3     -14       0       0       0      <
      -1       4     -14       0       0       0      <
       0     -20     -13       0       0       0      <
       0     -18     -13       0       0       0      <
      -1       4     -13       0       0       0      <
      -1       5     -13       0       0       0      <
       0     -18     -12    0.01       0       0      o
      -1       6     -12       0       0       0      o
      -1       7     -12       0       0       0      <
       0     -16     -11       0       0       0      <
      -1       7     -11       0       0       0      <
      -1       8     -11       0       0       0      <
      -1       9     -11       0       0       0      o
       0     -16     -10       0       0       0      <
       0     -14     -10       0       0       0      <
      -1       9     -10       0       0       0      <
      -1      10     -10       0       0       0      <
       0     -14      -9       0       0       0      <
      -1      11      -9       0       0       0      <
      -1      12      -9       0       0       0      o
       0     -12      -8       0       0       0      o
      -1      12      -8       0       0       0      o
      -1      13      -8       0       0       0      <
      -1      14      -8       0       0       0      o
      -1      14      -7       0       0       0      <
      -1      15      -7       0       0       0      <
      -1      16      -7       0       0       0      <
       0     -10      -6       0       0       0      <
      -1      16      -6       0       0       0      <
      -1      17      -6       0       0       0      o
      -1      18      -6       0       0       0      <
       0      -8      -5       0       0       0      <
      -1      18      -5       0       0       0      <
      -1      19      -5       0       0       0      <
      -1      20      -5       0       0       0      <
      -1      21      -5       0       0       0      o
      -1      20      -4       0       0       0      <
      -1      21      -4       0       0       0      <
      -1      22      -4       0       0       0      <
      -1      23      -4       0       0       0      <
       1     -26      -3       0       0       0      <
       1     -25      -3       0       0       0      o
      -1      22      -3       0       0       0      <
      -1      23      -3       0       0       0      <
      -1      24      -3       0       0       0      <
      -1      25      -3       0       0       0      <
      -1      26      -3       0       0       0      <
       1     -26      -2       0       0       0      <
       1     -25      -2       0       0       0      <
       1     -24      -2       0       0       0      <
      -1      24      -2       0       0       0      <
      -1      25      -2       0       0       0      o
      -1      26      -2       0       0       0      <
       1     -24      -1       0       0       0      <
       1     -23      -1       0       0       0      <
      -1      26      -1       0       0       0      <
       1     -21       1       0       0       0      <
       1     -20       1       0       0       0      <
       1     -20       2       0       0       0      <
       1     -19       2       0       0       0      <
       1     -19       3       0       0       0      <
       1     -18       3       0       0       0      <
       1     -17       3       0       0       0      <
       1     -17       4       0       0       0      <
       1     -16       4       0       0       0      <
       0       8       4       0       0       0      o
       1     -15       5       0       0       0      <
       0      10       5       0       0       0      <
       1     -14       6       0       0       0      <
       1     -13       6       0       0       0      <
       0      12       6       0       0       0      <
       1     -12       7       0       0       0      <
       1     -11       7       0       0       0      <
       0      14       7       0       0       0      <
       1     -11       8       0       0       0      <
       1     -10       8       0       0       0      <
       0      16       8       0       0       0      <
       1      -9       9       0       0       0      <
       1      -8       9       0       0       0      o
       0      18       9       0       0       0      <
       0      20       9       0       0       0      <
       1      -7      10       0       0       0      o
       1      -6      10       0       0       0      <
       0      20      10       0       0       0      <
       0      22      10       0       0       0      o
       1      -5      11       0       0       0      <
       1      -4      11       0       0       0      <
       0      22      11       0       0       0      <
       1      -4      12       0       0       0      o
       1      -3      12       0       0       0      o
       1      -2      12       0       0       0      o
       1      -2      13       0       0       0      <
       1      -1      13       0       0       0      <
       1       0      14       0       0       0      <
       1       1      14       0       0       0      <
       1       2      14       0       0       0      <
       1       2      15       0       0       0      <
       1       3      15       0       0       0      <
       1       4      15       0       0       0      <
       1       4      16       0       0       0      <
       1       5      16       0       0       0      <
       1       6      16       0       0       0      o
       1       6      17       0       0       0      <
       1       7      17       0       0       0      <
       1       8      17       0       0       0      <
       1       9      17       0       0       0      <
       1       8      18       0       0       0      <
       1       9      18       0       0       0      <
       1      10      18       0       0       0      <
       1      11      18       0       0       0      <
      -1       1     -20       0       0       0      <
      -1       2     -20       0       0       0      <
      -1       3     -20       0       0       0      <
      -1       2     -19       0       0       0      <
      -1       3     -19       0       0       0      <
      -1       4     -19       0       0       0      <
      -1       3     -18       0       0       0      <
      -1       4     -18       0       0       0      <
      -1       5     -18       0       0       0      <
      -1       4     -17       0       0       0      <
      -1       5     -17       0       0       0      o
      -1       6     -17       0       0       0      <
       0     -16     -16       0       0       0      <
      -1       5     -16       0       0       0      <
      -1       6     -16       0       0       0      o
      -1       7     -16       0       0       0      <
       0     -16     -15       0       0       0      <
      -1       6     -15       0       0       0      <
      -1       7     -15       0       0       0      <
      -1       8     -15       0       0       0      <
       0     -16     -14       0       0       0      <
       0     -14     -14       0       0       0      <
      -1       7     -14       0       0       0      <
      -1       8     -14       0       0       0      o
      -1       9     -14       0       0       0      <
       0     -14     -13       0       0       0      <
      -1       9     -13       0       0       0      <
      -1      10     -13       0       0       0      <
       0     -14     -12       0       0       0      <
      -1      10     -12       0       0       0      <
      -1      11     -12       0       0       0      o
      -1      12     -12       0       0       0      <
       0     -12     -11       0       0       0      <
      -1      11     -11       0       0       0      <
      -1      12     -11       0       0       0      <
      -1      13     -11       0       0       0      <
       0     -12     -10       0       0       0      <
      -1      12     -10       0       0       0      <
      -1      13     -10       0       0       0      o
      -1      14     -10       0       0       0      <
       0     -10      -9       0       0       0      <
      -1      14      -9       0       0       0      o
      -1      15      -9       0       0       0      <
      -1      16      -9       0       0       0      <
       0     -10      -8       0       0       0      o
      -1      15      -8       0       0       0      <
      -1      16      -8       0       0       0      <
      -1      17      -8       0       0       0      <
       0      -8      -7       0       0       0      <
      -1      16      -7       0       0       0      o
      -1      17      -7       0       0       0      <
      -1      18      -7       0       0       0      <
      -1      19      -7       0       0       0      <
      -1      18      -6       0       0       0      <
      -1      19      -6       0       0       0      o
      -1      20      -6       0       0       0      <
       0      -6      -5       0       0       0      <
      -1      19      -5       0       0       0      <
      -1      20      -5       0       0       0      <
      -1      21      -5       0       0       0      <
      -1      22      -5       0       0       0      <
       1     -25      -4       0       0       0      <
      -1      21      -4       0       0       0      <
      -1      22      -4       0       0       0      <
      -1      23      -4       0       0       0      <
      -1      24      -4       0       0       0      <
       1     -25      -3       0       0       0      <
       1     -24      -3       0       0       0      <
       0      -4      -3       0       0       0      <
      -1      22      -3       0       0       0      <
      -1      23      -3       0       0       0      <
      -1      24      -3       0       0       0      <
      -1      25      -3       0       0       0      <
      -1      26      -3       0       0       0      <
       1     -24      -2       0       0       0      <
       1     -23      -2       0       0       0      <
      -1      24      -2       0       0       0      <
      -1      25      -2       0       0       0      <
      -1      26      -2       0       0       0      <
       1     -23      -1       0       0       0      <
       1     -22      -1       0       0       0      o
      -1      26      -1       0       0       0      <
       1     -21       1       0       0       0      <
       1     -20       1       0       0       0      <
       1     -20       2       0       0       0      <
       1     -19       2       0       0       0      <
       1     -19       3       0       0       0      <
       1     -18       3       0       0       0      <
       0       4       3       0       0       0      <
       1     -18       4       0       0       0      <
       1     -17       4       0       0       0      <
       0       6       4       0       0       0      o
       1     -16       5       0       0       0      <
       1     -15       6       0       0       0      o
       1     -14       6       0       0       0      o
       0       8       6       0       0       0      <
       1     -14       7       0       0       0      <
       1     -13       7       0       0       0      <
       0      10       7       0       0       0      <
       1     -13       8       0       0       0      <
       1     -12       8       0       0       0      <
       0      12       8       0       0       0      o
       1     -11       9       0       0       0      <
       0      14       9       0       0       0      <
       1     -10      10       0       0       0      <
       1      -9      10       0       0       0      <
       0      16      10       0       0       0      <
       1      -9      11       0       0       0      <
       1      -8      11       0       0       0      <
       0      16      11       0       0       0      o
       0      18      11       0       0       0      o
       1      -7      12       0       0       0      <
       1      -6      12       0       0       0      <
       0      18      12    0.01    0.01       0      o
       0      20      12       0       0       0      o
       1      -6      13       0       0       0      <
       1      -5      13       0       0       0      o
       0      20      13       0       0       0      o
       1      -5      14       0       0       0      o
       1      -4      14       0       0       0      <
       1      -3      14       0       0       0      <
       1      -3      15       0       0       0      <
       1      -2      15       0       0       0      <
       1      -2      16       0       0       0      o
       1      -1      16       0       0       0      <
       1       0      16       0       0       0      <
       1       1      17       0       0       0      <
       1       2      17       0       0       0      <
       1       1      18       0       0       0      <
       1       2      18       0       0       0      <
       1       3      18       0       0       0      <
       1       4      18       0       0       0      <
       1       3      19       0       0       0      <
       1       4      19       0       0       0      <
       1       5      19       0       0       0      <
       1       5      20       0       0       0      <
       1       6      20       0       0       0      <
      -1       4     -20       0       0       0      <
      -1       5     -20       0       0       0      <
      -1       6     -20       0       0       0      <
      -1       5     -19       0       0       0      <
      -1       6     -19       0       0       0      <
      -1       7     -19       0       0       0      <
      -1       6     -18       0       0       0      <
      -1       7     -18       0       0       0      <
      -1       8     -18       0       0       0      <
      -1       7     -17       0       0       0      <
      -1       8     -17       0       0       0      <
      -1       9     -17       0       0       0      <
       0     -16     -16       0       0       0      <
      -1       8     -16       0       0       0      o
      -1       9     -16       0       0       0      <
      -1      10     -16       0       0       0      <
       0     -16     -15       0       0       0      <
       0     -14     -15       0       0       0      <
      -1       9     -15       0       0       0      <
      -1      10     -15       0       0       0      <
      -1      11     -15       0       0       0      <
       0     -14     -14       0       0       0      <
      -1      10     -14       0       0       0      <
      -1      11     -14       0       0       0      <
      -1      12     -14       0       0       0      <
       0     -14     -13       0       0       0      <
       0     -12     -13       0       0       0      <
      -1      11     -13       0       0       0      <
      -1      12     -13       0       0       0      <
      -1      13     -13       0       0       0      <
       0     -12     -12       0       0       0      <
      -1      12     -12       0       0       0      <
      -1      13     -12       0       0       0      <
      -1      14     -12       0       0       0      <
       0     -12     -11       0       0       0      <
      -1      13     -11       0       0       0      <
      -1      14     -11       0       0       0      <
      -1      15     -11       0       0       0      <
      -1      16     -11       0       0       0      o
       0     -10     -10       0       0       0      <
      -1      15     -10       0       0       0      <
      -1      16     -10       0       0       0      <
      -1      17     -10       0       0       0      <
       0     -10      -9       0       0       0      <
      -1      16      -9       0       0       0      <
      -1      17      -9       0       0       0      o
      -1      18      -9       0       0       0      o
       0      -8      -8       0       0       0      o
      -1      17      -8       0       0       0      o
      -1      18      -8       0       0       0      <
      -1      19      -8       0       0       0      <
      -1      20      -8       0       0       0      <
       0      -8      -7       0       0       0      <
      -1      18      -7       0       0       0      <
      -1      19      -7       0       0       0      <
      -1      20      -7       0       0       0      <
      -1      21      -7       0       0       0      o
      -1      20      -6       0       0       0      <
      -1      21      -6       0       0       0      <
      -1      22      -6       0       0       0      <
      -1      23      -6       0       0       0      <
       0      -6      -5       0       0       0      <
      -1      21      -5       0       0       0      <
      -1      22      -5       0       0       0      <
      -1      23      -5       0       0       0      <
      -1      24      -5       0       0       0      <
       1     -25      -4       0       0       0      <
      -1      22      -4       0       0       0      <
      -1      23      -4       0       0       0      <
      -1      24      -4       0       0       0      <
      -1      25      -4       0       0       0      <
       1     -26      -3       0       0       0      <
       1     -25      -3       0       0       0      <
       1     -24      -3       0       0       0      o
      -1      24      -3       0       0       0      <
      -1      25      -3       0       0       0      <
      -1      26      -3       0       0       0      <
       1     -25      -2       0       0       0      o
       1     -24      -2       0       0       0      <
       1     -23      -2       0       0       0      <
      -1      25      -2       0       0       0      o
      -1      26      -2       0       0       0      <
       1     -24      -1       0       0       0      <
       1     -23      -1       0       0       0      <
       1     -22      -1       0       0       0      <
       1     -22       1       0       0       0      <
       1     -21       1       0       0       0      <
       1     -21       2       0       0       0      <
       1     -20       2       0       0       0      <
       1     -20       3       0       0       0      <
       1     -19       3       0       0       0      <
       0       4       3       0       0       0      <
       1     -19       4       0       0       0      <
       1     -18       4       0       0       0      <
       1     -18       5       0       0       0      <
       1     -17       5       0       0       0      <
       0       6       5       0       0       0      <
       1     -17       6       0       0       0      <
       1     -16       6       0       0       0      <
       0       8       6       0       0       0      <
       1     -15       7       0       0       0      <
       1     -14       7       0       0       0      <
       0      10       7       0       0       0      <
       1     -14       8       0       0       0      <
       1     -13       8       0       0       0      <
       0      10       8       0       0       0      o
       0      12       8       0       0       0      o
       1     -13       9       0       0       0      <
       1     -12       9       0       0       0      <
       0      12       9       0       0       0      <
       0      14       9       0       0       0      <
       1     -12      10       0       0       0      <
       1     -11      10       0       0       0      <
       0      14      10       0       0       0      <
       0      16      10       0       0       0      o
       1     -11      11       0       0       0      o
       1     -10      11       0       0       0      <
       1      -9      11       0       0       0      o
       0      16      11       0       0       0      <
       0      18      11       0       0       0      o
       1      -9      12       0       0       0      <
       1      -8      12       0       0       0      <
       0      18      12    0.01       0       0      o
       0      20      12       0       0       0      o
       1      -8      13       0       0       0      o
       1      -7      13       0       0       0      o
       0      18      13       0       0       0      <
       0      20      13       0       0       0      <
       1      -7      14       0       0       0      <
       1      -6      14       0       0       0      o
       1      -5      14       0       0       0      <
       1      -5      15       0       0       0      <
       1      -4      15       0       0       0      <
       1      -4      16       0       0       0      o
       1      -3      16       0       0       0      <
       1      -2      16       0       0       0      <
       1      -3      17       0       0       0      <
       1      -2      17       0       0       0      <
       1      -1      17       0       0       0      <
       1      -1      18       0       0       0      <
       1       0      18       0       0       0      <
       1       1      18       0       0       0      <
       1       1      19       0       0       0      o
       1       2      19       0       0       0      <
       1       3      19       0       0       0      <
       1       2      20       0       0       0      <
       1       3      20       0       0       0      <
       1       4      20       0       0       0      <
       0     -12     -18       0       0       0      <
       0     -10     -18       0       0       0      <
      -1      12     -18       0       0       0      <
       0     -12     -17       0       0       0      <
       0     -10     -17       0       0       0      <
      -1      13     -17       0       0       0      <
      -1      14     -17       0       0       0      <
       0     -10     -16       0       0       0      o
      -1      13     -16       0       0       0      <
      -1      14     -16       0       0       0      <
      -1      15     -16       0       0       0      <
      -1      16     -16       0       0       0      <
       0     -10     -15       0       0       0      <
      -1      14     -15       0       0       0      <
      -1      15     -15       0       0       0      <
      -1      16     -15       0       0       0      <
      -1      17     -15       0       0       0      <
       0     -10     -14       0       0       0      <
      -1      15     -14       0       0       0      o
      -1      16     -14       0       0       0      <
      -1      17     -14       0       0       0      <
      -1      18     -14       0       0       0      <
       0      -8     -13       0       0       0      <
      -1      16     -13       0       0       0      <
      -1      17     -13       0       0       0      <
      -1      18     -13       0       0       0      <
       0      -8     -12       0       0       0      o
      -1      16     -12       0       0       0      <
      -1      17     -12       0       0       0      <
      -1      18     -12       0       0       0      <
      -1      19     -12       0       0       0      <
       0      -8     -11       0       0       0      <
      -1      17     -11       0       0       0      <
      -1      18     -11       0       0       0      o
      -1      19     -11       0       0       0      <
      -1      20     -11       0       0       0      o
      -1      18     -10       0       0       0      <
      -1      19     -10       0       0       0      o
      -1      20     -10       0       0       0      <
      -1      21     -10       0       0       0      <
       0      -6      -9       0       0       0      <
      -1      19      -9       0       0       0      <
      -1      20      -9       0       0       0      <
      -1      21      -9       0       0       0      <
      -1      22      -9       0       0       0      o
       0      -6      -8       0       0       0      <
      -1      20      -8       0       0       0      <
      -1      21      -8       0       0       0      <
      -1      22      -8       0       0       0      <
      -1      20      -7       0       0       0      <
      -1      21      -7       0       0       0      <
      -1      22      -7       0       0       0      <
      -1      23      -7       0       0       0      <
       1     -25      -6       0       0       0      <
       1     -24      -6       0       0       0      <
       0      -4      -6       0       0       0      <
      -1      21      -6       0       0       0      <
      -1      22      -6       0       0       0      <
      -1      23      -6       0       0       0      <
      -1      24      -6       0       0       0      <
      -1      25      -6       0       0       0      <
       1     -25      -5       0       0       0      <
       1     -24      -5       0       0       0      <
       0      -4      -5       0       0       0      <
      -1      22      -5       0       0       0      <
      -1      23      -5       0       0       0      <
      -1      24      -5       0       0       0      <
      -1      25      -5       0       0       0      <
       1     -25      -4       0       0       0      <
       1     -24      -4       0       0       0      <
       1     -23      -4       0       0       0      <
      -1      23      -4       0       0       0      <
      -1      24      -4       0       0       0      <
      -1      25      -4       0       0       0      <
       1     -24      -3       0       0       0      <
       1     -23      -3       0       0       0      <
      -1      24      -3       0       0       0      <
      -1      25      -3       0       0       0      o
      -1      26      -3       0       0       0      <
       1     -24      -2       0       0       0      <
       1     -23      -2       0       0       0      <
       1     -22      -2       0       0       0      <
      -1      25      -2       0       0       0      o
      -1      26      -2       0       0       0      <
       1     -23      -1       0       0       0      <
       1     -22      -1       0       0       0      <
      -1      26      -1       0       0       0      <
       1     -21       1       0       0       0      <
       1     -20       1       0       0       0      <
       1     -21       2       0       0       0      <
       1     -20       2       0       0       0      <
       1     -20       3       0       0       0      <
       1     -19       3       0       0       0      <
       1     -19       4       0       0       0      <
       1     -18       4       0       0       0      <
       1     -19       5       0       0       0      <
       1     -18       5       0       0       0      <
       1     -17       5       0       0       0      <
       0       4       5       0       0       0      <
       1     -18       6       0       0       0      <
       1     -17       6       0       0       0      <
       0       6       6       0       0       0      o
       1     -17       7       0       0       0      <
       1     -16       7       0       0       0      <
       0       6       7       0       0       0      <
       1     -16       8       0       0       0      o
       1     -15       8       0       0       0      <
       0       8       8       0       0       0      o
       1     -15       9       0       0       0      <
       1     -14       9       0       0       0      <
       0       8       9       0       0       0      <
       1     -14      10       0       0       0      <
       1     -13      10       0       0       0      <
       0      10      10       0       0       0      <
       1     -14      11       0       0       0      <
       1     -13      11       0       0       0      <
       1     -12      11       0       0       0      <
       0      10      11       0       0       0      <
       0      12      11       0       0       0      <
       1     -13      12       0       0       0      <
       1     -12      12       0       0       0      <
       1     -11      12       0       0       0      <
       0      12      12       0       0       0      <
       1     -12      13       0       0       0      <
       1     -11      13       0       0       0      <
       1     -10      13       0       0       0      <
       0      12      13       0       0       0      <
       0      14      13       0       0       0      <
       1     -11      14       0       0       0      <
       1     -10      14       0       0       0      <
       1      -9      14       0       0       0      <
       0      14      14       0       0       0      <
       0      16      14       0       0       0      <
       1     -10      15       0       0       0      <
       1      -9      15       0       0       0      <
       1      -8      15       0       0       0      <
       0      16      15       0       0       0      o
       0      18      15       0       0       0      <
       1      -9      16       0       0       0      <
       1      -8      16       0       0       0      <
       1      -7      16       0       0       0      <
       0      16      16       0       0       0      <
       1      -8      17       0       0       0      <
       1      -7      17       0       0       0      <
       1      -6      17       0       0       0      <
       1      -7      18       0       0       0      <
       1      -6      18       0       0       0      <
       1      -5      18       0       0       0      <
       1      -6      19       0       0       0      <
       1      -5      19       0       0       0      <
       1      -4      19       0       0       0      <
       1      -5      20       0       0       0      <
       1      -4      20       0       0       0      <
       1      -3      20       0       0       0      <
       0      -6     -20       0       0       0      <
       0      -8     -19       0       0       0      <
       0      -6     -19       0       0       0      <
       0      -8     -18       0       0       0      <
       0      -6     -18       0       0       0      <
       0      -6     -17       0       0       0      <
       0      -6     -16       0       0       0      o
       0      -6     -15       0       0       0      <
       0      -6     -14       0       0       0      o
       0      -6     -13       0       0       0      <
      -1      20     -13       0       0       0      <
       0      -6     -12    0.01    0.01       0      o
      -1      20     -12       0       0       0      <
      -1      21     -12       0       0       0      <
       0      -4     -11       0       0       0      <
      -1      21     -11       0       0       0      <
      -1      22     -11       0       0       0      <
       0      -4     -10       0       0       0      <
      -1      21     -10       0       0       0      <
      -1      22     -10       0       0       0      <
      -1      23     -10       0       0       0      <
       0      -4      -9       0       0       0      <
      -1      22      -9       0       0       0      <
      -1      23      -9       0       0       0      <
       1     -24      -8       0       0       0      <
       0      -4      -8       0       0       0      o
      -1      22      -8       0       0       0      <
      -1      23      -8       0       0       0      <
      -1      24      -8       0       0       0      <
       1     -24      -7       0       0       0      <
       0      -4      -7       0       0       0      <
      -1      23      -7       0       0       0      <
      -1      24      -7       0       0       0      <
       1     -25      -6       0       0       0      <
       1     -24      -6       0       0       0      <
       1     -23      -6       0       0       0      <
      -1      24      -6       0       0       0      <
      -1      25      -6       0       0       0      <
       1     -25      -5       0       0       0      <
       1     -24      -5       0       0       0      <
       1     -23      -5       0       0       0      <
      -1      24      -5       0       0       0      <
      -1      25      -5       0       0       0      <
       1     -24      -4       0       0       0      <
       1     -23      -4       0       0       0      <
       0      -2      -4    0.03    0.03       0      o
      -1      25      -4       0       0       0      <
       1     -24      -3       0       0       0      <
       1     -23      -3       0       0       0      <
       1     -22      -3       0       0       0      <
      -1      26      -3       0       0       0      o
       1     -23      -2       0       0       0      <
       1     -22      -2       0       0       0      <
      -1      26      -2       0       0       0      <
       1     -23      -1       0       0       0      <
       1     -22      -1       0       0       0      <
       1     -22       1       0       0       0      <
       1     -21       1       0       0       0      o
       1     -21       2       0       0       0      <
       1     -20       2       0       0       0      <
       1     -21       3       0       0       0      <
       1     -20       3       0       0       0      <
       0       2       3       0       0       0      <
       1     -20       4       0       0       0      <
       1     -19       4       0       0       0      <
       1     -20       5       0       0       0      <
       1     -19       5       0       0       0      <
       1     -19       6       0       0       0      <
       1     -18       6       0       0       0      <
       0       4       6       0       0       0      <
       1     -19       7       0       0       0      <
       1     -18       7       0       0       0      <
       0       4       7       0       0       0      <
       1     -18       8       0       0       0      <
       1     -17       8       0       0       0      <
       0       6       8       0       0       0      o
       1     -18       9       0       0       0      <
       1     -17       9       0       0       0      <
       1     -16       9       0       0       0      <
       0       6       9       0       0       0      <
       1     -17      10       0       0       0      <
       1     -16      10       0       0       0      <
       0       6      10       0       0       0      <
       1     -16      11       0       0       0      <
       1     -15      11       0       0       0      o
       0       8      11       0       0       0      <
       1     -16      12       0       0       0      <
       1     -15      12       0       0       0      <
       1     -14      12       0       0       0      <
       0       8      12       0       0       0      o
       1     -15      13       0       0       0      o
       1     -14      13       0       0       0      <
       0      10      13       0       0       0      <
       1     -14      14       0       0       0      <
       1     -13      14       0       0       0      <
       0      10      14       0       0       0      <
       1     -14      15       0       0       0      o
       1     -13      15       0       0       0      <
       1     -12      15       0       0       0      <
       0      10      15       0       0       0      <
       0      12      15       0       0       0      <
       1     -13      16       0       0       0      <
       1     -12      16       0       0       0      <
       1     -11      16       0       0       0      <
       0      12      16       0       0       0      <
       0      14      16       0       0       0      <
       1     -12      17       0       0       0      <
       1     -11      17       0       0       0      <
       1     -10      17       0       0       0      <
       0      12      17       0       0       0      <
       0      14      17       0       0       0      <
       1     -12      18       0       0       0      <
       1     -11      18       0       0       0      <
       1     -10      18       0       0       0      <
       1     -10      19       0       0       0      <
       1      -9      19       0       0       0      <
       0      -4     -20       0       0       0      <
       0      -2     -20       0       0       0      <
       0      -4     -19       0       0       0      <
       0      -4     -18       0       0       0      <
       0      -4     -17       0       0       0      <
       0      -4     -16       0       0       0      <
       0      -4     -15       0       0       0      <
       0      -4     -14       0       0       0      <
      -1      20     -13       0       0       0      <
       0      -2     -12       0       0       0      <
      -1      21     -12       0       0       0      <
       1     -22     -11       0       0       0      <
       0      -2     -11       0       0       0      <
      -1      21     -11       0       0       0      <
      -1      22     -11       0       0       0      <
       1     -23     -10       0       0       0      <
       1     -22     -10       0       0       0      <
       0      -2     -10       0       0       0      <
      -1      21     -10       0       0       0      <
      -1      22     -10       0       0       0      <
      -1      23     -10       0       0       0      <
       1     -23      -9       0       0       0      <
       1     -22      -9       0       0       0      <
       1     -21      -9       0       0       0      <
       0      -2      -9       0       0       0      <
      -1      21      -9       0       0       0      o
      -1      22      -9       0       0       0      <
      -1      23      -9       0       0       0      <
       1     -23      -8       0       0       0      <
       1     -22      -8       0       0       0      <
       1     -21      -8       0       0       0      <
       0      -2      -8       0       0       0      <
      -1      22      -8       0       0       0      <
      -1      23      -8       0       0       0      <
      -1      24      -8       0       0       0      <
       1     -22      -7       0       0       0      <
       1     -21      -7       0       0       0      <
       0      -2      -7       0       0       0      <
      -1      22      -7       0       0       0      <
      -1      23      -7       0       0       0      <
      -1      24      -7       0       0       0      o
       1     -22      -6       0       0       0      <
       1     -21      -6       0       0       0      <
       0      -2      -6       0       0       0      <
      -1      22      -6       0       0       0      <
      -1      23      -6       0       0       0      <
      -1      24      -6       0       0       0      <
      -1      25      -6       0       0       0      <
       1     -22      -5       0       0       0      <
       1     -21      -5       0       0       0      <
      -1      23      -5       0       0       0      <
      -1      24      -5       0       0       0      <
      -1      25      -5       0       0       0      <
       1     -22      -4       0       0       0      <
       1     -21      -4       0       0       0      <
      -1      23      -4       0       0       0      <
      -1      24      -4       0       0       0      <
      -1      25      -4       0       0       0      <
       1     -21      -3       0       0       0      <
       1     -20      -3       0       0       0      <
      -1      23      -3       0       0       0      <
      -1      24      -3       0       0       0      <
      -1      25      -3       0       0       0      <
      -1      26      -3       0       0       0      <
       1     -21      -2       0       0       0      <
       1     -20      -2       0       0       0      <
      -1      24      -2       0       0       0      <
      -1      25      -2       0       0       0      <
      -1      26      -2       0       0       0      <
       1     -21      -1       0       0       0      <
       1     -20      -1       0       0       0      <
      -1      24      -1       0       0       0      <
      -1      25      -1       0       0       0      <
      -1      26      -1       0       0       0      <
       1     -20       1       0       0       0      <
       1     -19       1       0       0       0      <
      -1      25       1       0       0       0      <
      -1      26       1       0       0       0      <
       1     -20       2       0       0       0      <
       1     -19       2       0       0       0      <
      -1      25       2       0       0       0      <
      -1      26       2       0       0       0      <
       1     -20       3       0       0       0      <
       1     -19       3       0       0       0      <
      -1      26       3       0       0       0      <
       1     -19       4       0       0       0      <
       1     -18       4       0       0       0      <
       1     -19       5       0       0       0      <
       1     -18       5       0       0       0      o
       0       2       5       0       0       0      <
       1     -19       6       0       0       0      <
       1     -18       6       0       0       0      <
       0       2       6       0       0       0      <
       1     -18       7       0       0       0      <
       1     -17       7       0       0       0      <
       1     -18       8       0       0       0      o
       1     -17       8       0       0       0      <
       0       4       8    0.01       0       0      o
       1     -17       9       0       0       0      <
       1     -16       9       0       0       0      o
       0       4       9       0       0       0      <
       1     -17      10       0       0       0      <
       1     -16      10       0       0       0      <
       0       4      10       0       0       0      <
       1     -17      11       0       0       0      <
       1     -16      11       0       0       0      <
       1     -15      11       0       0       0      <
       1     -16      12       0       0       0      <
       1     -15      12       0       0       0      <
       0       6      12    0.01    0.01       0      o
       1     -16      13       0       0       0      <
       1     -15      13       0       0       0      o
       1     -14      13       0       0       0      <
       0       6      13       0       0       0      <
       1     -15      14       0       0       0      <
       1     -14      14       0       0       0      <
       0       6      14       0       0       0      <
       0       8      14       0       0       0      <
       1     -15      15       0       0       0      <
       1     -14      15       0       0       0      <
       1     -13      15       0       0       0      <
       0       8      15       0       0       0      <
       1     -14      16       0       0       0      <
       1     -13      16       0       0       0      <
       0       8      16       0       0       0      <
       1     -14      17       0       0       0      <
       1     -13      17       0       0       0      <
       1     -12      17       0       0       0      <
       0       8      17       0       0       0      <
       0      10      17       0       0       0      <
       1     -12      18       0       0       0      o
       1     -11      18       0       0       0      <
       0       8      18       0       0       0      <
       0      10      18       0       0       0      <
       0      10      19       0       0       0      <
       0       0     -20       0       0       0      <
       0       2     -20       0       0       0      <
       0       0     -18       0       0       0      o
       0       0     -16       0       0       0      <
       1     -19     -14       0       0       0      <
       0       0     -14       0       0       0      o
       1     -20     -13       0       0       0      <
       1     -19     -13       0       0       0      <
       1     -20     -12       0       0       0      <
       1     -19     -12       0       0       0      <
       0       0     -12       0       0       0      o
       1     -20     -11       0       0       0      <
       1     -19     -11       0       0       0      <
      -1      22     -11       0       0       0      <
       1     -20     -10       0       0       0      <
       1     -19     -10       0       0       0      o
       0       0     -10       0       0       0      o
      -1      22     -10       0       0       0      <
      -1      23     -10       0       0       0      <
       1     -20      -9       0       0       0      <
       1     -19      -9       0       0       0      <
      -1      22      -9       0       0       0      <
      -1      23      -9       0       0       0      <
       1     -20      -8       0       0       0      o
       1     -19      -8       0       0       0      o
       0       0      -8       0    0.01       0      o
      -1      22      -8       0       0       0      <
      -1      23      -8       0       0       0      <
      -1      24      -8       0       0       0      <
       1     -20      -7       0       0       0      <
       1     -19      -7       0       0       0      <
      -1      22      -7       0       0       0      <
      -1      23      -7       0       0       0      <
      -1      24      -7       0       0       0      <
       1     -20      -6       0       0       0      <
       1     -19      -6       0       0       0      o
      -1      22      -6       0       0       0      <
      -1      23      -6       0       0       0      <
      -1      24      -6       0       0       0      <
      -1      25      -6       0       0       0      <
       1     -20      -5       0       0       0      <
       1     -19      -5       0       0       0      <
      -1      22      -5       0       0       0      <
      -1      23      -5       0       0       0      <
      -1      24      -5       0       0       0      <
      -1      25      -5       0       0       0      <
       1     -20      -4       0       0       0      <
       1     -19      -4       0       0       0      <
[truncated: 153,665 more chars]
