# Supplementary material for: True mol­ecular conformation and structure determination by three-dimensional electron diffraction of PAH by-products potentially useful for electronic applications
Source: IUCrJ. 2023 Jan 1;10(Pt 1):131–42. doi: 10.1107/S205225252201154X (PMC9812223; doi:10.1107/S205225252201154X)
Supplement: Supplementary file 4 [file m-10-00131-VIIsup4.hkl]

#
# h,k,l, Fc-squared, Fo-squared, sigma(Fo-squared) and status flag
#
data_VII
_shelx_title                             '   '
_shelx_reFln_list_code                   4
_shelx_F_calc_maximum                    119.10
_exptl_crystal_F_000                     604
_reflns_d_resolution_high                0.7998

loop_
 _symmetry_equiv_pos_as_xyz
 'x, y, z'
 '-x, -y, -z'

_cell_length_a                           10.5(2)
_cell_length_b                           11.6(3)
_cell_length_c                           12.8(3)
_cell_angle_alpha                        85.3(5)
_cell_angle_beta                         76.1(5)
_cell_angle_gamma                        84.9(5)

_shelx_F_squared_multiplier              1.000

loop_
 _refln_index_h
 _refln_index_k
 _refln_index_l
 _refln_intensity_calc
 _refln_intensity_meas
 _refln_intensity_sigma
 _refln_scale_group_code
 _refln_observed_status
   5   7 -10     3.22    44.40    11.00      1 o
   4   8 -10     0.70    16.50    13.50      1 <
   8   2  -9     2.35    -0.20    10.10      1 <
   7   3  -9     0.89   -21.80    13.30      1 <
   4   7  -9     2.33     8.70    17.00      1 <
   3   8  -9     0.80    48.20    14.70      1 o
   6   3  -8    51.37    37.30    15.30      1 <
   5   4  -8     1.31    32.10    20.20      1 <
   2   8  -8    15.63    30.40    18.30      1 <
   9  -2  -7     3.41    27.30     8.40      1 o
   4   4  -7   215.23    72.30    30.80      1 <
   1   8  -7     5.13    15.50    20.10      1 <
  -2  12  -7     0.42   -17.50    11.10      1 <
   8  -2  -6     1.29    16.60    11.90      1 <
   7  -1  -6     1.18   -44.80    17.20      1 <
   3   4  -6   138.48    63.60    28.80      1 <
   0   8  -6    30.90    39.60    20.00      1 <
  -3  12  -6     0.37   -45.50    13.70      1 <
   6  -1  -5    23.66    41.40    23.20      1 <
   2   4  -5    96.32   106.10    31.60      1 o
  -1   8  -5    96.14   -66.40    23.20      1 <
  -4  12  -5     1.16    -3.40    16.00      1 <
   5  -1  -4     7.82    53.40    26.20      1 <
  -5  12  -4     0.67    10.30    12.60      1 <
   9  -7  -3     0.29    -2.00    10.70      1 <
   8  -6  -3     2.70     9.20    13.70      1 <
   3   0  -3  1013.70   515.90    56.80      1 o
  -3   8  -3    10.76   -15.70    23.00      1 <
  -6  12  -3     0.34   -12.00    13.10      1 <
   9  -8  -2     1.74    15.40    11.30      1 <
   8  -7  -2     1.06     1.00    15.50      1 <
   7  -6  -2    24.57    43.50    17.30      1 <
   2   0  -2  2343.20  1998.70    95.40      1 o
  -4   8  -2    10.21   -13.20    23.00      1 <
   7  -7  -1    62.85    31.70    18.40      1 <
   6  -6  -1    22.62    28.30    22.30      1 <
   1   0  -1   530.58   769.00    88.40      1 o
  -5   8  -1     3.58    12.30    21.00      1 <
   5  -6   0     3.22    59.40    20.90      1 <
   4  -5   0    28.27   137.60    30.90      1 o
  -6   8   0     2.34    44.20    20.70      1 <
   4  -6   1     9.70   -26.70    26.60      1 <
   3  -5   1   263.52   412.60    48.40      1 o
  -1   0   1   581.02   997.60    96.00      1 o
  -4   4   1   148.09   126.00    41.30      1 o
  -7   8   1     0.83    31.30    15.90      1 <
   2  -5   2     9.32   182.00    40.30      1 o
  -2   0   2  2538.00  2565.70   114.90      1 o
  -5   4   2    81.12    34.10    31.80      1 <
  -8   8   2     1.54    15.90    14.40      1 <
   1  -5   3   349.51   659.70    57.90      1 o
  -6   4   3     8.22    60.80    28.20      1 <
  -8   7   3     3.95    14.90    15.80      1 <
   1  -6   4   127.37   109.00    33.50      1 o
  -9   7   4     2.52     2.10    12.50      1 <
   5 -12   5     0.94     2.60    10.60      1 <
   0  -6   5    39.95    13.40    35.10      1 <
  -4  -1   5    18.55    31.30    39.40      1 <
  -7   3   5     4.14    38.20    23.90      1 <
   4 -12   6     0.34   -10.40    10.50      1 <
  -1  -6   6    49.81    25.10    30.40      1 <
  -5  -1   6    15.25    84.80    29.50      1 <
  -8   3   6    19.79     8.80    21.20      1 <
  -2  -6   7    17.34    29.50    25.20      1 <
  -5  -2   7    63.16     4.50    30.10      1 <
  -6  -1   7    18.17   -20.50    25.80      1 <
  -8   2   7     5.27    14.10    20.10      1 <
  -9   3   7     2.91   -30.50    16.10      1 <
  -2  -7   8    10.94    44.60    27.80      1 <
  -3  -6   8     5.13   -72.50    25.20      1 <
  -6  -2   8     6.38     8.20    22.30      1 <
  -3  -7   9     8.40   -21.10    21.40      1 <
  -7  -2   9    11.79    24.00    21.00      1 <
  -3  -8  10     2.12   -10.80    20.90      1 <
  -4  -7  10     4.91    12.80    21.20      1 <
  -7  -3  10     7.47    13.30    19.60      1 <
   6   4 -10     8.89    18.50    19.40      4 <
   3   8 -10     6.76     0.30    13.40      4 <
   8   0  -9    15.14    14.80    13.10      4 <
   5   4  -9    98.18   104.70    26.50      4 o
   3   7  -9     5.14   -28.70    16.70      4 <
   0  11  -9     5.05    37.90    12.40      4 o
   8  -1  -8     8.96    29.50    10.00      4 <
   5   3  -8    33.72     5.50    22.50      4 <
   2   7  -8    58.10    12.20    20.70      4 <
   0  10  -8     7.60    24.00    11.20      4 <
   7  -1  -7    10.04    32.80    13.40      4 <
   4   3  -7  1385.10   494.80    47.20      4 o
   1   7  -7    54.28    90.00    25.20      4 o
  -1  10  -7    16.51     8.10    15.00      4 <
   6  -1  -6    60.29    94.90    25.00      4 o
   3   3  -6   102.35   589.60    49.70      4 o
   1   6  -6    47.69    45.90    25.90      4 <
  -3  12  -6     3.70     3.20    14.30      4 <
   9  -6  -5     2.66    -5.20     7.10      4 <
   6  -2  -5    23.12    48.40    19.40      4 <
   0   6  -5   134.16   282.00    39.10      4 o
  -2   9  -5    54.76     2.30    19.90      4 <
  -4  12  -5     0.91    21.30    11.10      4 <
   9  -7  -4     1.01     4.80    10.40      4 <
   8  -6  -4     9.80     9.40     9.90      4 <
   5  -2  -4   123.41    87.60    29.10      4 o
   2   2  -4  2198.20  3334.30   104.30      4 o
  -5  12  -4     0.65     1.60    10.60      4 <
   9  -8  -3     0.72    11.40     6.80      4 <
   8  -7  -3     3.66   -14.70    12.00      4 <
  -1   5  -3   475.19   475.10    48.20      4 o
  -3   8  -3    16.96     8.80    25.00      4 <
  -5  11  -3     0.79   -20.80    10.30      4 <
   8  -8  -2     6.78   -15.70    11.70      4 <
   7  -7  -2     2.66    10.00    13.00      4 <
   4  -3  -2   230.97   149.40    35.80      4 o
   1   1  -2 14650.00 14184.50   206.40      4 o
  -4   8  -2    18.13    63.60    19.60      4 o
  -6  11  -2     1.23     7.40    11.50      4 <
   7  -8  -1     1.73    11.40    13.20      4 <
  -2   4  -1   519.91   428.80    51.90      4 o
  -4   7  -1    17.09    39.50    22.80      4 <
  -6  10  -1     0.79     6.80    11.40      4 <
   7  -9   0    15.33    -0.20    14.90      4 <
   6  -8   0     5.14    31.60    14.90      4 <
   3  -4   0    71.20   121.50    35.90      4 o
   6  -9   1     3.40     8.00    14.50      4 <
  -3   3   1   177.02   124.30    43.80      4 <
  -5   6   1    30.53   -62.20    24.20      4 <
  -7   9   1     5.81   -12.90    13.80      4 <
   6 -10   2     2.07    20.90    13.20      4 <
   2  -5   2    77.06    85.20    35.10      4 <
   6 -11   3     1.57     6.00    10.00      4 <
   5 -10   3     3.54    14.80    12.70      4 <
   2  -6   3   248.07   170.80    37.90      4 o
  -6   5   3    11.41    32.70    20.50      4 <
  -8   8   3     2.19   -19.50     9.50      4 <
   5 -11   4     2.90     8.50    11.10      4 <
  -4   1   4    30.92   123.40    31.50      4 o
  -6   4   4    17.46    32.70    21.40      4 <
  -8   7   4     2.43    33.20    12.70      4 <
   5 -12   5     1.69    18.90     9.40      4 <
   1  -7   5   127.39     9.20    29.10      4 <
  -2  -3   5   525.90   117.10    43.20      4 <
   4 -12   6     0.36    22.10    10.40      4 <
   1  -8   6     3.17    30.50    19.10      4 <
  -2  -4   6    33.98   -23.60    31.80      4 <
  -7   3   6    16.11    -2.90    18.80      4 <
   1  -9   7    12.00    73.20    19.60      4 o
  -2  -5   7    75.74    43.20    26.90      4 <
  -5  -1   7    91.35    28.90    24.50      4 <
  -7   2   7     5.15    56.00    19.60      4 <
   1 -10   8     6.33   -38.20    14.30      4 <
   0  -9   8     2.07    23.90    16.70      4 <
  -3  -5   8    64.82    25.50    21.80      4 <
  -5  -2   8     3.65    42.10    20.50      4 <
  -7   1   8     5.49   -34.80    18.90      4 <
   0 -10   9     5.59    42.80    15.90      4 <
  -3  -6   9    95.48    16.80    17.50      4 <
  -5  -3   9     4.98   -30.20    23.60      4 <
  -8   1   9     3.91     0.60    17.10      4 <
  -3  -7  10     6.94     5.20    17.00      4 <
  -6  -3  10     8.02    17.10    17.00      4 <
  -3  -8  11     3.43     8.60    14.10      4 <
  -6  -4  11     2.32    32.60    15.70      4 <
   5   6 -11    13.44     7.10    11.30      5 <
   7   2 -10     1.75    14.20    11.50      5 <
   5   5 -10    48.09    29.50    15.40      5 <
   3   8 -10     2.18   -29.20    18.00      5 <
   7   1  -9     3.32   -23.10    12.30      5 <
   4   5  -9    32.67    47.40    18.30      5 <
   2   8  -9    10.47    14.50    17.10      5 <
   6   1  -8     6.80   -15.20    13.50      5 <
   8  -3  -7     6.65   -16.10    13.90      5 <
   3   4  -7   273.54    32.80    28.70      5 <
   1   7  -7    21.62    13.50    24.40      5 <
  -1  10  -7     8.10    15.30    15.40      5 <
   8  -4  -6     4.54    -4.00    15.40      5 <
   5   0  -6    29.64    -9.90    19.30      5 <
  -3  12  -6     4.55    -4.30    11.30      5 <
   8  -5  -5    13.79     4.80    11.10      5 <
   7  -4  -5    20.06   -12.60    15.30      5 <
   2   3  -5   365.54   160.90    38.80      5 o
   0   6  -5    48.73   162.20    33.60      5 o
  -2   9  -5    21.16    -7.50    20.70      5 <
  -4  12  -5     0.46    32.70    12.80      5 <
   7  -5  -4    56.31    39.90    18.20      5 <
   4  -1  -4    23.89    72.80    26.70      5 <
  -4  11  -4     5.88   -12.30    12.80      5 <
   7  -6  -3    15.27   -24.70    20.30      5 <
   1   2  -3   515.48    82.60    53.80      5 <
  -1   5  -3   530.53   596.80    55.90      5 o
  -3   8  -3    30.82     2.30    24.30      5 <
  -5  11  -3     1.83   -17.70    11.10      5 <
   6  -6  -2    22.38   -28.70    18.70      5 <
  -5  10  -2    53.12   -67.20    20.20      5 <
   6  -7  -1    36.73    46.80    20.90      5 <
   3  -3  -1   167.89   362.10    46.80      5 o
  -4   7  -1    40.60   -27.00    23.10      5 <
   6  -8   0     3.65    -7.90    13.80      5 <
   5  -7   0    26.53     9.90    22.00      5 <
  -4   6   0    59.13    95.70    22.00      5 o
  -6   9   0    16.91    -1.00    16.20      5 <
   5  -8   1     5.61    -9.40    20.30      5 <
   2  -4   1   486.51   860.40    61.00      5 o
  -6   8   1     2.12    18.00    16.40      5 <
   5  -9   2     6.36    18.40    15.10      5 <
   2  -5   2    19.69    93.30    35.10      5 <
  -3   2   2    34.81    45.10    39.30      5 <
  -5   5   2    23.11    66.50    23.70      5 <
  -8  10   2     0.50   -20.50    13.10      5 <
   5 -10   3     1.75   -65.30    16.20      5 <
  -1  -2   3   524.02    38.80    63.70      5 <
  -3   1   3   106.37   173.20    41.30      5 o
  -5   4   3    23.81    22.30    26.10      5 <
  -7   7   3    18.19    29.30    17.20      5 <
   5 -11   4     5.03    -7.50    13.40      5 <
   4 -10   4    16.77    22.70    15.10      5 <
  -1  -3   4    16.44   -34.70    43.70      5 <
  -7   6   4     6.41    -9.60    15.90      5 <
   5 -12   5     2.91    -3.60     8.40      5 <
   4 -11   5     4.75   -18.70    11.80      5 <
   1  -7   5   130.50    39.70    25.70      5 <
   4 -12   6     0.26    20.10    11.10      5 <
   1  -8   6     0.84    39.50    15.90      5 <
  -4  -1   6     1.90   -41.20    28.50      5 <
  -6   2   6     1.14     4.20    21.90      5 <
  -8   5   6     2.19    13.60    12.10      5 <
   1  -9   7    13.81    28.00    18.40      5 <
  -2  -5   7    69.00    50.30    27.00      5 <
  -4  -2   7    56.08    -8.90    26.90      5 <
  -6   1   7    74.99    86.30    25.00      5 o
  -8   4   7     4.68    34.50    15.30      5 <
   1 -10   8     4.26     4.70    12.20      5 <
  -2  -6   8    36.34    22.00    25.20      5 <
  -4  -3   8   631.93   295.10    37.50      5 o
  -6   0   8     7.56   -25.20    20.60      5 <
  -8   3   8    40.46    -1.50    14.60      5 <
  -2  -7   9     1.77     9.20    20.00      5 <
  -4  -4   9     6.05    51.50    23.20      5 <
  -8   2   9     2.21    23.40    12.90      5 <
  -2  -8  10     0.97    25.40    16.90      5 <
  -7  -1  10     5.64     2.60    15.20      5 <
  -5  -5  11     6.89    37.90    17.00      5 <
   5   5 -11     1.64    45.90    12.70      7 o
   3   8 -11     4.07     6.10    11.80      7 <
   7   1 -10     2.37    16.10     9.20      7 <
   5   4 -10    76.20    24.50    17.30      7 <
   3   7 -10     4.34    -6.00    15.10      7 <
   1  10 -10     0.26   -23.80    12.20      7 <
   7   0  -9    12.40     6.90    13.90      7 <
   1   9  -9     0.39    20.50    11.10      7 <
   6   0  -8     6.69     9.70    15.10      7 <
   4   3  -8   602.84   218.70    32.40      7 o
   2   6  -8    21.85    14.60    18.60      7 <
  -1  11  -8     0.54     1.40    12.10      7 <
   8  -4  -7    10.40    -8.70    11.40      7 <
   6  -1  -7   121.36    20.10    18.00      7 <
   4   2  -7    39.28     2.00    26.60      7 <
   2   5  -7    71.75    29.30    19.90      7 <
   0   8  -7     3.31     8.60    19.60      7 <
   8  -5  -6     1.66   -12.50     8.50      7 <
  -2  10  -6     3.37    15.00    15.00      7 <
   8  -6  -5     5.92    11.60    12.10      7 <
   3   1  -5    23.09    79.30    37.50      7 <
   1   4  -5     9.79   -88.00    27.70      7 <
  -2   9  -5    36.98   -20.60    22.40      7 <
  -4  12  -5     1.45    18.70    13.90      7 <
   8  -7  -4     1.83     3.70     6.80      7 <
   5  -3  -4    17.70    77.50    21.90      7 o
   3   0  -4     8.57   -38.90    32.60      7 <
   1   3  -4    16.38    23.50    39.30      7 <
  -1   6  -4   217.50   102.80    32.90      7 o
  -4  11  -4     6.52    40.30    11.10      7 o
   7  -7  -3    15.83    -4.30    14.40      7 <
   5  -4  -3    13.51    47.80    21.40      7 <
  -1   5  -3   595.54   980.10    62.90      7 o
  -3   8  -3    31.16    24.80    21.30      7 <
   7  -8  -2    13.20    -0.70    13.20      7 <
  -3   7  -2     1.86   -33.00    22.80      7 <
  -6  12  -2     0.91    -7.80    12.60      7 <
   7  -9  -1     5.23    10.60    14.50      7 <
  -5   9  -1     4.00    13.00    17.40      7 <
   7 -10   0     0.37   -19.90    13.00      7 <
   2  -3   0    39.85    61.90    42.60      7 <
  -5   8   0     7.22     2.50    20.60      7 <
   7 -11   1     0.59    14.90    10.40      7 <
   4  -7   1     5.79     4.50    19.60      7 <
   2  -4   1   520.04   554.20    55.40      7 o
  -2   2   1   126.84   242.10    53.20      7 o
  -7  10   1     1.39    12.50    13.80      7 <
   4  -8   2    12.91    34.10    21.30      7 <
   2  -5   2    13.65    69.40    37.30      7 <
  -4   4   2   357.50   299.00    44.60      7 o
  -7   9   2    13.41     9.10    16.70      7 <
   4  -9   3     0.58    34.20    18.20      7 <
  -4   3   3   143.58   120.20    37.30      7 o
  -6   6   3     1.53    43.10    20.50      7 <
  -7   8   3     4.83    10.70    15.00      7 <
   4 -10   4    12.14    25.10    15.20      7 <
  -6   5   4    16.31    15.60    21.50      7 <
   4 -11   5     8.08    -1.70    12.20      7 <
  -6   4   5     5.86     9.10    21.20      7 <
   4 -12   6     0.16     3.20    12.50      7 <
   2  -9   6    18.66    50.10    18.90      7 <
  -6   3   6    85.76   -16.00    21.30      7 <
  -8   6   6     5.98    -6.20    12.80      7 <
   2 -10   7     1.39   -23.30    14.30      7 <
  -8   5   7    10.32    14.90    10.00      7 <
   2 -11   8     7.23    46.20    11.50      7 o
  -1  -7   8     1.15   -23.00    23.80      7 <
  -3  -4   8     7.52     1.70    28.90      7 <
  -8   4   8     8.68     8.60    12.80      7 <
  -1  -8   9     2.53   -22.50    18.90      7 <
  -3  -5   9     7.64    33.40    21.80      7 <
  -5  -2   9    42.03    66.50    20.40      7 o
  -8   3   9    21.55    21.90    15.00      7 <
  -1  -9  10     2.58    18.70    13.70      7 <
  -3  -6  10     6.84   -36.40    18.00      7 <
  -5  -3  10     5.05    15.40    18.90      7 <
  -3  -7  11     7.35    18.40    15.80      7 <
  -5  -4  11    37.71   -20.00    17.20      7 <
   6   3 -11     1.08    16.00    10.50      8 <
   4   6 -11     0.39   -23.40    13.20      8 <
   6   2 -10     0.96    -3.20    10.00      8 <
   4   5 -10     2.13     0.10    13.20      8 <
   2   8 -10     1.98    20.10    11.00      8 <
   8  -2  -9     4.61    -1.70     6.70      8 <
   2   7  -9     4.73     5.40    16.90      8 <
   0  10  -9     2.54    -5.60     8.90      8 <
   7  -2  -8     4.39   -17.90    11.20      8 <
   5   1  -8     5.03     0.50    14.60      8 <
   3   4  -8     4.74    23.00    20.90      8 <
   0   9  -8     0.49   -10.20    12.70      8 <
   7  -3  -7     2.18    22.10    12.30      8 <
   5   0  -7    43.45     7.40    16.80      8 <
   3   3  -7   178.12    42.00    30.00      8 <
   1   6  -7    46.62    48.00    24.20      8 <
  -2  11  -7     0.58    30.90    11.80      8 <
   7  -4  -6    19.81    25.60    15.10      8 <
   5  -1  -6    18.76    25.90    26.00      8 <
   1   5  -6   103.73    57.90    27.50      8 <
  -2  10  -6     2.04    17.10    17.90      8 <
   7  -5  -5    26.69     4.30    15.40      8 <
  -1   7  -5   136.00    93.30    26.70      8 o
  -4  12  -5     1.59    -9.40    14.70      8 <
   7  -6  -4     7.21   -15.50    16.20      8 <
  -1   6  -4   211.30    60.50    29.00      8 <
  -4  11  -4     3.38    -4.70    11.70      8 <
  -3   8  -3    29.07   -10.10    23.00      8 <
   4  -4  -2   431.90   649.10    46.70      8 o
   2  -1  -2   855.02   690.70    64.00      8 o
  -3   7  -2     2.59    18.60    24.20      8 <
  -6  12  -2     0.65    -1.60     8.70      8 <
   4  -5  -1     6.77   -56.30    26.90      8 <
   2  -2  -1   252.83    73.80    49.50      8 <
  -6  11  -1     0.74    -4.70    10.80      8 <
   4  -6   0    87.05    -7.50    20.50      8 <
   2  -3   0    66.55    13.00    45.80      8 <
  -5   8   0     2.83    36.20    18.40      8 <
  -6  10   0    18.90    35.20    15.60      8 <
   7 -11   1     0.45     7.30     5.90      8 <
   4  -7   1     2.77   -34.00    19.90      8 <
   2  -4   1   561.11   559.10    54.00      8 o
  -5   7   1    27.80    51.50    23.50      8 <
   4  -8   2    13.57     4.80    19.30      8 <
   2  -5   2    12.26   -21.60    36.90      8 <
  -2   1   2   824.50   832.20    70.90      8 o
  -5   6   2     8.16    63.20    23.00      8 <
   4  -9   3     0.50    54.70    18.20      8 o
   2  -6   3    12.94   -39.00    27.90      8 <
  -2   0   3   476.73   679.90    69.60      8 o
  -7   8   3     4.58    -8.10    13.80      8 <
   4 -10   4    14.09     4.90    11.20      8 <
   2  -7   4     1.80   -13.10    22.10      8 <
  -2  -1   4   640.83   730.00    66.10      8 o
  -7   7   4     5.70     7.30    14.00      8 <
  -8   9   4    12.37    34.90    11.80      8 <
   4 -11   5     2.68     1.50     9.40      8 <
   2  -8   5     2.95    50.90    22.30      8 <
   0  -5   5   115.95   249.40    36.20      8 o
  -2  -2   5  4126.40  3704.60   118.30      8 o
  -4   1   5    57.14    67.10    29.50      8 <
  -7   6   5     6.65    42.00    15.50      8 <
   4 -12   6     0.29   -23.70     9.80      8 <
   2  -9   6    13.87    32.50    18.80      8 <
   0  -6   6     2.86    93.90    30.30      8 o
  -2  -3   6    84.12    58.40    40.10      8 <
  -4   0   6    66.32    95.20    32.00      8 <
  -7   5   6    21.42    34.60    18.90      8 <
   2 -10   7     0.09     8.90    14.00      8 <
   0  -7   7    28.30    -7.20    24.10      8 <
  -2  -4   7   109.18   -37.50    29.50      8 <
  -4  -1   7    10.97    32.60    27.20      8 <
  -7   4   7    10.10    10.40    16.20      8 <
   2 -11   8     2.45    14.30    10.00      8 <
   0  -8   8     4.71    14.20    20.40      8 <
  -2  -5   8    40.54    -8.40    26.10      8 <
  -4  -2   8     9.50    31.70    28.70      8 <
  -7   3   8     5.15   -26.70    13.90      8 <
   0  -9   9     3.40    22.00    16.90      8 <
  -2  -6   9     4.80    11.40    23.30      8 <
  -4  -3   9    29.73    24.40    22.30      8 <
  -7   2   9     2.27    12.40    12.80      8 <
  -2  -7  10    21.42   -30.40    16.90      8 <
  -4  -4  10    24.64   -27.30    23.00      8 <
  -7   1  10    42.42    10.90    17.70      8 <
  -2  -8  11     8.40    18.60    13.40      8 <
  -4  -5  11     0.42    10.10    16.00      8 <
  -7   0  11     3.92     9.70    13.80      8 <
  -5  -4  12     0.94   -16.10    13.80      8 <
   7   1 -11    16.69    -5.10     7.90      9 <
   5   4 -11    33.63   -10.00    12.60      9 <
   3   7 -11     2.92     0.20     9.60      9 <
   7   0 -10    33.95    23.60    12.00      9 <
   5   3 -10     1.73    19.60    14.60      9 <
   3   6 -10     7.50    43.30    16.10      9 <
   1   9 -10     3.02     2.30    12.30      9 <
   7  -1  -9     1.50     5.70    11.10      9 <
   3   5  -9     3.40    29.70    17.60      9 <
   1   8  -9     2.83   -32.20    18.00      9 <
   1   7  -8    10.94    18.20    20.20      9 <
  -1  10  -8     4.14    32.20    13.00      9 <
  -1   9  -7    20.45     6.40    19.10      9 <
   6  -3  -6    50.17    26.30    14.20      9 <
   4   0  -6    37.12   -69.60    28.80      9 <
  -1   8  -6     2.30    54.60    18.90      9 <
   6  -4  -5     6.84     2.90    18.20      9 <
   4  -1  -5    89.50    -2.00    24.60      9 <
   2   2  -5  3994.20  3647.30   106.80      9 o
  -3  10  -5     6.22    31.80    17.00      9 <
  -4  12  -5     0.61   -15.10    10.90      9 <
   6  -5  -4    25.01    44.90    18.60      9 <
   4  -2  -4    27.28    13.90    27.50      9 <
   2   1  -4   478.67   590.90    57.50      9 o
  -3   9  -4    13.18     5.00    19.40      9 <
   6  -6  -3     1.42   -14.20    17.40      9 <
   4  -3  -3   115.97   159.60    29.80      9 o
   2   0  -3   390.44   453.70    57.70      9 o
  -3   8  -3    27.66   -19.60    21.60      9 <
   6  -7  -2    19.83   -10.30    19.10      9 <
   4  -4  -2   295.63   330.40    42.40      9 o
   2  -1  -2   559.51   552.70    61.70      9 o
  -3   7  -2     2.69    15.80    23.50      9 <
  -6  12  -2     0.29    16.50    10.20      9 <
   6  -8  -1     5.00     8.50    14.20      9 <
   4  -5  -1     1.93   -50.70    23.50      9 <
   2  -2  -1   139.59    87.10    49.00      9 <
   0   1  -1   632.95  1084.20    93.80      9 o
  -5   9  -1     0.60    22.10    18.10      9 <
  -6  11  -1     0.99    12.20    13.40      9 <
   7 -10   0     0.69    -4.20    10.10      9 <
   4  -6   0    67.00    67.10    20.00      9 o
   2  -3   0    33.20   105.70    42.80      9 <
  -5   8   0     8.24    15.10    17.20      9 <
   7 -11   1     0.46    -7.50     7.80      9 <
   4  -7   1     6.20   -15.40    21.30      9 <
   2  -4   1   504.39   578.20    55.70      9 o
   0  -1   1   586.02   610.70   118.60      9 o
  -5   7   1    62.91    10.00    24.20      9 <
   4  -8   2    13.50   -26.30    23.50      9 <
   2  -5   2    19.76   -15.50    36.90      9 <
   0  -2   2   783.41   342.20    75.80      9 o
  -5   6   2    10.13    17.20    19.90      9 <
   2  -6   3    17.00    40.60    27.30      9 <
   0  -3   3    62.56    94.60    48.90      9 <
  -5   5   3    12.98    16.90    22.90      9 <
   5 -11   4     3.38     9.80    10.70      9 <
   2  -7   4     1.27    11.40    21.40      9 <
   0  -4   4     8.68    54.00    37.10      9 <
  -5   4   4   130.01    28.90    26.00      9 <
  -8   9   4    11.07     3.10    10.60      9 <
   5 -12   5     3.50   -32.70    10.50      9 <
  -5   3   5   190.45    23.60    35.70      9 <
  -8   8   5     2.36     4.40    10.60      9 <
  -5   2   6    15.06    33.90    23.00      9 <
  -8   7   6     5.32    22.90    12.20      9 <
   3 -11   7    19.98    -4.10     6.10      9 <
  -5   1   7    53.23    81.70    27.30      9 <
  -8   6   7     2.76    21.50    10.30      9 <
   1  -9   8     2.85    -8.30    15.40      9 <
  -3  -3   8   155.15    90.20    31.80      9 <
  -5   0   8    84.46    11.20    22.90      9 <
  -8   5   8     3.13     4.90    10.60      9 <
   1 -10   9     4.78   -32.80    13.90      9 <
  -1  -7   9     7.85   -24.80    17.30      9 <
  -3  -4   9     1.06   -24.20    22.10      9 <
  -5  -1   9     1.60     0.80    18.50      9 <
  -1  -8  10    12.17    45.50    15.20      9 <
  -3  -5  10     4.06    28.40    17.60      9 <
  -5  -2  10     6.12    14.00    16.40      9 <
  -1  -9  11     4.60     3.50     9.70      9 <
  -3  -6  11     3.45   -11.20    16.80      9 <
  -5  -3  11     6.35     0.80    14.80      9 <
  -6  -1  11     9.92     8.70    13.70      9 <
   5   3 -12     0.28    -5.90     8.70     13 <
   5   2 -11     1.15     3.80     7.50     13 <
   2   7 -11     0.56    22.00     9.80     13 <
   1   9 -11     4.09    -0.60     6.80     13 <
   5   1 -10     1.32     3.40    13.80     13 <
   2   6 -10     2.68   -15.60    12.80     13 <
   1   8 -10     9.43     5.70    10.30     13 <
   0  10 -10     1.81    -7.20     7.40     13 <
   5   0  -9    26.11    15.20    14.40     13 <
   2   5  -9     2.17   -28.60    16.30     13 <
   1   7  -9     2.36   -10.90    18.40     13 <
   5  -1  -8    12.69    59.60    20.30     13 <
   2   4  -8     9.88    32.30    18.70     13 <
   1   6  -8     9.57    25.00    19.70     13 <
   7  -5  -7    37.58     8.20    13.50     13 <
   5  -2  -7    26.79    49.00    16.60     13 <
   1   5  -7    14.20    11.50    20.10     13 <
   7  -6  -6     5.61    16.00    13.60     13 <
   5  -3  -6    24.83    28.90    18.80     13 <
   1   4  -6     5.10    43.40    25.30     13 <
   7  -7  -5     8.84    -0.50     9.00     13 <
   1   3  -5    33.25    31.20    31.60     13 <
  -4  12  -5     0.71    18.30    10.00     13 <
   7  -8  -4     0.93    -4.10    10.90     13 <
   4  -3  -4   145.33   127.60    26.60     13 o
   1   2  -4   656.38  1125.00    65.70     13 o
  -4  11  -4     1.44     3.20     9.80     13 <
   4  -4  -3   128.99   114.10    31.00     13 o
   1   1  -3 13467.00 13508.10   196.00     13 o
  -4  10  -3     0.85   -27.20    15.90     13 <
  -5  12  -3     1.10     6.50    10.90     13 <
   6  -8  -2     1.23    24.30    17.10     13 <
   4  -5  -2   167.81    65.20    28.50     13 <
  -4   9  -2     9.38    -8.90    17.80     13 <
  -5  11  -2     1.61   -15.60    12.40     13 <
   6  -9  -1     2.71    19.00    10.80     13 <
  -4   8  -1    10.93   -18.40    20.30     13 <
  -5  10  -1     2.62    20.50    11.80     13 <
  -6  12  -1     0.99   -11.00     8.00     13 <
   6 -10   0    30.56    -7.90    12.50     13 <
   3  -5   0    65.13    47.50    26.50     13 <
  -5   9   0     8.85     3.00    15.60     13 <
  -6  11   0     1.23    12.30     9.70     13 <
   5  -9   1     2.08    -3.10    15.50     13 <
   3  -6   1     7.42   -42.00    20.90     13 <
  -5   8   1     0.85    21.70    17.40     13 <
  -6  10   1     0.60     3.90    12.20     13 <
   5 -10   2    43.71    27.80    13.90     13 <
  -5   7   2     8.52    25.90    17.60     13 <
  -6   9   2     0.94   -25.40    16.10     13 <
  -7  11   2     2.12     3.70    10.00     13 <
   5 -11   3     2.37    -5.20    13.20     13 <
   2  -6   3    21.69    20.10    24.90     13 <
  -1  -1   3 13099.00 12629.10   199.60     13 o
  -6   8   3     9.79    -7.60    14.40     13 <
  -7  10   3     1.71   -19.90    11.90     13 <
   4 -10   4    26.17    -7.40    11.40     13 <
  -6   7   4     8.25   -19.10    17.50     13 <
  -7   9   4     1.35    16.80    10.10     13 <
   4 -11   5    14.49    -7.70    13.60     13 <
   1  -6   5    19.67    33.30    23.10     13 <
  -2  -1   5   799.93   368.80    52.80     13 o
  -7   8   5     1.60    -1.60    10.90     13 <
   3 -10   6     0.36     8.40    10.70     13 <
   1  -7   6    32.06    84.20    24.10     13 o
  -3   0   6    18.98    55.00    32.20     13 <
  -7   7   6    12.68   -16.80    12.20     13 <
   3 -11   7    20.54    29.80    10.80     13 <
   0  -6   7    29.36    74.90    24.70     13 o
  -3  -1   7   135.30    78.30    33.10     13 <
   2 -10   8     5.45    16.30     9.40     13 <
   0  -7   8     4.78    11.10    18.50     13 <
  -4   0   8    26.42    38.60    23.10     13 <
  -1  -6   9     4.14   -91.10    21.60     13 <
  -4  -1   9    45.85   -63.90    19.60     13 <
  -5   1   9    11.50    75.30    19.10     13 o
  -1  -7  10     6.22    31.90    13.20     13 <
  -5   0  10     0.53   -26.00    16.70     13 <
  -6   2  10    24.40   -29.00    12.70     13 <
  -2  -6  11     0.92    44.30    15.80     13 <
  -5  -1  11     0.94     3.60    13.30     13 <
  -6   1  11     4.97   -48.00    14.80     13 <
  -2  -7  12     1.53    23.00    14.20     13 <
  -3  -5  12     1.91    12.60    12.90     13 <
  -6   0  12     1.36   -14.80    10.00     13 <
   4   4 -12     9.65    -1.40    10.70     14 <
   3   6 -12     3.46    11.90     9.10     14 <
   4   3 -11     2.86    15.20    16.70     14 <
   3   5 -11    12.69    -8.50     9.00     14 <
   7  -3 -10    13.49     0.20     8.20     14 <
   4   2 -10     8.01    31.50    16.40     14 <
   3   4 -10    10.01    -0.30    17.00     14 <
   7  -4  -9     2.49    -6.20     5.90     14 <
   6  -2  -9    15.09    13.40     8.20     14 <
   3   3  -9     9.66    88.20    20.80     14 o
   6  -3  -8     9.78    -7.70     9.80     14 <
   3   2  -8    32.04    59.00    26.30     14 <
  -2  11  -8     2.37     6.90     9.30     14 <
   6  -4  -7     5.92    12.20    13.10     14 <
   3   1  -7    68.59    85.60    27.80     14 o
  -3  12  -7     0.62    10.50     9.80     14 <
   6  -5  -6     6.88   -36.50    13.50     14 <
   2   2  -6   234.15   591.10    53.90     14 o
  -3  11  -6     0.95    -2.70    11.20     14 <
   2   1  -5   595.78   624.20    54.60     14 o
  -3  10  -5     3.18    22.70    13.80     14 <
  -4  12  -5     0.49    27.60    11.70     14 <
   5  -5  -4    16.86    52.60    19.20     14 <
   2   0  -4   505.24   509.90    54.70     14 o
  -4  11  -4     1.20    10.40    10.80     14 <
   7  -9  -3     1.01   -24.00     8.90     14 <
   5  -6  -3    15.17   -12.20    19.90     14 <
  -4  10  -3     1.53    -8.40    12.80     14 <
  -5  12  -3     0.33     3.30    11.30     14 <
   7 -10  -2     3.25    32.20    10.10     14 o
   1   0  -2  3675.30  3388.70   120.60     14 o
  -5  11  -2     1.05   -15.00     8.80     14 <
   7 -11  -1     0.34    12.20     8.00     14 <
   4  -6  -1     9.71    12.40    19.20     14 <
  -6  12  -1     3.61     6.00     7.70     14 <
   6 -10   0    18.18     6.90    11.70     14 <
   6 -11   1     1.02     9.30     8.80     14 <
   3  -6   1    11.98   -32.50    22.60     14 <
   5 -10   2    28.38    12.40    14.50     14 <
  -1   0   2  3852.40  3673.30   121.90     14 o
   5 -11   3     0.61    16.80     9.10     14 <
   2  -6   3     5.43    85.70    27.10     14 o
  -2   1   3    39.02   104.90    45.00     14 <
   4 -10   4     9.68     3.00    12.00     14 <
  -3   2   4    60.24   109.30    39.00     14 <
   4 -11   5     7.32   -10.40    11.20     14 <
   1  -6   5    21.77     3.00    22.50     14 <
  -3   1   5    71.86    85.30    33.60     14 <
  -4   3   5   330.78   216.20    39.20     14 o
   3 -10   6     0.89    15.90    13.10     14 <
   0  -5   6    18.03     8.20    25.50     14 <
  -4   2   6    53.50    31.70    27.50     14 <
  -5   4   6     9.41    -2.20    19.90     14 <
   3 -11   7    16.27    10.50     9.90     14 <
   0  -6   7    23.98   -28.70    20.20     14 <
  -5   3   7    51.72    14.40    25.60     14 <
  -6   5   7     3.19   -30.70    15.20     14 <
  -7   7   7     3.45     1.10    12.00     14 <
   2 -10   8     1.14     4.70    12.20     14 <
  -1  -5   8     2.48    39.80    22.40     14 <
  -6   4   8     6.85     7.80    15.00     14 <
  -7   6   8     2.98   -10.10    11.60     14 <
   1  -9   9     0.97    -0.70    15.30     14 <
  -2  -4   9    21.80    -1.00    21.30     14 <
  -7   5   9     1.45    -4.80    14.70     14 <
  -3  -3  10    16.20    28.00    18.50     14 <
   0  -9  11     0.20    10.30    11.10     14 <
  -3  -4  11     4.31   -13.20    16.50     14 <
  -4  -2  11     0.88    21.10    16.20     14 <
  -1  -8  12     2.25    13.90    10.80     14 <
  -4  -3  12     1.35   -39.70    14.60     14 <
  -5  -1  12     6.73   -27.30    14.10     14 <
   5   1 -12    12.47     5.40     9.50     16 <
   4   3 -12     4.89     2.00    12.30     16 <
   3   5 -12     6.41    28.90    11.30     16 <
   2   7 -12     4.04    -2.50     9.60     16 <
   4   2 -11     1.38    11.90    13.20     16 <
   3   4 -11    17.61     0.00    13.90     16 <
   2   6 -11     2.14   -34.20    13.60     16 <
   1   8 -11     2.55     1.00    11.40     16 <
   4   1 -10    24.54     7.00    15.90     16 <
   3   3 -10    59.12    12.90    16.00     16 <
   2   5 -10    26.84    -0.40    18.90     16 <
   1   7 -10     4.50     7.00    12.90     16 <
   0   9 -10     0.83   -23.20    13.60     16 <
   7  -5  -9     1.47     6.60     7.10     16 <
   3   2  -9    38.42   -42.80    19.50     16 <
   2   4  -9    67.76   -44.90    20.90     16 <
   1   6  -9     4.66    20.80    15.80     16 <
   0   8  -9     5.84    27.50    13.60     16 <
  -1  10  -9     4.71    26.90    10.80     16 <
   7  -6  -8    14.39    15.30     8.60     16 <
   6  -4  -8    45.96     7.80    14.90     16 <
   2   3  -8    12.87    48.70    25.00     16 <
   1   5  -8    18.76   -50.20    21.80     16 <
   0   7  -8     1.00   -30.70    18.50     16 <
  -1   9  -8    11.23   -34.70    12.70     16 <
  -2  11  -8    12.46    -7.50    11.10     16 <
   6  -5  -7    19.82    20.40    16.50     16 <
   1   4  -7   134.66    15.70    22.80     16 <
   0   6  -7    72.25     5.40    18.60     16 <
  -1   8  -7    51.80     6.40    16.10     16 <
  -2  10  -7     0.59    -4.50    13.30     16 <
  -3  12  -7     1.02    -4.00    11.40     16 <
   6  -6  -6    16.09   -21.70    12.40     16 <
   5  -4  -6    29.30    25.10    23.50     16 <
   0   5  -6    17.59    33.30    24.60     16 <
  -1   7  -6    62.83    60.20    21.50     16 <
  -2   9  -6    39.32    29.40    18.70     16 <
  -3  11  -6     3.90    -6.90    11.10     16 <
   5  -5  -5    86.91   101.50    24.60     16 o
  -2   8  -5     6.74    26.40    19.60     16 <
  -3  10  -5     6.64    23.50    19.20     16 <
  -4  12  -5     3.52    -6.70    10.40     16 <
   7  -9  -4     0.80    14.50    10.20     16 <
   4  -4  -4     5.25    22.20    24.10     16 <
   7 -10  -3     0.59     7.30     7.70     16 <
   3  -3  -3   669.25   836.10    57.20     16 o
   6  -9  -2     0.45    -7.20    13.90     16 <
   2  -2  -2   289.07    46.90    44.20     16 <
   6 -10  -1     0.31   -19.20    12.30     16 <
   5  -8  -1     1.98   -14.60    16.80     16 <
   5  -9   0    19.76   -33.10    17.30     16 <
  -5  10   0    12.29   -18.90    14.50     16 <
  -6  12   0     1.79   -12.10    12.30     16 <
   4  -8   1     4.73    18.10    18.90     16 <
  -2   3   1   171.26   311.80    47.80     16 o
  -3   5   1    31.43    61.10    30.40     16 <
  -4   7   1    70.36    41.40    22.60     16 <
  -5   9   1    29.59    35.10    20.50     16 <
  -6  11   1     2.46    20.00    11.70     16 <
   6 -12   2     0.65    -5.20     9.80     16 <
   3  -7   2     3.52   -45.30    21.60     16 <
  -3   4   2  2321.80  1939.40    82.10     16 o
  -4   6   2    11.54    28.50    27.50     16 <
  -5   8   2    34.02    42.50    20.40     16 <
  -6  10   2     1.28     5.80    11.20     16 <
   5 -11   3     2.10    -2.10    14.40     16 <
   2  -6   3    13.89    -4.10    25.10     16 <
   5 -12   4     1.94     5.00     9.20     16 <
   1  -5   4   296.83    35.20    31.20     16 <
   4 -11   5     6.85     8.20    10.00     16 <
   0  -4   5   260.74    96.00    36.40     16 <
   3 -10   6     0.65   -25.70    12.50     16 <
  -2  -1   6   360.28   927.00    64.50     16 o
  -6   7   6    35.16     3.70    14.10     16 <
  -7   9   6     3.75    -7.00     9.70     16 <
   2  -9   7   320.08    92.20    26.50     16 o
  -3   0   7   320.39   190.80    36.40     16 o
  -4   2   7    10.92    74.90    24.90     16 o
  -5   4   7    22.99    27.30    22.40     16 <
  -6   6   7     8.68    73.30    16.40     16 o
  -7   8   7     0.48    11.20     9.50     16 <
   1  -8   8     8.24    22.60    20.00     16 <
  -6   5   8    66.39   -28.10    18.10     16 <
  -7   7   8    34.45    -7.00     9.10     16 <
   0  -7   9     5.73    57.20    19.60     16 <
  -1  -5   9    26.42    14.80    23.10     16 <
  -1  -6  10     2.60    16.30    18.80     16 <
  -2  -4  10    31.03    88.70    24.70     16 o
  -3  -2  10    15.43    98.50    19.80     16 o
  -3  -3  11     4.78   -35.80    18.50     16 <
  -4  -1  11     9.17    27.90    15.20     16 <
  -5   1  11    16.81    23.60    14.90     16 <
  -6   3  11     0.67    39.80    16.30     16 <
  -5   0  12     7.99    21.60    13.30     16 <
  -2  -6  13     0.98    -5.00    13.90     16 <
   4   3 -13     0.41    19.20     8.20     18 <
   3   5 -13     1.09   -12.60     8.10     18 <
   5   0 -12     3.05    10.60     7.10     18 <
   4   2 -12     1.75    -3.50     7.70     18 <
   3   4 -12     1.88    -5.70    12.50     18 <
   2   6 -12     5.56   -10.90     8.70     18 <
   1   8 -12     2.04     0.40     7.50     18 <
   4   1 -11     5.00    19.30    10.40     18 <
   3   3 -11     3.47    23.70    14.70     18 <
   2   5 -11     1.28    13.20    11.60     18 <
   1   7 -11     0.69    -7.50    12.00     18 <
   0   9 -11     0.54    -5.60    10.60     18 <
   2   4 -10    17.65    22.00    14.00     18 <
   1   6 -10     0.46    20.10    12.90     18 <
   0   8 -10    10.45    18.50    13.10     18 <
  -1  10 -10     3.43    11.00     9.70     18 <
   6  -4  -9     8.61    14.80     9.00     18 <
   6  -5  -8    23.51     0.60     9.40     18 <
   5  -3  -8     5.20     3.60    14.60     18 <
   5  -4  -7     4.05   -22.90    15.80     18 <
   4  -2  -7     7.78   -61.30    17.30     18 <
   7  -8  -6    18.20   -23.20    10.30     18 <
   4  -3  -6    69.02    93.70    22.90     18 o
   3  -1  -6   216.18    92.10    25.90     18 o
  -3  11  -6     1.34   -12.10    11.60     18 <
   7  -9  -5     2.62    -6.40     9.80     18 <
   2   0  -5   985.87   656.70    53.50     18 o
   1   2  -5    19.63    57.00    31.90     18 <
   0   4  -5    98.72    55.30    32.90     18 <
  -1   6  -5    23.75    21.70    24.00     18 <
  -2   8  -5     2.14     8.00    19.80     18 <
  -3  10  -5     3.16     5.80    18.40     18 <
  -4  12  -5     1.01   -32.90    12.50     18 <
   6  -8  -4    13.37    20.80    10.20     18 <
  -1   5  -4   136.51   103.80    32.80     18 o
  -2   7  -4     1.93   -10.00    22.00     18 <
  -3   9  -4     8.46   -25.10    21.00     18 <
  -4  11  -4     5.78    26.80    10.90     18 <
   5  -7  -3    22.86    27.30    16.40     18 <
   7 -11  -2     7.58   -14.60    10.80     18 <
   4  -6  -2     1.13    -2.60    19.90     18 <
   3  -4  -2  1103.90  1406.10    71.70     18 o
   6 -10  -1     0.22    -7.10    12.70     18 <
   2  -3  -1    96.92   174.60    42.10     18 o
  -5  11  -1     8.73    -0.90    12.20     18 <
   6 -11   0     0.61    -2.50     8.80     18 <
   5  -9   0     9.19   -11.50    15.80     18 <
  -3   6   0     6.97    12.30    25.80     18 <
  -4   8   0     0.32    24.20    17.10     18 <
  -5  10   0     4.31    -7.00    13.70     18 <
  -6  12   0     0.86     5.90    11.40     18 <
   5 -10   1     1.98    16.10    14.60     18 <
   4  -8   1     0.74     9.00    20.30     18 <
  -4   7   1    40.88   -33.20    20.60     18 <
   3  -7   2     0.76    -1.40    18.90     18 <
   5 -11   3     0.67     6.20    13.90     18 <
   2  -6   3     4.39    -9.30    23.90     18 <
   1  -4   3    22.68  -100.80    35.20     18 <
  -6  10   3     4.68    -3.90    12.80     18 <
   5 -12   4     0.24     7.90    11.10     18 <
   4 -10   4    13.97    22.40     9.40     18 <
   0  -3   4    15.29    -5.20    39.80     18 <
  -1  -1   4   202.39   -20.80    52.50     18 <
  -5   7   4    51.16    -7.70    21.90     18 <
  -6   9   4     2.02   -26.40    13.00     18 <
   4 -11   5     5.93     9.20     9.70     18 <
   3  -9   5    43.91    12.40    17.80     18 <
  -4   4   5    41.15   -14.60    25.90     18 <
  -5   6   5    35.81    13.10    20.90     18 <
   2  -8   6    33.10    -1.90    20.40     18 <
   1  -7   7    66.46    94.70    24.00     18 o
   0  -5   7    56.34    29.90    25.50     18 <
  -2  -2   8    17.72   -13.70    23.20     18 <
  -3   0   8     2.79   -17.70    24.70     18 <
  -4   2   8     9.43   -16.60    19.60     18 <
  -5   4   8    47.53   -18.10    20.50     18 <
  -6   6   8     2.52     2.50    11.60     18 <
   2 -10   9     1.17    20.20    12.20     18 <
   1  -8   9     1.38    27.30    17.50     18 <
   1  -9  10     0.57     6.50    13.80     18 <
   0  -7  10     7.34    15.50    16.10     18 <
  -1  -6  11    20.38    -1.30    11.60     18 <
  -2  -4  11     1.77     7.70    18.00     18 <
  -3  -2  11     2.88   -10.30    19.20     18 <
  -4   0  11     7.91    20.90    13.60     18 <
  -5   2  11     1.87    22.80    15.40     18 <
  -6   4  11     2.73     0.10    12.10     18 <
  -4  -1  12     1.88    -1.50    14.00     18 <
  -5   1  12     3.34     9.50    14.00     18 <
   2   6 -13     1.54    19.50     8.30     19 <
   6  -3 -11     0.81     7.90     7.80     19 <
   5  -1 -11     8.84   -14.60    11.40     19 <
   5  -2 -10     3.60    -2.20    10.50     19 <
   4   0 -10    32.69    40.30    18.30     19 <
  -1  10 -10     4.29    13.60    12.00     19 <
   4  -1  -9     6.58   -22.40    16.40     19 <
   3   1  -9    15.13    22.40    21.70     19 <
   2   3  -9    26.34   -43.80    20.20     19 <
   1   5  -9    15.34    26.30    18.10     19 <
   0   7  -9     4.42    25.50    16.80     19 <
  -1   9  -9     1.60   -18.40    13.70     19 <
  -2  11  -9     3.80    -0.30     9.30     19 <
   1   4  -8    17.43   -13.40    17.90     19 <
   0   6  -8     5.09    -1.50    22.10     19 <
  -1   8  -8     9.64    49.20    16.70     19 <
  -2  10  -8     3.54    24.40    14.00     19 <
   6  -6  -7    13.78    18.30     9.90     19 <
   5  -5  -6    23.97   -12.80    18.70     19 <
   4  -4  -5    85.18   -44.90    25.50     19 <
   3  -2  -5   127.81    -9.80    28.40     19 <
  -3  10  -5     9.14    17.30    17.00     19 <
  -4  12  -5     0.98     5.50    12.90     19 <
   7 -10  -4     2.90    -6.00     8.70     19 <
   1   1  -4   459.50   108.50    47.40     19 <
   0   3  -4    18.70    63.90    34.90     19 <
  -1   5  -4   263.46    22.40    29.10     19 <
  -2   7  -4     2.30     7.40    22.20     19 <
  -3   9  -4    19.34   -25.00    21.00     19 <
  -4  11  -4     6.41     2.30    12.60     19 <
   6  -9  -3    14.21   -13.70    14.70     19 <
   5  -7  -3    40.85    16.40    20.40     19 <
   5  -8  -2    31.84    14.70    16.00     19 <
   4  -6  -2     2.68    -3.20    21.50     19 <
   3  -5  -1    32.13    61.00    29.90     19 <
  -5  11  -1    15.83    17.10    12.10     19 <
   6 -11   0     0.46     6.20    10.70     19 <
  -2   4   0   526.97   837.00    60.90     19 o
  -3   6   0    25.81    62.00    29.20     19 <
  -4   8   0    14.23    56.60    25.30     19 <
  -5  10   0     9.49   -38.60    15.50     19 <
   5 -10   1     2.04    27.70    12.30     19 <
   4  -8   1     4.66    15.80    20.10     19 <
   3  -7   2     2.18   -26.70    20.60     19 <
  -6  11   2     6.11    24.40    11.30     19 <
   1  -4   3    51.39   127.10    34.40     19 o
  -5   8   3   148.46   182.40    29.60     19 o
  -6  10   3    11.97    11.50    10.90     19 <
   5 -12   4     0.65    28.90    11.30     19 <
   4 -10   4    16.76     4.50    13.70     19 <
  -2   1   4  1862.50  1643.30    82.40     19 o
  -3   3   4    74.42    29.80    35.70     19 <
  -4   5   4    15.40    10.20    24.30     19 <
  -5   7   4    78.83    40.70    23.80     19 <
   3  -9   5    69.00     7.20    19.80     19 <
   1  -6   6    42.18    66.60    26.50     19 <
  -6   8   6    44.87    39.50    18.90     19 <
  -1  -3   7     9.30    60.60    33.50     19 <
  -2  -1   7    17.47    87.30    39.90     19 <
  -3   1   7     7.88    45.80    31.70     19 <
  -4   3   7     6.87    39.20    26.00     19 <
  -5   5   7    14.94    -4.80    21.20     19 <
  -6   7   7     1.89   -23.30    16.30     19 <
   3 -11   8     9.86     9.30     8.10     19 <
   2  -9   8    54.29    37.40    16.10     19 <
   1  -8   9     7.42   -11.60    16.10     19 <
   0  -6   9     7.88    46.70    22.30     19 <
  -1  -5  10     8.11    -1.20    18.80     19 <
  -2  -3  10    12.48   -34.50    20.70     19 <
  -3  -1  10   183.46    51.70    27.40     19 <
  -4   1  10     3.12   -28.60    19.00     19 <
  -5   3  10     3.86    15.00    20.10     19 <
  -6   5  10     9.86    -2.40    13.30     19 <
   1  -9  11    23.55    -7.50    12.90     19 <
   0  -8  12     2.24     1.70    11.10     19 <
  -1  -6  12     1.19    16.00    17.00     19 <
  -2  -4  12     8.68    30.40    18.30     19 <
  -2  -5  13     2.12   -46.20    14.20     19 <
  -3  -3  13     0.73   -14.60    13.60     19 <
  -4  -1  13     3.48     6.20    15.10     19 <
   5  -1 -12     5.22     5.20    10.90     20 <
   4   1 -12     0.90   -24.50    11.70     20 <
   2   5 -12     0.45     0.30    13.20     20 <
   1   7 -12     0.46    -5.50    11.40     20 <
   5  -2 -11     1.33   -13.70    12.10     20 <
   4   0 -11     7.14     9.20    13.70     20 <
   3   2 -11     2.43    -3.00    16.10     20 <
   2   4 -11     0.91     9.40    13.70     20 <
   1   6 -11    21.41    26.10    17.30     20 <
   0   8 -11     2.33    -9.00    14.00     20 <
   6  -6  -8     9.29    12.90    12.60     20 <
   5  -4  -8    57.17     9.80    15.50     20 <
  -1   8  -8     7.15    46.30    20.60     20 <
  -2  10  -8     1.34    23.60    16.40     20 <
   4  -3  -7     4.93    46.00    21.40     20 <
   3  -1  -7     5.93    13.80    24.70     20 <
   2   1  -7    15.38   136.20    30.90     20 o
   1   3  -7     3.76   -14.10    24.60     20 <
   0   5  -7    83.90    34.90    20.70     20 <
  -1   7  -7    82.46    21.50    23.50     20 <
   7  -9  -6     3.45     2.70     5.90     20 <
   7 -10  -5     0.94    -5.70     9.30     20 <
   6  -8  -5     8.36   -25.50    12.30     20 <
  -3  10  -5     8.17    32.00    17.40     20 <
  -4  12  -5     1.65     3.00    13.10     20 <
   5  -7  -4    64.48    22.90    23.70     20 <
   4  -5  -4    10.05    32.40    21.30     20 <
  -2   7  -4    12.12    58.90    23.90     20 <
  -3   9  -4    13.38   -18.70    16.60     20 <
   6 -10  -2     0.47   -32.30    11.50     20 <
  -5  12  -2     0.73    30.50    10.50     20 <
   5  -9  -1    25.89    54.40    14.70     20 o
   4  -7  -1    36.63   -50.00    21.30     20 <
  -3   7  -1     9.46    -2.80    25.80     20 <
  -4   9  -1     3.39     9.80    19.80     20 <
   1  -2   0  1137.80  1286.10    89.10     20 o
  -1   2   0  1141.90  1049.40    83.00     20 o
  -2   4   0   357.29   527.20    57.30     20 o
   6 -12   1     1.92     5.90     9.50     20 <
   5 -10   1     3.20   -19.70    14.90     20 <
  -6  12   1     1.37     1.00    11.70     20 <
   4  -9   2     5.21    45.10    20.50     20 <
   3  -7   2     2.82   -13.60    22.10     20 <
  -4   7   2     5.67   -30.00    22.10     20 <
  -5   9   2    29.85    36.80    22.90     20 <
   1  -4   3    23.25   136.90    40.60     20 o
   0  -2   3    56.05   329.10    65.00     20 o
  -1   0   3  6758.20  6683.30   156.60     20 o
  -2   2   3   180.59   141.20    42.60     20 o
  -3   4   3   924.20   835.80    64.70     20 o
   5 -12   4     0.39   -11.10     9.30     20 <
  -6  10   4     0.88   -19.60    11.70     20 <
   4 -11   5    11.04    16.90    11.00     20 <
   3  -9   5    59.92    30.50    20.00     20 <
   2  -7   5    63.12     6.20    23.70     20 <
  -4   5   5    26.07    29.20    25.90     20 <
  -5   7   5     0.85   -14.60    19.40     20 <
  -6   9   5     0.46   -19.00    16.30     20 <
   0  -4   6   242.59   118.20    37.50     20 o
  -1  -2   6   583.27   428.60    53.40     20 o
  -2   0   6   110.52   156.60    41.60     20 o
  -3   2   6    15.22    56.90    33.60     20 <
   3 -10   7     1.18    15.50    11.60     20 <
  -6   8   7     4.76    11.40    10.40     20 <
   2  -9   8    52.20     8.90    16.90     20 <
   1  -7   8     3.81    10.40    24.00     20 <
   0  -5   8   136.59    93.20    30.90     20 o
  -4   3   8    18.34   -67.50    23.50     20 <
  -5   5   8     3.08   -73.60    20.60     20 <
  -6   7   8     1.44   -22.90    14.80     20 <
  -6   6  10     0.39    10.40    15.40     20 <
   1  -9  11    17.11    -7.40    16.60     20 <
   0  -7  11     2.70    33.30    15.30     20 <
  -1  -5  11     6.16    44.70    20.10     20 <
  -2  -3  11    42.79     1.80    22.00     20 <
  -3  -1  11    28.92    -1.80    22.00     20 <
  -4   1  11     1.47    13.90    20.60     20 <
  -5   3  11     2.16     3.70    15.60     20 <
  -1  -6  13     5.60     1.50    15.50     20 <
  -2  -4  13    14.73    -8.30    16.20     20 <
  -3  -2  13    17.51    -3.60    17.70     20 <
  -4   0  13     2.60     9.60    15.00     20 <
   4   1 -13     1.39     3.80     8.20     21 <
   3   3 -13     0.60    -0.20    10.10     21 <
   2   5 -13     2.68    29.30     9.60     21 o
   6  -5 -10     4.72    23.70     9.80     21 <
   5  -3 -10     2.37    -8.60    11.10     21 <
   4  -1 -10     1.74     1.80    11.20     21 <
   1   5 -10     2.88   -15.20    18.20     21 <
   0   7 -10     7.08    14.70    14.60     21 <
  -1   9 -10     3.20   -10.10    14.60     21 <
   5  -4  -9    80.79    65.20    17.40     21 o
   4  -2  -9     5.15   -19.00    16.80     21 <
   3   0  -9    23.41   -26.20    22.90     21 <
   2   2  -9     6.84    26.50    25.50     21 <
   1   4  -9    19.61     8.00    22.50     21 <
   6  -7  -7     1.65    43.60    12.00     21 o
   5  -5  -7     5.00    23.00    17.90     21 <
  -1   7  -7    48.98   -10.00    21.50     21 <
  -2   9  -7   163.98    72.10    21.20     21 o
  -3  11  -7    20.12   -20.10    10.50     21 <
   4  -4  -6    73.32    86.20    28.60     21 o
   3  -2  -6    14.72    30.20    24.10     21 <
   2   0  -6    94.65   217.60    40.60     21 o
   1   2  -6   538.43   451.30    47.60     21 o
   0   4  -6   203.97   181.10    34.40     21 o
  -1   6  -6    32.12   -13.70    23.90     21 <
   7 -10  -5     0.61   -17.40     9.10     21 <
  -4  12  -5     1.16     1.20    12.20     21 <
   6  -9  -4     2.05    21.00    12.20     21 <
   5  -7  -4    47.38   -10.00    18.90     21 <
  -3   9  -4    18.41    29.20    18.90     21 <
  -4  11  -4     3.38   -31.90    15.30     21 <
   4  -6  -3    57.15    71.50    25.80     21 <
   3  -4  -3   727.92   833.00    58.60     21 o
   2  -2  -3   155.64   -19.90    42.10     21 <
   1   0  -3  5966.10  5897.80   139.10     21 o
   0   2  -3    74.50   153.90    53.30     21 <
  -1   4  -3    24.37    46.20    35.40     21 <
  -5  12  -2     0.42    11.20    11.20     21 <
   6 -11  -1     0.58     4.90    10.20     21 <
   5  -9  -1    22.58    43.50    15.20     21 <
  -3   7  -1     8.22   -13.20    25.40     21 <
  -4   9  -1     5.81   -10.60    19.00     21 <
   2  -4   0   423.82   623.00    58.90     21 o
   1  -2   0   785.41   853.20    79.80     21 o
  -1   2   0   744.07   629.40    80.00     21 o
   6 -12   1     2.31     8.20     8.90     21 <
  -5  10   1     4.82   -16.10    13.00     21 <
  -6  12   1     0.45    -6.50     9.20     21 <
   5 -11   2     2.43   -16.20    16.00     21 <
   4  -9   2     5.65    -1.40    18.10     21 <
   3  -7   2     6.06   -22.40    22.60     21 <
  -3   5   2    57.61    74.50    37.70     21 <
  -4   7   2     5.60    31.90    23.40     21 <
  -6  11   3     2.17   -46.80    13.50     21 <
   5 -12   4     1.57    -4.60     8.80     21 <
   4 -10   4     6.80    12.50    12.20     21 <
  -5   8   4    41.77    31.30    20.70     21 <
  -6  10   4     0.93   -41.00    14.90     21 <
   3  -9   5    52.84    28.30    21.70     21 <
   2  -7   5    48.35    42.90    23.90     21 <
   1  -5   5    90.40    40.00    31.40     21 <
  -2   1   5   110.55   115.70    41.90     21 <
  -3   3   5    48.36    76.60    33.70     21 <
  -4   5   5    32.93    11.90    25.20     21 <
  -6   9   6     3.22     0.60    15.00     21 <
   3 -10   7     1.78    -5.80    13.60     21 <
   2  -8   7     1.97   -12.00    18.70     21 <
  -4   4   7   176.83    64.60    28.10     21 <
  -5   6   7     2.79    14.60    16.10     21 <
  -6   8   7     8.43   -22.40    12.10     21 <
  -1  -3   8    17.09    -1.10    29.20     21 <
  -2  -1   8   378.67   117.40    37.00     21 o
  -5   5   9     1.05    19.50    18.10     21 <
  -6   7   9     1.12     0.20    10.30     21 <
   1  -8  10     1.38    21.80    15.60     21 <
   0  -6  10     6.45    14.50    17.10     21 <
  -1  -4  10     2.62    17.10    24.10     21 <
  -2  -2  10    29.05    -4.40    19.40     21 <
  -3   0  10     4.49    17.60    21.10     21 <
  -4   2  10     1.92    52.00    19.60     21 <
   0  -7  12     2.29    21.10    13.00     21 <
  -1  -5  12    36.71   -74.60    18.60     21 <
  -2  -3  12    26.31     3.30    20.10     21 <
  -3  -1  12    38.01     2.00    17.70     21 <
  -4   1  12     7.14   -21.00    15.80     21 <
  -5   3  12     2.07   -21.10    13.20     21 <
   2   4 -12    10.33    -6.80    14.90     22 <
   1   6 -12     2.24    26.00    11.80     22 <
   0   8 -12     1.02    19.70     8.10     22 <
   5  -3 -11     1.92    23.10    12.40     22 <
   4  -1 -11     2.27    -4.80    15.00     22 <
   3   1 -11    40.03    11.50    15.90     22 <
   2   3 -11    73.76    36.90    20.50     22 <
  -1   9 -10     6.69    12.40    13.20     22 <
   0   6  -9    14.94    26.60    19.60     22 <
  -1   8  -9     8.55     9.90    19.20     22 <
   6  -7  -8     2.17    10.10    11.50     22 <
   5  -5  -8     5.16    19.60    14.20     22 <
   4  -3  -8    30.08    50.80    18.20     22 <
   3  -1  -8    33.11   -60.00    24.40     22 <
   2   1  -8   643.52   105.30    33.00     22 o
   1   3  -8     8.21    81.40    24.20     22 o
  -2   9  -7   195.05    26.80    22.10     22 <
   0   4  -6   344.56   112.30    34.70     22 o
  -1   6  -6    48.39    24.10    22.80     22 <
   6  -9  -5    10.03    15.50     9.90     22 <
   5  -7  -5     1.29    29.00    15.30     22 <
   4  -5  -5    53.19    11.90    20.90     22 <
   3  -3  -5    82.23    -5.30    25.90     22 <
   2  -1  -5   207.02   101.60    38.80     22 <
  -3  10  -5    23.93    34.20    18.20     22 <
  -4  12  -5     5.39    -7.30    14.80     22 <
  -2   7  -4    18.66   -28.50    21.30     22 <
  -3   9  -4    10.58     1.10    19.30     22 <
   6 -10  -3    11.39    10.10    10.30     22 <
  -1   4  -3   135.44    77.80    41.40     22 <
  -4  11  -3     4.27    -1.20    14.00     22 <
   5  -9  -2    60.06    15.10    14.30     22 <
   4  -7  -2    16.85   -18.10    20.10     22 <
   3  -5  -2    54.78    21.00    34.30     22 <
  -4  10  -2    28.26   -32.90    17.90     22 <
  -2   5  -1  1556.50  2377.40    89.90     22 o
  -5  12  -1     2.34   -16.70    13.10     22 <
   6 -12   0     0.96    23.50    10.70     22 <
   5 -10   0    10.59    19.10    11.40     22 <
   4  -8   0    11.61    25.30    19.50     22 <
  -5  11   0     0.48     3.70    13.90     22 <
  -3   6   1    89.92   -62.60    28.60     22 <
  -4   8   1    12.23    58.30    22.30     22 <
   5 -11   2     1.59   -30.00    12.60     22 <
  -2   3   2   722.61   892.30    65.10     22 o
  -5  10   2     5.25   -23.90    14.50     22 <
   3  -8   3    54.81    37.70    21.80     22 <
   2  -6   3    15.49   -57.80    26.30     22 <
  -4   7   3    48.74     8.30    22.60     22 <
  -5   9   3    62.46    50.90    22.30     22 <
  -3   4   4   729.81   650.60    53.90     22 o
  -6  11   4     1.32    -4.90    10.70     22 <
   4 -11   5     6.79   -25.50    11.60     22 <
   3  -9   5    84.69    44.70    18.20     22 <
   2  -7   5   109.38   -14.00    25.80     22 <
   1  -5   5   109.76    15.00    31.30     22 <
   0  -3   5   395.78   275.80    49.10     22 o
  -5   8   5    38.81    55.60    21.50     22 <
  -6  10   5     1.60   -23.90    11.80     22 <
  -4   5   6    45.28    76.00    25.40     22 <
   3 -10   7     2.34     5.60    13.10     22 <
   2  -8   7     6.30     5.10    17.90     22 <
   1  -6   7    25.62    79.90    26.10     22 o
   0  -4   7   273.42   173.90    37.10     22 o
  -1  -2   7   142.90    37.80    31.00     22 <
  -2   0   7   178.37    36.50    32.90     22 <
  -6   9   7    30.22    -6.10    14.20     22 <
  -4   4   8    85.16    -2.20    21.90     22 <
  -5   6   8    87.58    19.10    16.50     22 <
   2  -9   9    71.02   -43.10    20.80     22 <
  -1  -3   9    60.74   -10.60    23.90     22 <
  -2  -1   9    18.21     2.30    26.40     22 <
  -3   1   9    91.33    34.60    23.70     22 <
  -5   5  10    15.44    34.00    14.60     22 <
  -2  -2  11   107.88   -40.00    22.10     22 <
  -3   0  11     4.12    17.30    18.10     22 <
  -4   2  11     3.83   -10.50    16.60     22 <
   0  -7  12    16.85   -45.70    14.10     22 <
  -5   4  12     2.32   -10.20    16.00     22 <
  -2  -3  13     2.47   -28.30    15.80     22 <
  -3  -1  13     3.00   -32.70    17.20     22 <
  -4   1  13     1.60    13.20    12.10     22 <
   4   0 -13     2.03     5.00     8.70     23 <
   3   2 -13    27.50    -8.80    12.80     23 <
   2   4 -13    16.68    -5.40    11.50     23 <
   1   6 -13     5.53   -16.30    11.30     23 <
   5  -3 -12     5.36   -26.90     7.30     23 <
   4  -1 -12     7.90   -14.50    11.40     23 <
   1   5 -11    11.87   -11.00    14.80     23 <
   0   7 -11     7.67   -22.40    14.10     23 <
  -1   9 -11    25.37    -1.70    12.40     23 <
   5  -4 -10    16.62     0.30     8.70     23 <
   4  -2 -10     2.27     4.10    13.10     23 <
   3   0 -10    15.64    42.90    16.50     23 <
   2   2 -10    23.58    21.00    18.50     23 <
   1   4 -10     6.38    -5.30    18.00     23 <
  -1   8  -9    13.74    29.20    16.10     23 <
  -2  10  -9     1.19    32.10     9.60     23 o
   0   5  -8   181.76   153.10    27.80     23 o
  -1   7  -8     2.49    31.80    17.10     23 <
   6  -8  -7     8.18    10.80     7.40     23 <
   5  -6  -7     2.27    -6.30    15.40     23 <
   4  -4  -7   165.34    25.20    24.50     23 <
   3  -2  -7    51.26    17.60    25.50     23 <
   2   0  -7   124.88    48.90    27.10     23 <
  -3  11  -7    38.80     8.40    13.50     23 <
  -1   6  -6    57.35    23.80    22.70     23 <
  -2   8  -6    45.26   -12.00    22.80     23 <
   6  -9  -5     1.62    -3.20    10.90     23 <
   0   3  -5   432.26   435.10    46.30     23 o
  -4  12  -5     0.28   -19.30    13.20     23 <
  -3   9  -4    17.97    10.30    19.10     23 <
  -1   4  -3    36.35   200.80    41.60     23 o
   6 -11  -2     0.29    -6.90    10.90     23 <
   5  -9  -2    30.59   115.60    19.80     23 o
   4  -7  -2     8.33   -44.00    20.40     23 <
   3  -5  -2    68.18    17.60    32.20     23 <
   2  -3  -2   594.49  1056.10    65.40     23 o
  -4  10  -2    28.63   -21.00    17.80     23 <
  -2   5  -1  1804.00  1909.20    83.70     23 o
  -3   7  -1    16.57    29.00    23.90     23 <
  -5  12  -1     3.14     6.00    11.70     23 <
   6 -12   0     0.80    -1.60     8.70     23 <
   5 -10   0     7.73    22.90    10.50     23 <
   4  -8   0     3.31     7.80    20.10     23 <
  -5  11   0     1.53    35.30    10.80     23 o
  -3   6   1    16.05   103.10    29.60     23 o
   5 -11   2     4.18   -13.80    13.30     23 <
  -1   1   2  5145.90  5236.20   138.60     23 o
  -5  10   2     6.43    -0.10    15.20     23 <
  -4   7   3    21.36    64.50    24.40     23 <
   5 -12   4     2.02     4.80    10.50     23 <
  -2   2   4  1802.60  1223.70    72.20     23 o
  -6  11   4     2.53    24.40    13.90     23 <
   3  -9   5    83.50    86.70    21.60     23 o
   2  -7   5    89.23    70.70    22.70     23 o
  -4   6   5    76.09    34.40    25.80     23 <
  -5   8   5    21.00    51.90    17.80     23 <
  -3   3   6    33.02   -21.80    28.00     23 <
  -6  10   6     1.49     1.50     9.60     23 <
   3 -10   7     1.84   -12.40    13.60     23 <
   2  -8   7     6.46    10.50    18.40     23 <
   1  -6   7     5.14    30.20    21.10     23 <
  -5   7   7    24.51    46.10    16.60     23 <
  -3   2   8    44.26    51.90    27.60     23 <
  -4   4   8    93.28    14.10    23.80     23 <
   2  -9   9    61.09    49.70    20.10     23 <
   1  -7   9     6.76   -36.70    18.70     23 <
   0  -5   9     6.30    43.30    22.90     23 <
  -5   6   9    19.79   -12.90    16.50     23 <
  -3   1  10    16.49    20.50    21.70     23 <
  -4   3  10     3.35     1.30    17.60     23 <
   1  -8  11     4.62    19.10    15.40     23 <
   0  -6  11    10.09    17.50    18.90     23 <
  -1  -4  11    13.06     2.30    18.50     23 <
  -5   5  11     1.12     2.30    10.70     23 <
  -3   0  12     6.62    -8.00    16.40     23 <
  -4   2  12     6.43   -14.60    15.80     23 <
   0  -7  13     3.22     3.20    14.70     23 <
  -1  -5  13     4.40     5.90    15.60     23 <
  -2  -3  14     6.42    10.30    14.00     23 <
  -3  -1  14     2.30    17.80    14.90     23 <
   2   3 -12    25.36    15.90    16.40     24 <
   1   5 -12    45.15    40.80    15.00     24 <
   0   7 -12     4.60     2.70    14.70     24 <
   5  -4 -11     4.21    -5.60    10.40     24 <
   4  -2 -11     3.48     7.80    10.80     24 <
   3   0 -11     2.52    -8.50    17.90     24 <
   2   2 -11    69.95    25.40    16.50     24 <
  -1   9 -11    18.70     8.50    12.60     24 <
   0   6 -10     8.03    47.80    17.20     24 <
  -1   8 -10     4.40   -19.00    13.60     24 <
   5  -5  -9     3.50   -10.80    14.60     24 <
   3  -1  -9    23.55    20.70    18.90     24 <
   2   1  -9    11.99     7.10    24.80     24 <
   1   3  -9    37.19    23.70    23.70     24 <
  -2  10  -9     1.43     3.60    13.30     24 <
  -1   7  -8     2.95    -6.80    21.00     24 <
  -2   9  -8    46.81    -9.80    18.00     24 <
   0   4  -7   156.23   104.00    31.90     24 o
  -3  11  -7    26.03   -44.30    16.10     24 <
   6  -9  -6     2.12    35.10    13.30     24 <
   5  -7  -6    13.30   -28.40    16.80     24 <
   4  -5  -6    62.83    72.40    23.60     24 o
   3  -3  -6    32.13    50.30    29.30     24 <
  -2   8  -6    65.47    12.00    21.20     24 <
  -3  10  -6     1.73    22.40    15.20     24 <
  -1   5  -5   109.26    72.20    30.40     24 <
  -4  12  -5     0.88    21.70    13.10     24 <
   6 -10  -4     1.74   -24.50    12.60     24 <
   5  -8  -4    31.93     6.70    19.30     24 <
   4  -6  -4    36.95    54.20    23.70     24 <
   3  -4  -4   392.59   381.20    47.30     24 o
   2  -2  -4  1168.50   719.10    59.20     24 o
  -3   9  -4     9.98    -1.00    19.00     24 <
  -2   6  -3    14.94    53.50    26.30     24 <
   6 -11  -2     0.91    20.10    12.20     24 <
   5  -9  -2    35.56    60.90    19.70     24 o
   4  -7  -2     8.81    40.70    23.20     24 <
   1  -1  -2  3716.60  3020.60   112.90     24 o
  -4  10  -2    17.66   -12.40    17.20     24 <
  -2   5  -1  1129.60  1922.60    81.60     24 o
  -5  12  -1     1.51   -10.10    14.40     24 <
   6 -12   0     1.55    12.10     9.90     24 <
   5 -10   0     6.69    52.30    15.60     24 o
  -4   9   0     8.88    40.90    21.80     24 <
  -5  11   0     1.58    -2.50    15.50     24 <
  -3   6   1    67.53   138.40    33.60     24 o
   5 -11   2     2.14     2.40    15.80     24 <
  -5  10   2     3.98    25.90    17.60     24 <
  -3   5   3    12.88    87.90    32.60     24 <
   5 -12   4     0.37    29.10    10.50     24 <
   4 -10   4    18.43    28.80    16.20     24 <
  -1   0   4   413.26  1314.20    85.00     24 o
  -5   9   4    23.68    31.80    18.30     24 <
  -4   6   5    65.22    -5.90    28.40     24 <
   4 -11   6     2.04     6.40    10.70     24 <
   3  -9   6   145.95    36.70    23.30     24 <
   0  -3   6   149.75    68.10    40.80     24 <
  -1  -1   6   422.74   156.40    47.30     24 o
  -5   8   6    10.65    46.60    17.30     24 <
  -6  10   6    12.28   -35.20    12.30     24 <
  -4   5   7   158.25   113.10    29.80     24 o
   3 -10   8     5.72    17.00    13.80     24 <
   2  -8   8     2.57    76.20    20.20     24 o
   1  -6   8    20.77    16.60    27.10     24 <
   0  -4   8    45.51    66.40    30.50     24 <
  -1  -2   8   201.23    88.80    33.40     24 <
  -5   7   8    19.34     3.70    14.40     24 <
  -6   9   8    15.80     9.80     9.20     24 <
  -3   2   9    21.17    -2.20    25.10     24 <
  -4   4   9     4.29    23.50    22.00     24 <
   2  -9  10    46.16    46.60    17.00     24 <
   1  -7  10     1.55    -8.30    19.90     24 <
   0  -5  10     2.14   -41.30    20.30     24 <
  -1  -3  10     9.03   -90.10    25.20     24 <
  -5   6  10     3.26    -1.60    15.90     24 <
  -3   1  11    14.68     9.10    21.00     24 <
  -4   3  11     7.71     0.70    21.70     24 <
   1  -8  12     4.27     1.30    14.50     24 <
   0  -6  12     5.06     0.90    16.60     24 <
  -1  -4  12    14.69    -7.80    19.80     24 <
  -2  -2  13     1.95   -16.10    19.30     24 <
  -3   0  13    33.97    33.70    19.50     24 <
  -4   2  13     1.49   -20.50    15.90     24 <
   3   0 -14     0.80   -31.40    13.00     27 <
   4  -3 -13     1.97    20.00     6.30     27 o
   1   4 -13    35.10     3.50    11.50     27 <
   3  -1 -12     4.29    -7.00    14.60     27 <
   2   1 -12    15.05     6.50    13.30     27 <
   0   6 -12     1.02    34.10    16.00     27 <
   4  -4 -11     2.00    -7.70    10.90     27 <
   1   3 -11    14.09     7.30    18.80     27 <
  -1   8 -11     1.03    27.20    13.70     27 <
   3  -2 -10     1.45   -37.90    15.30     27 <
   2   0 -10    16.26    44.90    20.90     27 <
   0   5 -10     3.15   -17.70    18.80     27 <
   5  -7  -9     2.80     5.40    10.90     27 <
   1   2  -9    27.64    50.30    20.70     27 <
  -2   9  -9    39.83    37.50    15.90     27 <
   3  -3  -8    18.04    37.30    19.80     27 <
  -3  11  -8     3.48    -1.60    10.40     27 <
   5  -8  -7     0.89   -30.40    11.90     27 <
   1   1  -7   146.75   138.90    32.20     27 o
  -2   8  -7     5.29    37.10    21.80     27 <
   3  -4  -6    35.49    12.70    22.60     27 <
  -3  10  -6     6.73    52.40    16.30     27 o
   5  -9  -5     5.23   -21.50    12.00     27 <
   1   0  -5   526.30   213.40    41.80     27 o
  -2   7  -5    64.61    -8.40    25.40     27 <
  -4  12  -5     0.76    16.80     8.70     27 <
   4  -7  -4    36.45    37.70    23.30     27 <
   3  -5  -4   108.79   108.10    32.30     27 o
  -3   9  -4    17.70    17.80    18.00     27 <
   1  -1  -3  1723.60  1252.00    81.30     27 o
  -2   6  -3    18.39   -66.50    31.70     27 <
  -4  11  -3     1.06   -13.30    15.80     27 <
   5 -10  -2     1.70     4.70    11.50     27 <
   4  -8  -2    46.83    69.50    22.30     27 o
  -3   8  -2    23.90    14.10    22.30     27 <
   2  -4  -1   925.76  1074.20    66.30     27 o
  -4  10  -1     2.04     3.80    18.50     27 <
   5 -11   0     0.59    12.30     8.70     27 <
   4  -9   0     6.77    -0.20    22.90     27 <
  -5  12   0     3.69    21.50    11.90     27 <
   3  -7   1     6.88    44.30    22.20     27 <
   2  -5   1   878.86  1568.30    78.40     27 o
  -5  12   1     0.31     9.20    10.30     27 <
   5 -12   3     0.34    17.40     9.20     27 <
   4 -10   3     1.47    13.40    14.10     27 <
   3  -8   3    25.31     8.70    22.00     27 <
  -1   1   3  1768.10  1647.90    84.60     27 o
  -5  11   3     6.12   -11.10    14.40     27 <
   1  -4   4   238.29    68.00    38.50     27 <
  -2   3   4    70.28    38.80    38.00     27 <
  -4   8   4    30.00    52.80    27.00     27 <
   4 -11   5     7.05    -6.30    12.30     27 <
  -3   5   5    52.38    99.50    32.10     27 o
  -5  10   5     0.68   -27.60    14.40     27 <
   4 -11   6     0.61     1.60    11.60     27 <
   3  -9   6   121.04    66.80    25.70     27 <
   2  -7   6    10.86    74.60    21.90     27 o
  -4   7   6     3.54    18.40    20.80     27 <
   1  -5   7    17.55    16.70    25.10     27 <
   0  -3   7    15.30    54.60    29.50     27 <
  -3   4   7    21.94    49.30    25.60     27 <
  -5   9   7     2.06    36.90    13.90     27 <
   3 -10   8     1.80    -6.40     9.10     27 <
  -1  -1   8   387.93   104.20    34.20     27 o
  -4   6   8    46.12    -8.00    23.60     27 <
   3 -10   9     0.96   -21.60    11.90     27 <
   2  -8   9     4.33   -59.30    17.30     27 <
   1  -6   9    12.14    32.60    19.30     27 <
  -2   1   9    52.98   131.30    32.40     27 o
  -4   6   9     3.62     3.50    19.90     27 <
   0  -4  10    32.55    19.10    23.60     27 <
  -3   3  10    24.39    21.70    20.60     27 <
  -1  -2  11    27.43   -21.60    22.30     27 <
  -4   5  11     2.64    32.70    18.40     27 <
   1  -7  12     4.53    26.50    14.20     27 <
  -2   0  12    25.50    36.40    18.10     27 <
   0  -5  13     7.69    -0.60    14.20     27 <
  -1  -3  13    23.65   -30.40    18.40     27 <
  -3   2  13     2.62    19.50    14.80     27 <
  -1  -3  14    44.72   -29.90    15.80     27 <
  -2  -1  14     4.02     1.40    16.80     27 <
   2   2 -14    13.24   -11.30    11.00     28 <
   4  -3 -13     2.80   -12.90     9.00     28 <
   3  -1 -13     0.80    16.90     9.20     28 <
   1   4 -13    62.32   -40.30    15.60     28 <
   0   6 -13     6.93    -8.80    11.70     28 <
   2   1 -12    17.42    28.70    14.40     28 <
  -1   8 -12     2.87     8.10    10.20     28 <
   4  -4 -11     2.17   -15.50    11.60     28 <
   3  -2 -11     4.43     4.80    14.10     28 <
   0   5 -11    11.22    12.00    14.20     28 <
   5  -7 -10     1.53     8.20    11.30     28 <
   2   0 -10    26.50    26.80    25.20     28 <
  -1   7 -10    12.80    19.20    13.40     28 <
   4  -5  -9    11.55    -0.40    16.80     28 <
   3  -3  -9    21.32     0.50    17.70     28 <
   0   4  -9    30.37    20.10    23.70     28 <
  -2   9  -9    62.37    39.80    18.60     28 <
   2  -1  -8   119.17    18.20    23.10     28 <
  -1   6  -8    28.39    35.00    18.50     28 <
  -3  11  -8     1.94     6.70    13.50     28 <
   5  -8  -7     2.04   -12.10    10.50     28 <
   4  -6  -7    18.48    -6.30    18.60     28 <
   0   3  -7    13.13   -12.70    27.40     28 <
  -2   8  -7     5.62   -35.00    20.30     28 <
   2  -2  -6    28.90    39.60    29.40     28 <
  -1   5  -6   113.77     4.50    27.50     28 <
  -3  10  -6     1.86   -13.40    17.00     28 <
   5  -9  -5     6.16    25.90    15.70     28 <
   4  -7  -5     7.85     4.20    20.50     28 <
  -2   7  -5    70.79    84.30    28.20     28 <
  -4  12  -5     4.70     2.50    13.80     28 <
   3  -5  -4   159.04   253.10    35.50     28 o
  -3   9  -4     8.46    14.10    19.60     28 <
   5 -10  -3     7.06    20.40    16.40     28 <
   1  -1  -3  2736.10  2013.00    93.00     28 o
  -2   6  -3    18.02    77.30    29.90     28 <
  -4  11  -3     5.58    19.20    17.40     28 <
   4  -8  -2    54.68    59.20    21.40     28 <
   3  -6  -2    63.06    97.50    31.40     28 o
  -3   8  -2    28.86   -33.70    24.20     28 <
   5 -11   0     2.59    10.10    11.40     28 <
   4  -9   0     5.27   -26.10    21.00     28 <
  -4  10   0     9.37    24.30    19.90     28 <
   2  -5   1  1384.30  1889.00    86.20     28 o
  -5  12   1     1.16    -8.50    13.30     28 <
   5 -12   2     0.60     1.20    11.40     28 <
  -2   4   2  3284.90  3429.90   107.20     28 o
  -4   9   2    55.76   156.30    31.40     28 o
   5 -12   3     0.60   -31.40    12.70     28 <
   4 -10   3     2.16    43.00    14.80     28 <
   3  -8   3    48.69    48.00    25.90     28 <
  -3   6   3   114.23   126.40    36.20     28 o
  -5  11   3    12.92    18.20    15.80     28 <
   2  -6   4   170.10   165.60    32.60     28 o
  -4   8   4    35.06    50.20    23.00     28 <
   4 -11   5    12.55   -15.90    13.00     28 <
   0  -2   5   473.64   592.20    57.90     28 o
  -5  10   5     3.56    33.60    18.40     28 <
   4 -11   6     1.44   -21.00    11.00     28 <
   3  -9   6   181.59    62.70    24.50     28 <
   2  -7   6    16.56   -37.70    22.70     28 <
  -1   0   6   506.15   136.40    44.00     28 o
  -5  10   6     6.46    47.20    19.60     28 <
   1  -5   7    35.41    11.10    27.50     28 <
  -2   2   7    30.82    58.20    32.90     28 <
  -4   7   7    45.26     4.50    20.70     28 <
   0  -3   8    50.10     9.80    30.30     28 <
  -3   4   8    58.13    59.80    25.20     28 <
  -5   9   8    17.26    13.50    12.90     28 <
   3 -10   9     3.42    11.70     8.60     28 <
   2  -8   9    10.86   -60.50    20.40     28 <
  -1  -1   9   108.54   140.20    29.30     28 o
  -4   6   9     3.25    75.60    21.60     28 o
   1  -6  10    34.49    54.10    22.60     28 <
  -2   1  10     3.01    24.50    24.40     28 <
   0  -4  11     4.95     2.60    18.40     28 <
  -1  -2  11    49.31   -31.90    21.30     28 <
  -3   3  11     6.44    11.10    19.10     28 <
  -1  -2  12    16.15   -67.00    21.30     28 <
  -2   0  12    27.83   -28.50    21.30     28 <
  -4   5  12    37.61    74.80    17.40     28 o
   1  -7  13     1.15     2.10    14.40     28 <
   0  -5  13    16.49   -16.00    20.60     28 <
  -2   0  13    41.60    35.40    17.80     28 <
  -3   2  13     3.89     3.70    15.40     28 <
   0  -5  14     1.97    -4.80    15.80     28 <
  -1  -3  14    69.29    24.20    16.30     28 <
  -3   2  14     4.44    25.30    12.40     28 <
   3  -1 -14     1.43   -12.50     7.50     29 <
   4  -4 -13     6.69   -11.40     8.00     29 <
   2   1 -13     9.73   -11.50    10.00     29 <
   1   3 -13    24.87    15.90    11.00     29 <
   4  -4 -12    35.98    -6.40    12.20     29 <
   3  -2 -12    18.24    22.20    11.10     29 <
   0   5 -12    68.71    17.80    12.20     29 <
   2   0 -11    12.26     5.10    14.60     29 <
  -1   7 -11     4.44    18.40    12.20     29 <
   4  -5 -10    24.42    -3.50    13.50     29 <
   3  -3 -10    19.42    24.80    13.80     29 <
  -2   9 -10    33.23    21.20    13.20     29 <
   2  -1  -9    69.85   100.90    26.30     29 o
   5  -8  -8     0.83     4.20     7.90     29 <
   4  -6  -8    59.95    32.30    17.00     29 <
   1   1  -8   537.14   100.50    24.60     29 o
  -3  11  -8     2.16     2.60    11.10     29 <
   3  -4  -7    18.91     9.80    21.40     29 <
   0   3  -7    16.82    23.40    24.20     29 <
  -2   8  -7     3.08    12.60    17.20     29 <
   5  -9  -6    10.64    11.90    10.70     29 <
   1   0  -6   447.97   219.30    37.90     29 o
  -1   5  -6    88.48    14.20    25.00     29 <
  -3  10  -6     5.17    13.40    14.90     29 <
   3  -5  -5   109.31    97.80    25.90     29 o
   0   2  -5   439.86   630.80    54.30     29 o
  -2   7  -5    72.09    -3.60    24.60     29 <
  -4  12  -5     0.47     2.90    10.80     29 <
  -1   4  -4   267.31   119.20    35.70     29 o
  -3   9  -4    12.06    12.10    19.20     29 <
   5 -10  -3    11.66     5.30    11.60     29 <
   4  -8  -3     7.26   -13.40    19.40     29 <
  -2   6  -3    11.53    45.10    23.60     29 <
  -4  11  -3     0.88    32.60    12.80     29 <
  -4  11  -2     0.52    44.20    13.00     29 o
   5 -11  -1     2.01    25.50    10.50     29 <
   1  -2  -1  2826.30  2736.20   103.30     29 o
   4  -9   0    10.15    14.00    16.40     29 <
   3  -7   0   164.41    90.90    29.60     29 o
  -4  10   0     9.81    41.70    19.30     29 <
   2  -5   1  1270.30  1591.90    73.40     29 o
  -1   2   1  2623.10  2961.40   108.20     29 o
  -3   7   1    39.95    70.20    28.00     29 <
  -5  12   1     1.05    34.50    12.80     29 <
   5 -12   2     0.65   -13.60    10.70     29 <
  -2   4   2  3461.50  3549.90   103.80     29 o
  -4   9   2    62.73    73.80    24.90     29 <
  -5  12   2     2.34     0.50     8.50     29 <
   4 -10   3     2.09    27.30    14.90     29 <
   3  -8   3    37.30    72.30    25.30     29 <
   2  -6   4   135.74   157.00    31.20     29 o
  -5  11   4     7.93     9.30    13.40     29 <
  -2   3   5    87.39    55.50    35.40     29 <
  -4   8   5    24.03    34.40    16.50     29 <
   4 -11   6     0.29    14.80    10.90     29 <
   3  -9   6   142.53   137.60    23.80     29 o
  -3   5   6   318.92   255.00    33.80     29 o
   2  -7   7   111.08    22.00    26.00     29 <
  -1   0   7   669.68   764.70    55.70     29 o
  -5  10   7     1.85     8.70     8.80     29 <
   1  -5   8    55.45   -48.30    24.60     29 <
  -2   2   8    44.01    66.20    27.90     29 <
  -4   7   8     5.25   -24.60    17.60     29 <
   3 -10   9     1.64     4.40     9.40     29 <
   0  -3   9    23.99    -8.40    21.70     29 <
  -3   4   9    20.11    28.50    22.60     29 <
  -5   9   9     4.21    15.80     9.40     29 <
   2  -8  10    22.70    -5.60    18.80     29 <
  -1  -1  10   119.24    38.20    25.50     29 <
   1  -6  11    53.11   -14.30    15.60     29 <
  -2   1  11    11.42     4.00    18.60     29 <
  -4   6  11    34.56    19.20    15.90     29 <
   0  -4  12    21.73    -5.60    14.50     29 <
  -3   3  12     8.17    43.20    13.90     29 o
  -1  -2  13    41.96    22.20    16.70     29 <
  -3   3  13     4.68    17.10    14.50     29 <
  -2   0  14    10.88    -4.60    14.50     29 <
   3  -2 -14     5.99    14.00     5.30     30 <
   1   3 -14    72.00    14.10    10.90     30 <
   3  -2 -13     5.48     8.50     8.30     30 <
   2   0 -13    60.07    37.80    10.60     30 o
   0   5 -13    14.37    -0.40    13.80     30 <
   4  -5 -12    31.11    16.20    10.80     30 <
   1   2 -12    21.81    21.30    15.70     30 <
  -1   7 -12    10.36     4.70    12.30     30 <
   3  -3 -11     3.13     6.10    13.20     30 <
   0   4 -11     5.74   -17.90    16.70     30 <
  -2   9 -11     2.25    10.80    12.80     30 <
   2  -1 -10     3.58    37.90    19.00     30 <
  -2   9 -10    50.10    48.70    13.40     30 o
   4  -6  -9     7.82    13.20    14.10     30 <
   1   1  -9   105.52    63.30    24.90     30 <
  -1   6  -9    20.13   -30.00    16.70     30 <
  -3  11  -9     2.94   -17.80     8.90     30 <
   2  -2  -8    19.08    34.10    23.40     30 <
   0   3  -8    74.35    -7.30    23.30     30 <
  -2   8  -8     3.05     4.60    18.10     30 <
   5  -9  -7     9.39     7.90    11.90     30 <
   4  -7  -7    46.38    47.70    18.20     30 <
   1   0  -7   861.70   625.00    49.60     30 o
  -1   5  -7    11.06   -31.00    20.70     30 <
  -3  10  -7     0.57    48.20    14.80     30 o
   3  -5  -6   405.12   125.10    32.50     30 o
  -2   7  -6    55.39    22.80    24.80     30 <
   2  -3  -5   111.57   116.10    33.50     30 o
  -4  12  -5     3.08    18.10    15.80     30 <
   5 -10  -4     2.37    18.80    11.40     30 <
   4  -8  -4    53.84   133.00    25.20     30 o
   1  -1  -4   474.48   650.70    55.20     30 o
  -3   9  -4    16.08   -10.60    19.10     30 <
   3  -6  -3    69.99   177.60    31.90     30 o
   0   1  -3  1110.10   965.60    73.90     30 o
  -2   6  -3    19.95   -79.50    29.50     30 <
  -4  11  -3     1.73   -11.80    16.00     30 <
   2  -4  -2  3585.90  3662.60   109.40     30 o
  -4  11  -2     2.75   -23.70    15.10     30 <
   5 -11  -1     1.95    26.30    11.20     30 <
   4  -9  -1   234.97   290.40    38.90     30 o
   1  -2  -1  3123.40  3574.20   115.20     30 o
  -3   8  -1    11.27    43.60    23.40     30 <
   3  -7   0   109.82   188.50    29.20     30 o
  -2   5   0  4349.60  3800.50   109.20     30 o
  -4  10   0    15.35    82.60    22.30     30 o
   2  -5   1  1401.00  1744.90    83.70     30 o
  -3   7   1    37.14    43.80    26.80     30 <
   5 -12   2     1.23   -22.30    10.70     30 <
   4 -10   2    30.99    11.90    19.90     30 <
   1  -3   2   546.51   619.10    60.60     30 o
  -5  12   2     2.66     9.60     9.70     30 <
   4 -10   3     4.92    30.30    19.50     30 <
   3  -8   3    63.96    63.30    23.20     30 <
   0  -1   3  1011.10  1149.40    81.60     30 o
  -2   4   3   345.24   148.30    44.90     30 o
  -4   9   3    81.49    88.80    22.90     30 o
  -5  12   3     2.63    -9.20    12.70     30 <
   2  -6   4   190.02   128.60    31.40     30 o
  -3   6   4   299.57   226.80    34.00     30 o
   1  -4   5   122.29   124.60    35.40     30 o
  -5  11   5     2.24    -8.10    13.90     30 <
   4 -11   6     1.21    16.10    12.00     30 <
  -2   3   6    12.45    51.70    29.40     30 <
  -4   8   6    49.43    78.70    21.80     30 o
  -5  11   6     2.75    -0.40    12.00     30 <
   3  -9   7    10.17    -7.90    18.90     30 <
  -4   8   7     2.66    13.30    15.20     30 <
   2  -7   8    20.43     5.80    24.10     30 <
  -1   0   8    30.44   -95.10    27.80     30 <
  -3   5   8     2.61     8.50    24.70     30 <
  -5  10   8     0.77   -10.50    10.90     30 <
   1  -5   9    19.78     1.90    22.40     30 <
  -2   2   9     6.47    -6.80    22.40     30 <
  -4   7   9     7.47     2.70    14.50     30 <
   0  -3  10     7.07    -4.60    22.90     30 <
  -2   2  10     4.50    10.30    19.20     30 <
  -4   7  10     0.80    51.30    15.60     30 o
   2  -8  11     9.76    43.30    17.80     30 <
  -1  -1  11    12.18   -11.30    22.90     30 <
  -3   4  11    23.86    27.90    17.80     30 <
   1  -6  12     5.15    27.90    18.20     30 <
  -1  -1  12    55.61    -5.70    18.40     30 <
  -3   4  12     1.31     9.00    17.40     30 <
   1  -6  13     5.72     4.20    15.60     30 <
  -2   1  13     4.50     7.70    15.60     30 <
   0  -4  14     0.46   -32.30    15.60     30 <
  -2   1  14     0.59    15.40    15.60     30 <
   2   0 -14     4.29   -25.40     9.50     31 <
   0   5 -14     1.35   -25.00    10.10     31 <
   1   2 -13    26.23    30.50    12.70     31 <
   3  -3 -12     6.22   -12.10    10.30     31 <
   1   2 -12    14.85    13.50    10.60     31 <
  -1   7 -12     6.52     1.30     7.80     31 <
   4  -6 -11    18.16   -14.20     9.20     31 <
   2  -1 -11     5.47    35.90    14.90     31 <
   0   4 -11     4.06   -47.20    16.90     31 <
  -2   9 -11     0.51    -6.30     9.90     31 <
   4  -6 -10     1.65   -25.80    11.50     31 <
   3  -4 -10    93.71    43.40    12.70     31 o
   1   1 -10   120.26    75.70    22.80     31 o
  -1   6 -10    24.51    73.90    16.90     31 o
  -2   9 -10    34.95    17.30    12.50     31 <
   2  -2  -9     4.91    -0.60    16.80     31 <
   0   3  -9    13.27    -8.30    19.90     31 <
   5  -9  -8     6.62    -5.50     6.60     31 <
   4  -7  -8     5.65    -3.20    15.40     31 <
  -2   8  -8     1.51     4.70    14.40     31 <
   3  -5  -7    54.86   121.50    26.70     31 o
   1   0  -7   556.28   600.80    49.30     31 o
  -1   5  -7     6.57    26.90    20.40     31 <
   5 -10  -6     6.36    27.50    12.70     31 <
   2  -3  -6     9.71    -6.90    25.40     31 <
   0   2  -6  1179.60   328.80    40.20     31 o
  -3  10  -6     1.51   -15.70    15.40     31 <
   4  -8  -5    14.59    47.90    13.90     31 o
   3  -6  -4   187.49   159.10    30.40     31 o
  -3   9  -4    10.33    51.30    19.00     31 <
  -4  12  -4     2.56    -4.80    13.90     31 <
   5 -11  -3     6.64    -0.10    10.00     31 <
   2  -4  -3   251.25   177.80    37.60     31 o
   0   1  -3   585.29   980.20    69.80     31 o
  -2   6  -3    14.22     8.70    28.60     31 <
   5 -11  -2     6.41    -2.20    12.90     31 <
   4  -9  -2     8.17    31.00    20.40     31 <
  -4  11  -2     0.40     3.70    12.60     31 <
   3  -7  -1    31.42    -1.90    22.70     31 <
  -3   8  -1     8.67    44.70    18.80     31 <
  -4  11  -1     2.36    -1.50    12.60     31 <
  -2   5   0  3179.60  3642.00   108.40     31 o
   5 -12   1     0.30    10.50     9.80     31 <
  -4  10   1   100.22   111.10    30.30     31 o
   4 -10   2    27.50    43.80    17.60     31 <
   1  -3   2   472.15   566.90    56.50     31 o
  -3   7   2    20.97    46.40    20.80     31 <
  -4  10   2    18.90    46.90    17.40     31 <
   3  -8   3    38.21    42.40    22.50     31 <
   2  -6   4   120.83   210.70    37.10     31 o
  -4   9   4     5.31   -26.50    18.00     31 <
  -5  12   4     0.52    -4.30    10.30     31 <
   4 -11   5    13.73    18.80     7.80     31 <
   1  -4   5    74.29   100.70    33.40     31 o
  -1   1   5    63.67    33.50    38.10     31 <
  -4   9   5     7.17     6.40    17.10     31 <
   4 -11   6     0.76    11.90    12.00     31 <
   3  -9   6   111.92    72.90    25.10     31 <
  -3   6   6     2.69    88.90    22.80     31 o
   3  -9   7    11.47    46.10    17.50     31 <
   0  -2   7     2.61     1.50    29.30     31 <
  -2   3   7    21.89    28.50    25.70     31 <
   2  -7   8    31.43   -64.00    21.50     31 <
  -4   8   8     2.13   -14.20    12.80     31 <
   1  -5   9     8.15     3.50    21.70     31 <
  -1   0   9    40.97    29.30    21.30     31 <
  -3   5   9    14.03   -27.60    22.20     31 <
  -4   8   9     0.86     4.30    10.40     31 <
   1  -5  10     5.79   -35.00    21.50     31 <
  -3   5  10    83.80    50.70    22.90     31 <
   0  -3  11     2.63    15.00    19.10     31 <
  -2   2  11     6.33     6.60    15.60     31 <
   0  -3  12     8.65    15.10    14.70     31 <
  -2   2  12     1.19   -40.70    14.90     31 <
   1  -6  13     5.74    10.80    13.30     31 <
  -1  -1  13     5.66   -15.20    16.00     31 <
  -3   4  13     9.24     2.50    14.90     31 <
  -1  -1  14     5.70   -10.00    14.10     31 <
   1   2 -14     0.74   -16.20     9.80     32 <
   2  -1 -13     0.64    -6.50     9.20     32 <
   0   4 -13     4.70    24.00    10.80     32 <
  -1   7 -13     0.52    -2.70     7.30     32 <
   3  -4 -12     1.03    12.90     9.00     32 <
   1   1 -12    30.09    21.00    14.60     32 <
   3  -4 -11    12.57    18.80    10.70     32 <
   1   1 -11    11.08    46.30    14.30     32 o
  -1   6 -11    37.75    14.10    12.20     32 <
  -2   9 -11     0.86     4.50     9.60     32 <
   4  -7 -10     1.26   -18.40     9.00     32 <
   2  -2 -10     2.63    23.70    15.10     32 <
   0   3 -10     6.43   -40.50    18.50     32 <
   4  -7  -9     7.99     7.40     9.40     32 <
   1   0  -9    34.99     2.60    17.80     32 <
  -2   8  -9     5.75   -22.50    15.20     32 <
   3  -5  -8     2.37    40.80    17.00     32 <
  -1   5  -8    39.14    -1.30    22.10     32 <
   5 -10  -7     1.31    -9.50     5.80     32 <
   2  -3  -7     8.34   -23.80    18.30     32 <
   0   2  -7     3.46    26.60    26.30     32 <
  -3  10  -7     0.34    25.40    15.90     32 <
   4  -8  -6    24.59    16.40    16.60     32 <
  -2   7  -6    19.89     0.90    21.40     32 <
   3  -6  -5     3.40   -23.50    18.30     32 <
  -1   4  -5    43.05    25.00    27.00     32 <
  -4  12  -5     1.13   -43.80    11.30     32 <
   5 -11  -4     5.04    21.10    10.80     32 <
  -3   9  -4    13.28   -12.60    18.50     32 <
  -4  12  -4     0.81     0.80     9.60     32 <
   5 -11  -3     2.48   -16.70    12.60     32 <
   4  -9  -3    37.14    20.50    16.70     32 <
  -2   6  -3    12.60    37.90    28.60     32 <
   4  -9  -2     6.60    18.80    22.30     32 <
   1  -2  -2    82.37   -19.30    49.90     32 <
   3  -7  -1    15.14   -24.40    22.60     32 <
  -4  11  -1     2.58    18.60    11.60     32 <
   5 -12   0     1.68    12.50    10.50     32 <
   2  -5   0  2438.80  2081.80    84.50     32 o
  -3   8   0     2.59     1.70    22.20     32 <
   5 -12   1     1.33     9.20    11.40     32 <
   4 -10   1    26.77    -2.10    16.60     32 <
  -2   5   1  1643.10  1346.80    74.10     32 o
   4 -10   2    15.55    78.70    19.60     32 o
   1  -3   2   352.50   340.10    59.20     32 o
  -1   2   2    98.35   147.40    54.40     32 <
  -4  10   2    19.35    34.00    17.00     32 <
   3  -8   3    28.40    55.50    20.50     32 <
  -3   7   3     2.68    28.20    24.40     32 <
  -4  10   3     2.00    46.20    16.50     32 <
   2  -6   4   103.59    95.50    29.50     32 o
   0  -1   4  1490.80  2031.10    88.50     32 o
  -3   7   4    79.07    73.20    24.10     32 o
   4 -11   5     7.91    -9.20     7.10     32 <
  -2   4   5    31.64   -35.80    29.80     32 <
   4 -11   6     0.61    -6.40    13.10     32 <
   1  -4   6   258.22   230.30    40.40     32 o
  -1   1   6    39.69    93.70    35.50     32 <
  -4   9   6     2.28     2.50    13.50     32 <
   3  -9   7     3.13    11.70    17.00     32 <
  -3   6   7    40.23    59.30    22.30     32 <
  -4   9   7     0.53   -14.00    12.20     32 <
   3  -9   8     7.33    18.50    13.40     32 <
   0  -2   8    93.29    22.80    28.70     32 <
  -3   6   8   108.71    89.20    28.00     32 o
   2  -7   9    29.82   -11.80    17.30     32 <
   0  -2   9    22.88     8.00    24.00     32 <
  -2   3   9    12.10   -36.50    23.20     32 <
   2  -7  10     2.25   -23.60    18.60     32 <
  -2   3  10     3.61     8.20    17.60     32 <
  -4   8  10     0.97    -4.70     7.00     32 <
   1  -5  11     2.87   -22.90    17.70     32 <
  -1   0  11    20.53    37.80    17.60     32 <
   1  -5  12     8.82    25.70    15.60     32 <
  -1   0  12    14.43     5.20    18.10     32 <
  -3   5  12    29.66    -4.60    15.60     32 <
   0  -3  13     0.45    43.00    16.50     32 <
  -3   5  13    17.22    11.40    15.60     32 <
   0  -3  14     5.68    24.20    11.20     32 <
  -2   2  14     0.52    24.00    14.20     32 <
   0   4 -14     0.52    -0.30    11.20     33 <
   3  -4 -13    14.70    -1.90     6.90     33 <
   1   1 -13     7.39    32.00    10.60     33 o
  -1   6 -13     7.05    18.40     9.90     33 <
   2  -2 -12     1.18    42.70    10.50     33 o
   0   3 -12    12.69   -17.10    14.90     33 <
  -1   6 -12     1.81    26.50     9.00     33 <
   4  -7 -11     0.75    -3.50     7.40     33 <
   2  -2 -11     9.30   -11.10    11.60     33 <
   0   3 -11     1.92    56.20    17.10     33 o
   3  -5 -10   108.60    30.30    19.40     33 <
   1   0 -10    67.77    57.10    22.20     33 <
  -2   8 -10    23.50    23.10    14.10     33 <
  -1   5  -9     9.59    -7.60    19.90     33 <
   4  -8  -8     2.13    -7.80    12.40     33 <
   2  -3  -8    19.04   -11.40    18.80     33 <
   0   2  -8    81.94    46.50    25.90     33 <
  -3  10  -8     2.58    21.70    12.10     33 <
   4  -8  -7     2.37   -36.70    12.60     33 <
  -2   7  -7    81.81    91.40    26.10     33 o
  -3  10  -7     0.85    -5.00    14.40     33 <
   3  -6  -6     9.09    32.20    20.70     33 <
   1  -1  -6    48.95    28.60    29.20     33 <
  -1   4  -6   352.43   389.70    42.10     33 o
   5 -11  -5     0.66   -24.40    11.30     33 <
  -4  12  -5     1.44    10.20    11.70     33 <
   5 -11  -4    11.80     1.20    10.10     33 <
   4  -9  -4    17.26    28.90    16.20     33 <
   2  -4  -4   637.12   501.10    44.70     33 o
   0   1  -4  2122.10  2244.60    87.80     33 o
  -3   9  -4    22.54    41.40    18.20     33 <
  -4  12  -4     3.10    28.90    10.60     33 <
   4  -9  -3    60.33    39.30    19.00     33 <
  -2   6  -3     9.63    75.20    28.20     33 <
   3  -7  -2    29.67    -9.50    21.10     33 <
  -1   3  -2   554.94   578.70    58.20     33 o
   5 -12  -1     1.11    15.30     7.90     33 <
  -4  11  -1     1.72    -6.70    12.90     33 <
   5 -12   0     5.33     5.70     9.50     33 <
   2  -5   0  3486.10  2818.80    96.70     33 o
  -3   8   0     2.91   -28.50    23.00     33 <
  -4  11   0     1.02   -15.90    15.60     33 <
   4 -10   1    42.16    63.30    18.40     33 o
  -2   5   1  2404.10  2259.20    90.00     33 o
   4 -10   2    26.18    -1.20    18.30     33 <
   1  -3   2   536.20   611.40    57.20     33 o
   3  -8   3    37.19    59.60    20.10     33 <
  -1   2   3   108.37    57.60    46.70     33 <
  -4  10   3     4.78    34.40    14.70     33 <
  -3   7   4   118.56    32.80    25.30     33 <
  -4  10   4    26.27    31.40    14.30     33 <
   2  -6   5    10.81    96.30    28.60     33 o
   0  -1   5   457.45  1240.70    75.40     33 o
  -3   7   5    10.51    24.50    24.20     33 <
   4 -11   6     1.31    22.60     7.80     33 <
  -2   4   6    88.28     1.50    26.50     33 <
   4 -11   7     3.48    28.50    10.90     33 <
   1  -4   7   103.10   134.20    32.20     33 o
   3  -9   8    19.90    20.80    12.80     33 <
   1  -4   8    29.04    22.60    24.10     33 <
  -1   1   8    29.65    42.40    28.40     33 <
  -4   9   8     5.91    -3.90    11.50     33 <
   3  -9   9   166.40    12.10    15.20     33 <
  -1   1   9    77.10   -18.00    24.20     33 <
  -3   6   9   102.59   112.80    23.80     33 o
  -4   9   9    10.37     2.40    10.70     33 <
   3  -9  10    41.35    43.80    14.00     33 o
   2  -7  10     2.60    -3.40    19.50     33 <
   0  -2  10     1.38    13.60    21.10     33 <
  -3   6  10    52.39   -19.80    20.30     33 <
   2  -7  11     2.38    28.70    15.00     33 <
   0  -2  11     1.39    27.70    21.10     33 <
  -2   3  11    14.83    24.60    18.60     33 <
  -3   6  11    97.30    -2.80    18.60     33 <
   2  -7  12     2.25     2.60    12.80     33 <
   0  -2  12    50.27    15.70    19.10     33 <
  -2   3  12     3.20    -6.60    16.80     33 <
   2  -7  13     7.74   -23.20    13.40     33 <
   1  -5  13     2.59    18.50    14.60     33 <
  -2   3  13    12.51     0.20    11.30     33 <
   1  -5  14     6.35   -17.50    12.70     33 <
  -1   0  14     7.99     5.00    13.60     33 <
  -2   3  14    11.24     6.40    12.10     33 <
  -1   0  15     1.96   -22.30    13.40     33 <
   1   1 -15     1.47    25.50    10.20     34 <
   2  -2 -14     0.51    -7.50     8.00     34 <
   1   1 -14     5.68    -0.40     8.60     34 <
   2  -2 -13     8.93     3.80     8.70     34 <
   0   3 -13     0.54   -18.50    11.70     34 <
  -1   6 -13     4.62    -8.50     9.00     34 <
   3  -5 -12    45.49    -7.40    12.50     34 <
   1   0 -12    11.28   -23.60    16.50     34 <
   0   3 -12    11.39    24.50    16.10     34 <
   3  -5 -11    10.01     8.10    15.60     34 <
   1   0 -11    12.71    34.70    17.50     34 <
  -2   8 -11    14.22    29.60    14.50     34 <
   4  -8 -10     1.02    20.00     6.30     34 o
   2  -3 -10     2.58   -16.30    15.60     34 <
  -1   5 -10     8.64    34.80    14.60     34 <
   4  -8  -9     0.91    -5.30    11.20     34 <
   2  -3  -9     8.03     4.00    17.10     34 <
   0   2  -9    23.90    80.80    20.70     34 o
   3  -6  -8   153.78    89.20    27.60     34 o
  -2   7  -8    27.56   -20.70    19.30     34 <
  -3  10  -8     1.65     1.70    11.90     34 <
   3  -6  -7    73.62    51.60    25.80     34 <
   1  -1  -7    18.91   -38.90    23.50     34 <
  -2   7  -7    83.79    23.10    28.50     34 <
  -3  10  -7     0.26    10.30    14.60     34 <
   5 -11  -6     1.29   -11.00     7.50     34 <
  -1   4  -6   280.25   258.30    38.20     34 o
   4  -9  -5     2.54    16.70    14.10     34 <
   2  -4  -5   122.24    44.60    27.60     34 <
   0   1  -5   486.74  1212.20    71.30     34 o
  -4  12  -5     1.51    10.40    10.80     34 <
   4  -9  -4     4.65    18.00    16.30     34 <
  -3   9  -4    22.60    42.10    22.80     34 <
  -4  12  -4     1.57     8.60    12.40     34 <
   3  -7  -3     7.40   -16.10    22.10     34 <
   1  -2  -3    97.16    97.40    40.30     34 <
  -2   6  -3    47.45    31.00    26.70     34 <
   5 -12  -2     3.19    25.30    10.70     34 <
  -1   3  -2   558.49   681.90    59.40     34 o
   5 -12  -1     1.27     8.20     7.50     34 <
   2  -5  -1  2340.20  1950.90    82.40     34 o
  -4  11  -1     2.14    51.30    15.50     34 o
   4 -10   0    25.93    66.60    23.00     34 <
   2  -5   0  3579.50  3586.60   106.10     34 o
  -3   8   0     3.67    32.90    23.30     34 <
  -4  11   0     1.57    -4.20    15.20     34 <
   4 -10   1    40.28    55.10    20.50     34 <
  -3   8   1     1.33   -34.80    22.20     34 <
  -4  11   1     4.49     6.00    13.10     34 <
   3  -8   2    15.74    26.20    22.70     34 <
   1  -3   2   584.39   478.50    59.80     34 o
  -2   5   2     9.91    23.40    38.40     34 <
   3  -8   3    33.02    13.90    23.40     34 <
  -1   2   4   115.76   -11.90    40.10     34 <
   2  -6   5    14.82    37.70    28.70     34 <
  -4  10   5    42.20   -30.90    16.00     34 <
   4 -11   6     1.02     6.00    11.90     34 <
   2  -6   6     3.25    -1.70    19.90     34 <
   0  -1   6     5.91   104.60    40.10     34 <
  -3   7   6    25.22   -62.40    24.20     34 <
  -4  10   6     2.38   -43.00    14.70     34 <
   4 -11   7     4.00    13.60     8.40     34 <
  -2   4   7     8.03   -57.10    25.60     34 <
  -3   7   7     9.59    17.40    20.90     34 <
  -4  10   7     0.33    -5.80    10.80     34 <
   1  -4   8    27.03   -31.30    27.00     34 <
  -2   4   8   177.21   138.30    28.40     34 o
   3  -9   9   195.67    12.10    11.10     34 <
   1  -4   9   294.67   148.20    30.50     34 o
  -2   4   9    27.66   -10.10    24.60     34 <
   3  -9  10    38.26    17.80    14.20     34 <
   1  -4  10    78.36    53.50    23.90     34 <
  -1   1  10    95.54    25.50    24.20     34 <
  -1   1  11   257.72    15.50    22.80     34 <
   2  -7  12     1.38    -0.20    14.30     34 <
  -1   1  12    19.33   -10.20    13.20     34 <
  -3   6  12    53.85   -25.20    14.00     34 <
   2  -7  13     3.18    22.90    13.90     34 <
   0  -2  13     7.28    54.10    15.40     34 o
   0  -2  14     0.66    -8.60    13.60     34 <
   0  -2  15     1.44    -0.10    16.60     34 <
   1   0 -14     6.53    -7.00     9.70     35 <
   2  -3 -13    14.90   -15.30     9.10     35 <
   1   0 -13     1.39   -12.80    13.50     35 <
  -1   5 -13     0.75     0.40    11.60     35 <
   2  -3 -12     2.68    11.90    12.30     35 <
  -1   5 -12    11.14    10.90    14.00     35 <
  -2   8 -12     0.42    26.30    11.00     35 <
   0   2 -11     3.76   -40.30    17.40     35 <
   3  -6 -10    43.95    -2.20    18.40     35 <
   1  -1 -10   103.77    48.00    21.10     35 <
   3  -6  -9    98.21    53.50    22.80     35 <
   1  -1  -9    81.12    89.30    22.90     35 o
  -2   7  -9    42.85     9.90    16.40     35 <
  -3  10  -9     0.88    44.00    13.30     35 o
   4  -9  -8     4.15    -0.20     7.00     35 <
   2  -4  -8   191.97   130.70    21.40     35 o
  -1   4  -8    24.94   -19.50    20.90     35 <
  -2   7  -8    22.58    58.00    18.20     35 o
  -3  10  -8     1.08    19.50    12.70     35 <
   4  -9  -7     1.35    17.50     8.40     35 <
   2  -4  -7    10.57   -13.80    22.50     35 <
  -1   4  -7    98.54    56.70    28.80     35 <
   4  -9  -6     4.40   -14.50    14.20     35 <
   0   1  -6     7.85    81.80    32.60     35 <
  -4  12  -6     1.12   -14.70    10.80     35 <
   3  -7  -5    13.11    20.90    17.00     35 <
  -3   9  -5    68.61    57.50    19.20     35 <
  -4  12  -5     2.78   -23.40    12.90     35 <
   5 -12  -4     2.50    -5.00     7.90     35 <
   3  -7  -4    98.11   105.60    23.50     35 o
   1  -2  -4   126.61    39.80    34.30     35 <
  -2   6  -4   191.75   186.90    33.10     35 o
  -3   9  -4    19.45   -28.30    19.10     35 <
  -4  12  -4     0.23    21.30    12.00     35 <
   5 -12  -3     3.73    -2.50     9.60     35 <
  -2   6  -3     4.60    30.80    26.50     35 <
   5 -12  -2     4.52   -31.60     9.90     35 <
   4 -10  -2    22.26    55.50    20.80     35 <
  -1   3  -2   539.81   525.70    60.10     35 o
   4 -10  -1   254.39   282.20    30.50     35 o
   2  -5  -1  2475.00  2452.70    86.70     35 o
   4 -10   0    12.75    77.50    19.40     35 o
  -4  11   0     1.32     7.70    13.70     35 <
  -3   8   1     2.35    -3.20    20.30     35 <
  -4  11   1     4.50    22.40    11.80     35 <
   3  -8   2    33.26   -13.70    21.60     35 <
  -3   8   2     6.63    -4.10    20.70     35 <
  -4  11   2     5.78    31.60    12.80     35 <
   3  -8   3    39.07    35.80    21.50     35 <
   1  -3   3    13.17    31.40    42.10     35 <
  -2   5   3    11.41    53.50    33.00     35 <
  -3   8   3    37.03     7.00    20.20     35 <
  -4  11   3     0.65    14.30    13.10     35 <
   3  -8   4    43.66   -27.90    22.10     35 <
  -2   5   4    13.28    63.30    25.30     35 <
  -1   2   5   214.93   303.70    45.00     35 o
   4 -11   6     0.94     5.20     8.50     35 <
   2  -6   6     1.84    15.20    19.10     35 <
  -1   2   6   292.68    13.30    29.40     35 <
   4 -11   7     4.26    -6.10    12.80     35 <
   2  -6   7    50.30    48.00    25.30     35 <
   2  -6   8     2.91    12.20    22.30     35 <
   0  -1   8     3.99    24.50    25.50     35 <
  -4  10   8     2.41   -14.90    12.00     35 <
   2  -6   9     1.80    15.50    21.70     35 <
   0  -1   9   124.97   -11.20    24.50     35 <
  -4  10   9     0.64    22.20    10.10     35 <
   0  -1  10    17.20   -40.40    21.30     35 <
  -3   7  10    17.86   -34.90    13.80     35 <
   0  -1  11   200.16    74.00    24.10     35 o
  -3   7  11    39.16    -9.90    12.40     35 <
   1  -4  12     2.39   -15.90    18.60     35 <
   0  -1  12   193.65    -3.80    18.50     35 <
  -2   4  12    21.90    12.40    15.30     35 <
  -3   7  12     3.62     2.50    11.60     35 <
   1  -4  13     5.29     5.50    17.10     35 <
  -2   4  13     2.69     1.40    12.10     35 <
   1  -4  14     3.23    18.50    13.10     35 <
  -2   4  14     0.55     1.70    10.50     35 <
   1  -1 -15     6.00     4.40     6.60     37 <
   2  -4 -14     0.48     3.30     8.10     37 <
   1  -1 -14     0.62    -1.90     9.10     37 <
   2  -4 -13     2.82    12.30     7.00     37 <
  -1   4 -13     2.62     2.20    10.30     37 <
  -2   7 -13     3.46    -6.30     9.50     37 <
   3  -7 -12     3.73    -9.90     7.40     37 <
   2  -4 -12    28.88     8.80     7.50     37 <
  -1   4 -12     1.08   -10.10    12.50     37 <
  -2   7 -12     1.53   -14.40    12.00     37 <
   3  -7 -11    27.33    11.30     8.20     37 <
   0   1 -11   172.08    44.80    25.60     37 <
  -1   4 -11     6.45    16.00    15.60     37 <
  -2   7 -11     0.98    20.40    11.60     37 <
   3  -7 -10    21.69    30.60     8.40     37 o
   0   1 -10    14.25    -9.30    19.00     37 <
   3  -7  -9     2.45    30.50    10.60     37 <
   1  -2  -9    12.35    22.70    16.20     37 <
   4 -10  -8     2.16     1.90     8.80     37 <
   1  -2  -8     3.06   -75.20    17.30     37 <
   4 -10  -7     1.29     4.20     6.90     37 <
   4 -10  -6     1.60     1.20     7.30     37 <
   2  -5  -6     5.04    12.50    18.30     37 <
  -2   6  -6     1.33   -16.80    19.70     37 <
  -3   9  -6   145.07   126.80    25.10     37 o
  -4  12  -6     0.61    24.90    11.20     37 <
   4 -10  -5    39.26   -18.20     9.90     37 <
   2  -5  -5     2.80    40.50    18.30     37 <
  -2   6  -5     5.47    52.00    25.30     37 <
  -3   9  -5    74.04    56.10    20.00     37 <
  -4  12  -5     1.72     4.70    10.50     37 <
   4 -10  -4    24.20   -15.40    11.40     37 <
   2  -5  -4    10.40    21.50    20.00     37 <
  -1   3  -4    39.36    55.80    34.30     37 <
  -2   6  -4   143.16   146.60    31.30     37 o
  -3   9  -4    33.54    -6.50    16.70     37 <
  -4  12  -4     1.20     3.00    10.40     37 <
  -1   3  -3    17.17   -40.90    31.60     37 <
  -2   6  -3     5.44    34.10    22.30     37 <
  -3   9  -3     4.75    14.90    17.30     37 <
  -4  12  -3    15.83     4.70    10.60     37 <
  -1   3  -2   512.99   552.50    56.40     37 o
  -4  12  -2     0.72    -3.50     8.50     37 <
   3  -8  -1     5.72    45.50    19.00     37 <
  -4  12  -1     1.24     8.30     8.70     37 <
   3  -8   0     4.78    22.60    18.00     37 <
   3  -8   1     2.68    -7.00    18.80     37 <
   3  -8   2    25.75   -18.50    21.90     37 <
   3  -8   3    26.96   107.20    21.40     37 o
   3  -8   4    20.85    34.60    21.40     37 <
   3  -8   5   214.57   186.50    31.50     37 o
   1  -3   5    83.60   247.00    40.90     37 o
   3  -8   6    64.37   113.80    28.60     37 o
   1  -3   6   544.74   317.30    41.90     37 o
   3  -8   7   281.47   296.10    34.60     37 o
   1  -3   7   356.40   410.00    42.20     37 o
   3  -8   8    10.75    -2.60    17.60     37 <
   1  -3   8    58.90    43.70    25.60     37 <
   3  -8   9    81.82    43.40    16.30     37 <
   1  -3   9    47.37    54.40    22.60     37 <
   3  -8  10    71.14    57.40    19.70     37 <
   1  -3  10    86.10    76.60    22.00     37 o
   3  -8  11    22.44    54.90    18.20     37 o
   1  -3  11    30.20    57.70    23.00     37 <
   1  -3  12     6.48     6.70    16.30     37 <
   0   0  12    26.44    17.90    17.20     37 <
   1  -3  13     2.83     7.80    15.10     37 <
   0   0  13    17.23    -4.20    14.80     37 <
   1  -3  14     1.00   -29.10    14.40     37 <
   0   0  14     0.87   -13.70    14.20     37 <
   1  -3  15     1.89     4.40     9.80     37 <
   0   0  15     1.74     4.70    10.30     37 <
   0   1 -15     1.25    18.60     8.20     38 <
   1  -2 -14     4.35    -7.20     6.60     38 <
   0   1 -14     2.15    22.50    11.20     38 <
  -1   4 -14     2.66    -3.00    10.10     38 <
   1  -2 -13     5.06    -2.50    12.50     38 <
   0   1 -13     1.50    18.00    15.10     38 <
  -1   4 -13     1.42    -9.00    12.20     38 <
  -2   7 -13     2.23   -15.40     8.40     38 <
   2  -5 -12     0.96    26.80     9.60     38 <
   1  -2 -12    11.32    20.70    11.80     38 <
   0   1 -12   125.49    23.40    15.90     38 <
   2  -5 -11    17.63    16.70    13.80     38 <
   1  -2 -11    17.02    26.10    15.60     38 <
   2  -5 -10    11.85    42.70    17.40     38 <
   2  -5  -9    11.83   -35.70    15.50     38 <
   3  -8  -8     3.50    -3.30    13.00     38 <
   2  -5  -8     3.59   -26.60    18.30     38 <
   3  -8  -7     2.28   -34.20    14.20     38 <
   3  -8  -6    23.15     5.00    16.40     38 <
  -2   6  -6     3.93    -3.50    20.10     38 <
  -3   9  -6   119.95    71.10    26.00     38 <
   3  -8  -5    33.98    17.00    16.30     38 <
  -1   3  -5   113.67   166.50    39.40     38 o
  -2   6  -5    12.92   147.50    26.70     38 o
  -3   9  -5    36.66    19.10    19.60     38 <
   3  -8  -4    55.98    76.80    19.00     38 o
  -1   3  -4   155.27   148.70    37.80     38 o
  -2   6  -4   109.64   140.80    30.20     38 o
  -3   9  -4    10.76    26.90    19.00     38 <
  -4  12  -4     0.74     2.10    10.90     38 <
   3  -8  -3    23.82    -9.20    15.40     38 <
  -1   3  -3    20.08    64.20    38.90     38 <
  -2   6  -3     6.81    29.80    23.50     38 <
  -3   9  -3    11.50   -27.60    17.90     38 <
  -4  12  -3    11.24   -19.50    13.10     38 <
   3  -8  -2    16.89   -10.30    17.90     38 <
  -1   3  -2   465.95   532.90    55.20     38 o
  -2   6  -2    13.77    -9.00    27.20     38 <
  -3   9  -2    10.54    67.40    19.80     38 o
  -4  12  -2     1.04   -45.80    12.90     38 <
  -2   6  -1     6.34    50.40    25.70     38 <
  -3   9  -1    17.70    37.00    21.20     38 <
  -4  12  -1     0.37   -13.60    10.80     38 <
   4 -11   0     0.52   -35.70    14.10     38 <
  -2   6   0   144.62   108.50    27.70     38 o
  -3   9   0     3.03    57.60    18.90     38 o
  -4  12   0     4.63    11.10    11.10     38 <
   4 -11   1     1.13   -11.60    12.30     38 <
  -3   9   1     5.62    16.70    20.90     38 <
  -4  12   1     2.86    23.70    12.00     38 <
   4 -11   2     0.17    11.70    12.50     38 <
   0   0   2 12340.00 11084.20   194.50     38 o
  -3   9   2     2.10    41.40    17.60     38 <
  -4  12   2     2.01   -12.60    10.70     38 <
   4 -11   3     0.93    14.10     6.50     38 <
   0   0   3   483.91  1531.00    96.80     38 o
  -3   9   3     1.37     2.60    17.30     38 <
  -4  12   3     1.80    24.80     9.90     38 <
   4 -11   4     4.81    26.40    13.70     38 <
   0   0   4  1129.50   842.40    71.90     38 o
  -2   6   4    31.97    69.60    25.00     38 <
  -3   9   4    11.09    71.70    18.50     38 o
  -4  12   4     1.23   -13.40     9.50     38 <
   4 -11   5     5.73    22.60    11.30     38 <
   0   0   5   423.08   443.30    58.40     38 o
  -2   6   5    12.57     3.30    22.90     38 <
  -3   9   5     6.08     0.40    16.60     38 <
  -4  12   5     0.29    -2.40     9.90     38 <
   4 -11   6     0.44    17.00    10.40     38 <
   0   0   6    89.59   248.20    41.70     38 o
  -1   3   6   107.06    37.60    31.20     38 <
  -2   6   6    23.84    65.40    26.20     38 <
  -3   9   6     8.34    32.20    16.00     38 <
  -4  12   6     4.51   -16.50     9.00     38 <
   4 -11   7     3.70    -3.00     6.40     38 <
   0   0   7   188.49   156.50    36.20     38 o
  -1   3   7    59.07   170.70    36.20     38 o
  -2   6   7    11.78    19.20    23.00     38 <
  -3   9   7     2.53     0.40    13.00     38 <
   3  -8   8     5.13    -3.00    16.80     38 <
   0   0   8    83.76     7.80    27.70     38 <
  -1   3   8     5.61    26.70    26.00     38 <
  -2   6   8   125.50   208.30    34.50     38 o
  -3   9   8     1.37    -8.50    12.40     38 <
   3  -8   9    73.90    11.40    20.70     38 <
   0   0   9    10.39   -19.50    26.30     38 <
  -1   3   9     6.58    63.80    27.70     38 <
  -2   6   9    15.41    49.00    22.40     38 <
  -3   9   9     1.23    28.00    11.40     38 <
   3  -8  10    67.47     4.70    20.20     38 <
   0   0  10    12.57    25.50    19.10     38 <
  -1   3  10     4.09   -10.90    18.00     38 <
  -2   6  10   176.17   109.30    29.10     38 o
  -3   9  10     1.04   -15.80    10.60     38 <
   3  -8  11    10.21    61.50    18.20     38 o
   0   0  11    17.82   -32.50    20.10     38 <
  -1   3  11     7.50   -12.30    17.00     38 <
  -2   6  11    36.94    29.10    19.00     38 <
  -1   3  12     3.37    16.50    17.60     38 <
  -2   6  12    36.10    42.90    17.50     38 <
  -1   3  13     0.89     5.90    13.70     38 <
  -2   6  13    10.60    17.90    11.10     38 <
   2  -5  14     0.87    17.40    10.00     38 <
   0   0 -15     1.41    21.60    11.80     40 <
  -1   3 -15     0.67     2.90    11.50     40 <
   1  -3 -14     1.59    -5.20     7.60     40 <
   0   0 -14     0.98     7.90    10.20     40 <
  -1   3 -14     0.72    -6.80    11.60     40 <
   2  -6 -13    15.90    15.40     9.00     40 <
   1  -3 -13     0.86    -4.20    10.70     40 <
   0   0 -13    20.38    11.40    12.90     40 <
  -1   3 -13     0.93   -19.00    14.50     40 <
  -2   6 -13     2.66     8.30     8.70     40 <
   2  -6 -12    25.79    12.30    12.70     40 <
   1  -3 -12     4.69    28.50    11.50     40 <
  -2   6 -12     4.96   -23.50    14.10     40 <
   2  -6 -11    51.95     8.40     9.80     40 <
   1  -3 -11    14.49    -2.60    12.20     40 <
  -2   6 -11     0.82    15.40    14.70     40 <
  -3   9 -11     2.59     8.30     7.80     40 <
   2  -6 -10   312.92   166.80    25.30     40 o
   1  -3 -10     5.85    27.20    13.90     40 <
  -2   6 -10     1.62    15.50    13.10     40 <
  -3   9 -10    45.07    19.20    10.80     40 <
   2  -6  -9    35.49   -26.00    23.50     40 <
  -3   9  -9   186.13    40.60    20.60     40 <
   2  -6  -8   179.18   198.40    32.90     40 o
  -3   9  -8    36.35    57.30    16.80     40 o
   2  -6  -7    15.27    -3.80    21.80     40 <
  -3   9  -7    47.12     8.80    19.60     40 <
   2  -6  -6    21.86    47.50    22.00     40 <
  -3   9  -6   192.06   107.10    26.80     40 o
  -4  12  -6     1.78    -5.90    12.20     40 <
   2  -6  -5    27.87    27.10    20.60     40 <
  -2   6  -5    27.15   104.20    28.30     40 o
  -3   9  -5    53.57    69.80    21.10     40 o
   2  -6  -4    26.69    20.80    23.60     40 <
  -2   6  -4   196.96   125.70    31.20     40 o
  -3   9  -4    17.98   -15.50    17.70     40 <
   2  -6  -3   294.86   309.20    34.80     40 o
   1  -3  -3   812.30  1239.30    71.90     40 o
  -2   6  -3    11.37   -14.90    25.10     40 <
  -3   9  -3    18.20    50.00    16.30     40 o
   1  -3  -2   542.00   614.10    58.10     40 o
  -2   6  -2    23.50    82.30    27.30     40 o
  -3   9  -2    19.09    49.50    21.10     40 <
   4 -11  -1     8.20   -14.10    11.90     40 <
   1  -3  -1   565.28   716.10    61.70     40 o
  -1   3  -1   354.07   213.60    52.30     40 o
  -2   6  -1    10.61    19.70    25.20     40 <
   4 -11   0     0.82    -4.00    13.70     40 <
  -1   3   0   493.51   556.60    61.40     40 o
  -2   6   0   250.01    96.70    28.40     40 o
   4 -11   1     3.40    10.80    12.60     40 <
  -1   3   1   625.84   789.10    63.20     40 o
  -4  13   1     1.95   -20.60    11.40     40 <
   4 -11   2     0.50   -30.00    14.40     40 <
  -4  13   2     4.63    -2.00    10.90     40 <
   4 -11   3     1.73    -5.80    11.20     40 <
  -4  13   3     5.33     0.40     9.10     40 <
   4 -11   4    10.18   -11.00     7.60     40 <
   4 -11   5     7.80   -22.90    13.20     40 <
   3  -8   5   221.13   205.80    32.20     40 o
  -3  10   5    19.31     8.50    13.70     40 <
   3  -8   6    53.67    55.40    28.80     40 <
  -3  10   6     1.85     3.70    11.60     40 <
   3  -8   7   395.52   440.80    43.70     40 o
   2  -5   7     3.40    25.70    25.70     40 <
  -3  10   7    19.78    -1.60    15.10     40 <
   3  -8   8     9.28    -2.40    20.30     40 <
   2  -5   8    10.04    32.80    24.00     40 <
  -2   7   8   431.69   312.40    38.60     40 o
  -3  10   8     7.05     8.00    12.90     40 <
   2  -5   9    67.49   -13.70    20.50     40 <
   1  -2   9    24.36   -36.30    26.00     40 <
   0   1   9   187.26   140.40    30.10     40 o
  -1   4   9     4.37    43.20    20.80     40 <
  -2   7   9   145.65    68.40    31.50     40 <
  -3  10   9     1.94    20.50     8.80     40 <
   1  -2  10   100.59    25.50    22.80     40 <
   0   1  10   278.10   134.00    33.10     40 o
  -1   4  10     0.82   -47.40    22.00     40 <
  -2   7  10     4.59   -12.30    19.30     40 <
   0   1  11    26.23    -8.60    21.70     40 <
  -1   4  11    40.73    19.60    19.10     40 <
   2  -4  14     1.77   -13.70    13.90     40 <
   1  -1  15     2.94    -4.40    15.90     40 <
   0   2  15     5.10    19.40    12.00     40 <
   0  -1 -15     0.99     7.90     8.10     41 <
  -1   2 -15     7.14     0.00    10.50     41 <
   1  -4 -14     6.39    19.70     8.70     41 <
   0  -1 -14     6.72    11.30    10.50     41 <
  -1   2 -14     2.27     8.50    10.80     41 <
  -2   5 -14     0.46    16.90     6.60     41 <
   1  -4 -13     1.64    -7.20     7.40     41 <
   0  -1 -13     2.38     1.50    13.10     41 <
  -1   2 -13     8.29    54.50    15.30     41 o
  -2   5 -13     5.98    -9.90    12.00     41 <
   1  -4 -12    29.70     6.90    10.70     41 <
   0  -1 -12     5.48    26.60    12.80     41 <
  -1   2 -12    30.68    19.80    16.30     41 <
   0  -1 -11    21.66   -12.20    18.10     41 <
  -1   2 -11    10.98   -10.70    14.70     41 <
  -3   9  -8    10.83    -3.60    15.10     41 <
   3  -9  -7     6.70     4.90    16.90     41 <
  -3   9  -7     5.85     0.50    17.70     41 <
   4 -12  -6     4.84     9.80     9.40     41 <
   3  -9  -6     9.63     9.80    13.20     41 <
  -3   9  -6   157.13   112.60    19.50     41 o
  -4  12  -6     0.20     7.30    11.40     41 <
   4 -12  -5     0.52    -2.00     9.20     41 <
   3  -9  -5     7.50   -20.10    14.10     41 <
  -3   9  -5    77.95    27.50    18.80     41 <
   3  -9  -4    14.21    27.30    19.90     41 <
  -3   9  -4    18.74    -6.90    19.60     41 <
   3  -9  -3     1.40    12.50    12.70     41 <
   2  -6  -3   285.90   241.70    30.50     41 o
  -2   6  -3    10.41    -4.90    23.60     41 <
  -3   9  -3     3.01    -2.80    17.80     41 <
   3  -9  -2     3.10    15.70    16.70     41 <
   2  -6  -2   262.75   111.00    28.00     41 o
  -2   6  -2    17.64    -0.80    23.70     41 <
   2  -6  -1    23.16   -20.90    22.60     41 <
  -1   3  -1   287.13   222.00    51.80     41 o
  -2   6  -1     6.19   -45.70    26.00     41 <
  -4  13  -1     1.65     4.80     8.70     41 <
   1  -3   0   474.62   492.90    61.40     41 o
  -1   3   0   513.31   332.80    55.40     41 o
  -4  13   0     5.03   -15.30     9.50     41 <
  -4  13   1     1.66    13.40     8.80     41 <
   4 -11   2     0.25     9.50    12.30     41 <
  -3  10   2    25.97     9.80    20.00     41 <
  -4  13   2     5.07    -2.80    10.60     41 <
   4 -11   3     0.75    -4.90     9.80     41 <
  -3  10   3     4.06    -9.80    13.60     41 <
  -4  13   3     3.21     8.40     6.30     41 <
   4 -11   4     8.99    -5.80     9.60     41 <
   3  -8   4    33.43    48.10    21.80     41 <
  -3  10   4     1.59     4.00    14.90     41 <
   4 -11   5     7.76    10.90     9.00     41 <
   3  -8   5   182.45   181.90    30.80     41 o
  -2   7   5   107.86   111.50    24.50     41 o
  -3  10   5    19.01    12.20    14.40     41 <
   3  -8   6    35.57    61.50    22.30     41 <
   2  -5   6    96.99   225.50    34.40     41 o
  -1   4   6    71.29    78.40    30.20     41 <
  -2   7   6   170.34   261.50    35.60     41 o
   2  -5   7     2.45    35.20    21.20     41 <
   1  -2   7   137.02   274.60    39.80     41 o
   0   1   7     6.07    52.60    32.70     41 <
  -1   4   7     4.60    74.80    23.20     41 o
  -3  11   8     5.49     3.90    11.70     41 <
  -2   8  10     6.53     9.80    13.10     41 <
   3  -7  11     1.45     3.40    13.40     41 <
   2  -4  11     4.65    11.20    18.40     41 <
  -1   5  11     7.77   -20.30    17.30     41 <
  -2   8  11    10.63    21.30    13.50     41 <
   3  -7  12     3.17    15.60    12.70     41 <
   2  -4  12     3.30    -3.90    16.30     41 <
   1  -1  12    71.35     4.30    20.10     41 <
   0   2  12     2.59    24.80    17.20     41 <
  -1   5  12     1.83    -1.90    13.50     41 <
  -2   8  12     5.61   -17.40     9.10     41 <
   2  -4  13     4.47    15.70    11.50     41 <
   1  -1  13    63.20    83.90    19.70     41 o
   0   2  13     2.08    -7.60    15.50     41 <
  -1   5  13    20.75   -25.60    13.90     41 <
  -2   5 -13    10.07    -9.40     9.30     42 <
   2  -7 -12     1.02    14.20     8.20     42 <
  -2   5 -12     0.44    -1.30    12.20     42 <
  -3   8 -12     1.84    29.80    10.10     42 <
   2  -7 -11    12.94    -8.10    10.80     42 <
  -2   5 -11    26.25    37.40    13.50     42 <
  -3   8 -11     5.26    20.10    12.50     42 <
   2  -7 -10     1.17    -8.00    15.90     42 <
   1  -4 -10     7.78   -16.80    13.30     42 <
  -1   2 -10    85.88     9.30    20.10     42 <
  -2   5 -10    20.24     4.00    15.90     42 <
  -3   8 -10    83.38    81.70    17.60     42 o
   3 -10  -9     3.78     0.70     5.80     42 <
   2  -7  -9   125.26    83.00    25.80     42 o
   1  -4  -9     1.67    -5.30    12.70     42 <
   0  -1  -9   191.36    75.40    26.40     42 <
  -1   2  -9    17.64    52.70    17.70     42 <
  -2   5  -9    56.29   -29.50    18.20     42 <
   2  -7  -8   405.96   324.50    39.40     42 o
   1  -4  -8    37.87    60.10    21.00     42 <
   0  -1  -8   121.66   239.60    33.10     42 o
  -1   2  -8    14.33    21.50    23.10     42 <
  -2   5  -8     3.40   -23.10    17.50     42 <
   1  -4  -7     9.95    22.50    22.20     42 <
   0  -1  -7     6.78    47.60    30.80     42 <
  -1   2  -7   184.34   291.80    41.20     42 o
   4 -12  -6     3.94     6.20     6.60     42 <
  -4  12  -6     1.45     7.60    11.50     42 <
   4 -12  -5     1.45   -24.80     8.70     42 <
  -3   9  -5    87.27     5.20    23.00     42 <
  -4  12  -5     0.62    13.00    11.70     42 <
   4 -12  -4     2.28     8.70     6.60     42 <
  -3   9  -4    25.72    12.10    21.20     42 <
   4 -12  -3     2.94   -18.20    10.10     42 <
   3  -9  -3     5.18   -15.90    15.90     42 <
  -3   9  -3     7.81    20.40    18.60     42 <
   3  -9  -2     1.89    -6.40    16.90     42 <
  -2   6  -2    12.69     3.90    23.90     42 <
   3  -9  -1     9.09     4.30    18.00     42 <
   2  -6  -1    26.99    38.30    25.60     42 <
  -2   6  -1     7.83    10.10    26.30     42 <
  -4  13  -1     1.39    11.60    10.00     42 <
   2  -6   0   161.67   121.40    28.60     42 o
   1  -3   0   564.90   652.60    61.10     42 o
  -4  13   0     3.77    13.10    11.10     42 <
  -3  10   1   157.75   208.30    30.10     42 o
  -4  13   1     1.79     0.20     9.70     42 <
   4 -11   2     0.56    -7.10    14.80     42 <
  -3  10   2    33.49   -11.40    19.70     42 <
   4 -11   3     1.15   -18.50    12.20     42 <
  -2   7   3    26.63    -3.60    23.00     42 <
  -3  10   3     6.52     9.70    15.40     42 <
   4 -11   4     8.19     9.70    12.50     42 <
   3  -8   4    38.50    26.50    21.30     42 <
  -2   7   4     1.42    19.60    19.40     42 <
   3  -8   5   237.53   129.00    32.70     42 o
   2  -5   5    22.26     8.00    24.30     42 <
   0   1   5   594.65   800.90    62.70     42 o
  -1   4   5    46.35    60.10    31.00     42 <
   2  -5   6   120.65   188.40    33.00     42 o
   1  -2   6   336.06   248.20    38.20     42 o
   0   1   6   952.60   722.80    58.50     42 o
  -3  11   6    10.57    38.70    14.00     42 <
  -3  11   7     5.76    24.50    12.50     42 <
   4 -10   8    19.43    -8.50     9.00     42 <
  -2   8   8    24.82   -27.90    19.40     42 <
  -3  11   8     6.74   -14.80     9.90     42 <
   3  -7   9    40.32    57.50    23.90     42 <
  -1   5   9     8.02    11.40    19.50     42 <
  -2   8   9    15.71     0.20    13.70     42 <
   3  -7  10    25.14   -30.40    15.80     42 <
   2  -4  10   122.18    67.20    23.80     42 <
   1  -1  10    24.14   -18.90    20.20     42 <
   0   2  10    17.23    55.10    22.40     42 <
  -1   5  10    20.25    12.70    17.20     42 <
   2  -4  11    11.18   -30.60    20.30     42 <
   1  -1  11    75.13   -18.30    19.90     42 <
   3  -6  13     4.98     4.60    12.30     42 <
   0   3  13     5.02    -5.90    15.60     42 <
  -1   6  13     3.67     6.10    11.80     42 <
   2  -3  14     0.80     2.00    15.20     42 <
   1   0  14    32.98    25.10    19.70     42 <
   0   3  14     1.18    21.60    14.20     42 <
  -1   6  14     0.96    11.00    10.50     42 <
   2  -3  15     0.51    13.40    10.10     42 <
   1   0  15     9.85   -20.60    15.90     42 <
   0   3  15     2.33    12.70     9.10     42 <
  -1   1 -15     6.66   -16.10    12.70     43 <
   1  -5 -14    20.89     4.60     7.60     43 <
   0  -2 -14    23.96    12.10    10.00     43 <
  -1   1 -14     0.82    30.20    13.00     43 <
  -2   4 -14     2.19     6.50    12.40     43 <
   1  -5 -13    19.46    11.60    11.50     43 <
   0  -2 -13     1.54    -5.70    14.10     43 <
  -1   1 -13    68.85    35.50    19.70     43 <
  -2   4 -13     8.43    -0.90    13.00     43 <
   1  -5 -12     2.72    10.40    10.00     43 <
   0  -2 -12     2.16     1.30    16.00     43 <
  -1   1 -12    53.91    73.10    21.80     43 o
   2  -8 -11     9.17     3.40    10.30     43 <
   1  -5 -11     8.19    -3.40    13.00     43 <
   0  -2 -11    18.53    67.70    17.80     43 o
  -3   8 -11     6.46    19.60    14.40     43 <
  -3   8 -10    76.98    26.30    14.90     43 <
  -3   8  -9   120.58    53.30    17.80     43 <
  -2   5  -8     2.30    26.80    19.30     43 <
  -3   8  -8     7.24   -22.10    19.40     43 <
   3 -10  -7    16.15    33.70    11.60     43 <
  -2   5  -7     1.96    36.10    22.50     43 <
   3 -10  -6     2.37    15.20    10.20     43 <
   2  -7  -6   233.40   229.00    38.30     43 o
  -1   2  -6   304.56   281.20    38.50     43 o
  -4  12  -6     0.49     9.80     7.80     43 <
   3 -10  -5    23.05    26.40    11.40     43 <
   2  -7  -5   105.30   -31.00    26.70     43 <
   1  -4  -5    57.47    48.80    26.60     43 <
   0  -1  -5   511.76   761.30    63.60     43 o
  -3   9  -5    63.01    14.40    21.90     43 <
  -4  12  -5     1.74   -12.00    12.60     43 <
  -3   9  -4    17.93    19.40    19.80     43 <
  -3   9  -3    17.82     1.70    20.00     43 <
  -4  13  -3     1.22    26.60    13.10     43 <
   4 -12  -2     3.76    -5.60     8.20     43 <
  -2   6  -2    13.47   -22.80    24.30     43 <
  -4  13  -2     1.29    -1.00     8.40     43 <
   4 -12  -1     3.14    23.50    11.60     43 <
   3  -9  -1     6.47    47.40    19.60     43 <
  -1   3  -1   288.88   114.00    51.30     43 <
  -4  13  -1     2.86    17.70     8.50     43 <
   4 -12   0     6.24     5.90    10.00     43 <
   3  -9   0     5.26    14.00    19.40     43 <
   2  -6   0   132.11    84.60    27.00     43 o
  -3  10   0   168.57   232.10    32.10     43 o
  -3  10   1   144.99   204.80    31.40     43 o
  -2   7   2    26.08    20.80    22.00     43 <
   4 -11   3     0.67     7.90    14.20     43 <
   4 -11   4     7.79    -6.60    11.40     43 <
   3  -8   4    48.69    23.00    23.80     43 <
   0   1   4  3154.60  2923.90   103.30     43 o
  -3  11   4     2.47     6.70    11.60     43 <
   3  -8   5   216.41   238.30    38.60     43 o
   2  -5   5    14.76     1.90    23.30     43 <
   1  -2   5    62.87    43.40    39.40     43 <
  -3  11   5     5.36    24.60    12.60     43 <
  -2   8   6    39.39    25.30    26.70     43 <
  -1   5   7   142.60    77.40    29.40     43 <
  -3  12   7     0.91     5.90     9.10     43 <
   4 -10   8    15.91     2.80     8.60     43 <
   3  -7   8    64.41    32.60    19.80     43 <
   0   2   8   384.90   386.30    47.00     43 o
   4 -10   9     8.68    23.40     8.30     43 <
   3  -7   9    39.84    54.20    23.80     43 <
   2  -4   9    38.60   -16.10    23.40     43 <
   1  -1   9     3.79   -51.40    23.30     43 <
  -2   9   9     7.56    -8.60    15.20     43 <
  -1   6  10    17.71    46.00    21.00     43 <
  -2   9  10     8.09   -13.40    12.60     43 <
   0   3  11    25.26    76.40    22.30     43 o
  -1   6  11    11.60    45.00    19.90     43 <
   3  -6  12     3.99   -20.20    14.10     43 <
   2  -3  12     8.58    11.10    17.00     43 <
   1   0  12     0.54    40.10    17.30     43 <
   0   3  12     1.42     9.80    18.90     43 <
   3  -6  13     5.81     0.00    11.40     43 <
   2  -3  13     2.52    31.70    15.00     43 <
  -1   7  13    29.47    38.10    14.30     43 <
   0   4  14     1.90    -6.90    10.20     43 <
   2  -2  15     5.38     4.50    14.40     43 <
   1   1  15     0.34    25.30    13.30     43 <
   0   4  15     8.91    10.20    15.10     43 <
   0  -3 -15     1.71   -13.30    10.30     44 <
  -1   0 -15    11.63    -1.40     8.20     44 <
   1  -6 -14     0.85   -16.30     8.30     44 <
   0  -3 -14     0.61    15.60    10.70     44 <
  -2   4 -13     4.49    -0.10    14.00     44 <
  -3   7 -13     5.29    21.40     9.70     44 <
  -2   4 -12     3.33   -14.80    15.30     44 <
  -1   1 -11    63.70    60.70    19.20     44 o
  -2   4 -11     4.03   -36.10    15.90     44 <
   2  -8 -10     8.20   -13.30    10.20     44 <
   1  -5 -10    23.15    24.80    16.00     44 <
   0  -2 -10    26.04    42.20    21.50     44 <
  -1   1 -10    16.64     4.80    21.90     44 <
   2  -8  -9    17.13    -9.40    12.20     44 <
   1  -5  -9     4.40    17.20    17.50     44 <
   0  -2  -9    86.81    81.00    22.90     44 o
  -3   8  -9   116.56    63.60    20.30     44 o
   3 -11  -8     6.07     5.40     9.40     44 <
   2  -8  -8    26.51     0.20    18.10     44 <
   1  -5  -8     4.03     8.60    18.40     44 <
  -3   8  -8     8.39     8.10    19.10     44 <
  -2   5  -7     3.91    -8.60    20.60     44 <
  -2   5  -6   112.39   175.80    28.30     44 o
  -4  12  -6     1.81    -9.10    12.70     44 <
   3 -10  -5    29.17    46.10    14.70     44 o
  -1   2  -5   131.90   110.40    35.10     44 o
  -3   9  -5    96.07    25.80    23.40     44 <
   3 -10  -4     1.77    54.00    11.90     44 o
   2  -7  -4     2.41     2.20    20.20     44 <
   1  -4  -4    20.82   -17.30    29.90     44 <
   0  -1  -4  3293.80  2812.60   103.00     44 o
  -3   9  -4    16.52    22.20    20.10     44 <
   2  -7  -3    39.02    24.10    19.90     44 <
  -4  13  -3     1.83    16.90     9.80     44 <
  -2   6  -2    12.44    -1.80    25.80     44 <
  -4  13  -2     0.48    -8.20    11.80     44 <
   4 -12  -1     3.65    11.20    12.70     44 <
  -1   3  -1   293.83   417.40    55.90     44 o
  -3  10  -1    20.08    63.80    20.90     44 o
   4 -12   0     8.86    -5.60    10.10     44 <
   3  -9   0     1.17    15.40    17.90     44 <
  -3  10   0   129.12   186.30    28.80     44 o
   3  -9   1    31.79    20.10    22.20     44 <
   2  -6   1     8.81   -85.30    27.80     44 <
  -2   7   1    27.59    55.00    22.90     44 <
  -2   7   2    19.73   -10.70    24.50     44 <
  -1   4   3   386.17   162.00    43.40     44 o
  -3  11   3     4.27    51.40    13.90     44 o
   4 -11   4     7.67     0.10    12.20     44 <
   3  -8   4    43.79    16.10    23.50     44 <
   1  -2   4   120.71    93.80    45.40     44 <
   0   1   4  3522.40  4336.10   123.10     44 o
  -3  11   4     5.32    25.90    13.60     44 <
   3  -8   5   236.35   246.50    35.20     44 o
   2  -5   5    23.34    21.50    21.70     44 <
  -2   8   5    14.73    15.40    19.10     44 <
  -1   5   6    17.54    15.10    25.50     44 <
  -3  12   6     7.45    22.50    13.00     44 <
   4 -10   7     1.99     5.60    10.60     44 <
   0   2   7  2071.10  1737.20    79.20     44 o
  -3  12   7     0.67    17.70     9.10     44 <
   4 -10   8    21.16   -14.10    10.90     44 <
   3  -7   8    62.37    13.30    22.30     44 <
   2  -4   8     7.36    21.60    22.50     44 <
   1  -1   8     7.64    18.60    27.80     44 <
  -2   9   8    13.38    45.70    16.80     44 <
  -1   6   9    16.05   -35.90    22.90     44 <
   0   3  10    28.65    61.80    26.90     44 <
  -2  10  10    12.05    -0.50    10.10     44 <
   3  -6  11    21.62    18.20    19.00     44 <
   2  -3  11    23.01    43.30    20.80     44 <
   1   0  11     5.60    25.00    20.20     44 <
   3  -6  12     2.00   -28.20    14.50     44 <
  -1   7  12     0.87    25.10    14.90     44 <
   1   1  13     8.43    21.00    17.80     44 <
   0   4  13    17.71    51.90    20.20     44 <
   3  -5  14     7.71   -12.70    13.60     44 <
   2  -2  14     5.17     0.60    16.90     44 <
   1   1  14    29.24    11.00    14.80     44 <
   0  -4 -15     7.31     1.50    11.50     45 <
  -2   3 -15     0.88    -4.40    10.40     45 <
  -2   3 -14     0.74     7.00    12.90     45 <
  -1   0 -13     1.89    -9.40    13.30     45 <
  -2   3 -13     1.76     6.40    14.30     45 <
  -3   7 -13     8.26    12.00    10.40     45 <
   0  -3 -12     1.03    15.90    13.80     45 <
  -1   0 -12     0.85   -26.50    15.50     45 <
  -3   7 -12     2.07   -25.90    11.60     45 <
   2  -9 -11     7.38    26.30     7.80     45 o
   1  -6 -11     9.31     2.50    16.00     45 <
   0  -3 -11    16.43    64.80    22.00     45 <
  -3   7 -11     2.93    40.10    16.30     45 <
   2  -9 -10    12.47    13.00     8.60     45 <
   1  -6 -10    14.08    31.30    17.60     45 <
  -2   4 -10    90.12    45.40    18.90     45 <
   2  -9  -9     5.87   -12.20    14.80     45 <
  -3   8  -9   100.92    49.80    20.70     45 <
  -1   1  -8     1.06   -24.40    24.20     45 <
  -3   8  -8     3.92   -22.90    19.30     45 <
   0  -2  -7  1502.10  1237.60    71.80     45 o
   3 -11  -6     9.66   -11.80    13.60     45 <
   2  -8  -6    31.98    83.10    26.60     45 o
   1  -5  -6    15.01    41.20    26.90     45 <
  -2   5  -6    84.53   151.30    32.90     45 o
   3 -11  -5     1.81    32.50    12.50     45 <
   2  -8  -5     8.33    -9.10    21.00     45 <
  -3   9  -5    46.26    20.20    22.20     45 <
  -2   6  -3     8.92   -12.10    25.40     45 <
   4 -13  -2     2.94     8.20    10.40     45 <
   3 -10  -2    27.66    10.10    21.40     45 <
   2  -7  -2    21.36   -59.00    25.40     45 <
  -3  10  -2    81.01   112.60    24.40     45 o
   4 -13  -1     2.79    10.00    10.40     45 <
   3 -10  -1   136.95   224.10    31.00     45 o
  -1   3  -1   206.44   308.20    52.90     45 o
  -2   7   0    35.65    23.40    23.40     45 <
   4 -12   1     1.31    -4.40    11.00     45 <
   1  -3   1   214.43   389.80    60.40     45 o
  -3  11   1     5.37    28.50    15.10     45 <
   4 -12   2     0.63   -12.50    15.00     45 <
   3  -9   2    23.33    70.30    22.10     45 o
  -1   4   2  1194.20  1129.40    71.20     45 o
   0   1   3  2022.90  1728.80    93.40     45 o
  -2   8   3     6.47   -15.10    18.80     45 <
  -3  12   3     6.64     4.40    14.10     45 <
   1  -2   4    65.68   122.40    46.60     45 <
  -3  12   4     1.26    -1.30    12.40     45 <
   4 -11   5     8.38    14.90     7.10     45 <
   3  -8   5   177.49   219.90    35.70     45 o
   2  -5   5    14.78    32.60    29.00     45 <
  -2   9   5    51.49    47.70    21.60     45 <
   0   2   6   767.07   973.70    65.20     45 o
  -2   9   6     3.28    20.70    20.20     45 <
   2  -4   7     8.38    44.60    31.20     45 <
   1  -1   7     1.61    10.30    34.20     45 <
  -1   6   7    54.90    76.30    27.80     45 <
   4 -10   8     9.53   -22.30    11.50     45 <
   3  -7   8    57.69    10.40    25.40     45 <
   0   3   8    11.61   -11.60    25.90     45 <
  -2  10   8     9.10    37.00    14.10     45 <
   1   0   9     2.06    11.50    25.50     45 <
  -1   7   9   173.17    53.70    29.40     45 <
   3  -6  10    14.07    36.90    18.70     45 <
   2  -3  10     1.76     6.70    24.10     45 <
  -1   7  10     0.68    37.70    19.30     45 <
   3  -6  11    15.69    12.20    21.70     45 <
   0   4  11    18.74    14.70    20.50     45 <
   1   1  12     2.56   -21.20    20.80     45 <
  -1   8  12     2.94    15.50    10.80     45 <
   3  -5  13     0.62    15.50    16.80     45 <
   2  -2  13    11.57     4.60    18.00     45 <
   0   5  13    17.14    21.80    14.90     45 <
   1   2  14    28.42   -26.90    15.20     45 <
   2  -1  15    31.07    26.00    19.00     45 <
  -1  -1 -15     0.23     1.40     8.50     46 <
  -2   2 -15     5.31    -8.40    10.20     46 <
   0  -4 -14     2.22   -23.40     8.40     46 <
  -1  -1 -14    28.85   -11.70     8.90     46 <
   1  -7 -13    14.05    -6.60    10.20     46 <
   0  -4 -13    16.46     2.60    13.50     46 <
  -3   6 -13     4.29     4.20    11.40     46 <
   1  -7 -12     0.38     6.20     6.80     46 <
  -2   3 -12     7.99   -11.60    16.80     46 <
  -1   0 -11     2.63    24.30    16.40     46 <
  -2   3 -11    24.25    -2.60    15.00     46 <
  -3   7 -11     3.76   -20.00    14.10     46 <
   0  -3 -10    29.62    30.20    18.30     46 <
  -1   0 -10    75.60    13.90    20.00     46 <
  -3   7 -10    16.71     0.70    13.80     46 <
   2  -9  -9     5.02    12.20     8.40     46 <
   1  -6  -9    15.42    27.20    15.80     46 <
   0  -3  -9    86.49    90.50    22.80     46 o
   2  -9  -8    12.22   -22.60    11.80     46 <
   1  -6  -8    79.09    92.80    27.50     46 o
  -2   4  -8     4.99    20.10    23.80     46 <
  -4  11  -8     8.13     5.80     7.60     46 <
  -1   1  -7     1.80    10.50    24.90     46 <
  -3   8  -7   399.03   435.90    41.50     46 o
   0  -2  -6   952.59  1301.50    68.40     46 o
  -4  12  -6     0.80   -30.30    11.90     46 <
   3 -11  -5     3.63    16.10     8.20     46 <
   2  -8  -5    14.21    40.70    18.70     46 <
   1  -5  -5   129.02   150.50    29.20     46 o
  -2   5  -5    14.31     0.90    21.00     46 <
  -1   2  -4   109.95   104.30    35.20     46 <
  -3   9  -4    14.34    16.80    20.60     46 <
   0  -1  -3  2705.00  2404.40    95.40     46 o
  -4  13  -3     0.77     4.10     8.20     46 <
   4 -13  -2     4.38    -9.40     9.30     46 <
   3 -10  -2    48.74    25.70    15.20     46 <
   2  -7  -2    21.42     7.50    16.80     46 <
   1  -4  -2  1539.30  1343.50    69.00     46 o
  -2   6  -2    20.69   -24.50    26.50     46 <
  -3  10  -2   104.45   104.70    25.60     46 o
   4 -13  -1     2.36   -15.80     9.80     46 <
   3 -10  -1   164.10   167.60    29.90     46 o
  -1   3  -1   264.10   199.60    50.20     46 o
  -3  10  -1    25.56   108.60    19.50     46 o
  -2   7   0    45.06     5.40    21.70     46 <
   4 -12   1     2.88   -16.00    11.10     46 <
   3  -9   1    34.60    33.50    22.40     46 <
   2  -6   1     4.85    56.10    26.20     46 <
  -3  11   1     8.84    18.00    10.40     46 <
   4 -12   2     0.31   -15.90    10.20     46 <
  -2   8   3     2.84   -14.50    18.80     46 <
  -3  12   3     9.61     8.40    14.10     46 <
   4 -11   4     5.98    -4.40    11.40     46 <
   3  -8   4    43.62    19.60    21.10     46 <
   2  -5   4    31.03   164.40    31.30     46 o
  -1   5   4    76.85   149.80    31.20     46 o
  -3  12   4     1.54    -6.80     9.70     46 <
   0   2   5    18.90     8.20    37.10     46 <
  -2   9   5    59.44     1.90    17.40     46 <
  -3  13   5     0.79     1.70     9.50     46 <
   1  -1   6   101.73    60.10    32.70     46 <
   4 -10   7     0.83     5.20     8.60     46 <
   3  -7   7    26.58   -30.50    20.10     46 <
  -2  10   7     5.93   -11.40     9.60     46 <
  -2  10   8    13.74     3.00    12.60     46 <
   4  -9   9    61.59    37.50    14.00     46 <
   3  -6   9    11.24   -35.30    19.80     46 <
   2  -3   9     1.53     6.00    23.30     46 <
  -1   7   9   217.42    39.90    27.90     46 <
  -2  11   9     0.29     1.50     9.80     46 <
   4  -9  10     3.77   -14.50    10.50     46 <
   0   4  10    14.85     2.10    21.00     46 <
   2  -2  11     7.66    25.40    21.10     46 <
   1   1  11     1.21    23.60    18.20     46 <
  -1   8  11     5.71     6.40    17.00     46 <
   3  -5  12     0.64    16.30    14.90     46 <
   0   5  12    19.16     1.80    12.80     46 <
   1   2  13     5.79     7.30    14.40     46 <
   3  -4  14     7.93    22.40    14.50     46 <
   2  -1  14    20.41    -8.50    18.10     46 <
   0   6  14     0.91     8.80     9.30     46 <
   1   3  15     2.42   -13.50    11.70     46 <
  -1  -3 -15     2.57   -23.40     8.40     48 <
  -2   1 -15    49.15    40.60    13.30     48 o
   0  -6 -14     0.97    -1.50     5.60     48 <
  -2   1 -14    45.07    26.20    15.40     48 <
  -1  -2 -13     7.17    25.50    11.10     48 <
  -3   5 -13     0.92   -19.10    10.60     48 <
   1  -8 -12     6.55    12.40     6.40     48 <
   0  -5 -12    23.41    17.00     9.30     48 <
  -2   2 -12     7.58    -3.30    18.10     48 <
   1  -8 -11     4.18    -1.40    10.70     48 <
  -2   2 -11     8.10     1.50    17.80     48 <
  -3   6 -11    19.33     0.60    16.20     48 <
  -1  -1 -10    17.33   -36.00    17.40     48 <
  -3   6 -10    23.06   -37.70    15.10     48 <
  -4  10 -10     0.87    -0.30     9.00     48 <
   1  -7  -9   268.68   110.70    25.40     48 o
   0  -4  -9    11.33   -12.70    17.10     48 <
  -2   3  -9     1.83     3.50    17.50     48 <
   2 -10  -8    12.87    -5.60    12.80     48 <
  -1   0  -8    22.90   -17.80    20.60     48 <
  -3   7  -8    77.93    24.00    20.00     48 <
  -4  11  -8     8.99     2.00    10.20     48 <
   0  -3  -7   189.36    54.10    25.70     48 <
  -2   4  -7    14.16    86.20    24.30     48 o
   3 -12  -6     5.13    28.50     8.60     48 o
   2  -9  -6     6.90    -9.80    16.00     48 <
   1  -6  -6    91.65   130.50    29.30     48 o
  -3   8  -6    62.44   112.50    31.50     48 o
  -4  12  -6     0.41    -6.90     9.70     48 <
   3 -12  -5     1.39     5.20     7.20     48 <
  -3   9  -4    17.28    20.20    15.70     48 <
   3 -11  -3    16.83   -35.50    16.40     48 <
   2  -8  -3     6.76    30.30    19.00     48 <
  -3  10  -2   121.75   111.40    24.60     48 o
   2  -7  -1    59.05   -30.80    23.70     48 <
  -1   3  -1   376.71   337.80    51.60     48 o
   4 -13   0     6.88   -17.50     9.10     48 <
   3 -10   0   130.13   211.10    30.20     48 o
  -3  11   0     7.11    10.30    13.70     48 <
   1  -3   1   401.71   353.60    54.00     48 o
  -1   4   1   429.71   285.30    45.70     48 o
   4 -12   2     2.40    15.70    13.40     48 <
   3  -9   2    36.65    13.50    21.10     48 <
   0   1   2  6447.50  6957.00   156.40     48 o
  -3  12   2     1.14    11.70    12.70     48 <
   1  -2   3   488.19   483.50    63.90     48 o
  -1   5   3   376.50   320.80    43.40     48 o
  -2   9   3     0.61   -30.80    18.10     48 <
  -3  13   3     0.70    -5.10    11.30     48 <
   4 -11   4     6.81    -0.80     9.00     48 <
   3  -8   4    52.96    74.90    24.60     48 o
   0   2   4   589.37   694.40    56.00     48 o
  -3  13   4     1.63   -29.20    11.10     48 <
   1  -1   5   130.83    99.90    42.90     48 <
  -1   6   5   527.17   463.00    42.80     48 o
  -2  10   5     2.78     0.10    16.80     48 <
   4 -10   6     0.97    16.10    10.90     48 <
   3  -7   6    75.81   177.00    30.50     48 o
   0   3   6    18.86    45.30    27.40     48 <
   4 -10   7     2.19   -25.00    11.40     48 <
   1   0   7   245.10   211.50    37.30     48 o
  -1   7   7   840.52   688.30    50.60     48 o
  -2  11   7     1.61   -16.30    13.70     48 <
   4  -9   8     5.11   -23.10    12.20     48 <
   3  -6   8    10.05    -6.60    25.70     48 <
   0   4   8    66.62    63.10    25.40     48 <
  -1   8   8     6.62    32.20    22.30     48 <
  -2  12   8    10.19    -8.10    10.70     48 <
   4  -9   9    72.33   -28.00    13.70     48 <
   1   1   9    32.89    -1.60    24.40     48 <
   4  -8  10     2.29    -0.90    14.20     48 <
   3  -5  10     3.50     7.10    21.40     48 <
  -1   9  10     3.51    16.80    13.40     48 <
   4  -8  11    11.05    20.10    12.20     48 <
   2  -1  11     5.83    26.30    24.10     48 <
   0   6  11     2.38    29.50    15.90     48 <
   4  -7  12     2.71     7.80    11.90     48 <
   3  -4  12     2.16    44.10    14.80     48 <
   1   3  12    21.39    -5.40    18.10     48 <
   2   0  13    52.83    25.80    19.60     48 <
   0   7  13    33.86    14.50    13.20     48 <
   3  -3  14     5.12     5.10    13.90     48 <
   1   4  14     6.30     2.70    11.30     48 <
   2   1  15     7.08     6.50    13.90     48 <
  -2   0 -15    57.80   -12.80    15.20     49 <
  -1  -3 -14     5.21    18.80     9.00     49 <
  -3   4 -14     9.50    20.00    11.30     49 <
   0  -6 -13     5.92   -15.70    10.50     49 <
  -2   1 -13    29.73    56.00    17.70     49 o
  -3   5 -12     1.55   -54.40    15.80     49 <
  -1  -2 -11    22.44    24.80    14.60     49 <
  -4   9 -11     5.33     0.80     6.60     49 <
   1  -8 -10    27.52    -4.70    19.60     49 <
   0  -5 -10    29.44    -3.60    14.90     49 <
  -2   2 -10    14.19    46.80    22.90     49 <
  -3   6 -10    17.93    31.50    18.90     49 <
  -4  10 -10     2.21    15.70     9.80     49 <
   2 -11  -9     1.70    -5.50     8.60     49 <
  -1  -1  -9    31.57    23.00    20.90     49 <
  -4  10  -9     8.92    -3.70    11.30     49 <
   0  -4  -8    64.69   -22.30    23.10     49 <
  -2   3  -8    30.63    53.90    29.10     49 <
  -3   7  -8    88.61    57.50    23.80     49 <
  -4  11  -8     8.29    17.70    10.40     49 <
   2 -10  -7     5.16    -3.90    12.80     49 <
   1  -7  -7   872.10   690.80    52.10     49 o
  -1   0  -7   274.73   191.00    32.00     49 o
   0  -3  -6    18.86    12.80    31.20     49 <
  -2   4  -6    66.98    99.40    30.50     49 o
  -3   8  -6    67.97    64.20    28.80     49 <
  -4  12  -6     0.57    -9.20    13.40     49 <
   2  -9  -5    83.37    44.10    17.50     49 <
   1  -6  -5   547.58   363.80    44.00     49 o
  -1   1  -5   158.18   -79.00    34.60     49 <
   3 -12  -4     2.49    17.20    10.30     49 <
   0  -2  -4   627.13   527.70    50.90     49 o
  -3   9  -4    29.39    12.60    22.30     49 <
   1  -5  -3   381.34   234.50    39.10     49 o
  -1   2  -3   532.87   616.60    60.30     49 o
   3 -11  -2     3.06   -15.30    14.50     49 <
   0  -1  -2  7387.90  8905.40   173.00     49 o
  -3  10  -2   123.02   145.60    25.90     49 o
   1  -4  -1   442.61   437.60    51.80     49 o
  -1   3  -1   418.64   471.00    53.90     49 o
  -3  11  -1   130.85    77.50    20.50     49 o
   4 -13   0    10.65   -14.70     8.50     49 <
   3 -10   0   174.49   252.40    34.00     49 o
   1  -3   1   405.24   484.40    58.10     49 o
  -2   8   1     2.99   -14.50    22.10     49 <
  -3  12   1     1.93   -20.70    14.30     49 <
   4 -12   2     1.49     4.30    14.20     49 <
   3  -9   2    38.12    10.10    22.50     49 <
   4 -12   3    24.05    24.90    10.40     49 <
  -2   9   3     0.66    21.70    16.60     49 <
  -3  13   3     0.42     4.80    10.90     49 <
   4 -11   4    10.81     0.60    10.90     49 <
   3  -8   4    50.79     7.00    25.60     49 <
  -1   6   4    29.37   -14.90    27.70     49 <
  -2  10   4     4.64    -2.30    16.40     49 <
   4 -10   6     0.94    22.50    15.40     49 <
   3  -7   6    87.13   258.40    32.60     49 o
  -1   7   6    82.88   283.80    38.30     49 o
  -2  11   6     0.93    38.00    12.80     49 <
   2  -3   7  1867.50  1105.50    68.60     49 o
   0   4   7   158.41   113.60    32.20     49 o
  -1   8   7     8.64     2.60    30.80     49 <
  -2  12   7     0.67    25.70    11.80     49 <
   4  -9   8     2.75   -18.60    15.20     49 <
   3  -6   8    16.16    36.90    23.90     49 <
   1   1   8    18.88    72.30    28.50     49 <
   2  -2   9   182.38   231.50    37.90     49 o
  -1   9   9   104.38    -4.80    17.60     49 <
   4  -8  10     3.34    -1.20    16.20     49 <
   1   2  10     9.49   -13.00    25.30     49 <
   0   6  10    20.37   -13.80    22.40     49 <
  -1  10  10     0.26    -1.60    13.20     49 <
   3  -4  11    72.82    22.90    22.00     49 <
   1   3  11    21.57    49.50    18.70     49 <
   4  -7  12     3.22    13.50    14.90     49 <
   2   0  12    13.77   -24.40    24.00     49 <
   0   7  12     4.74    54.50    14.20     49 o
   4  -6  13     3.98    -4.20    13.00     49 <
   3  -3  13     3.63   -20.30    16.80     49 <
   1   4  13    16.46    34.30    19.30     49 <
   2   1  14    29.94   -14.80    15.20     49 <
   1   5  14     3.58    -7.50    11.90     49 <
   2   2  15     6.01   -22.70    15.30     49 <
  -1  -4 -15    24.29     5.00     7.60     50 <
  -3   3 -15     1.76     1.80    10.20     50 <
   0  -7 -14     1.42    -4.20     5.30     50 <
  -2   0 -14     0.78   -27.10    11.50     50 <
  -1  -3 -13     2.43    -6.00     8.30     50 <
  -3   4 -13     1.25     9.20     8.90     50 <
   0  -6 -12     2.53    -2.80    10.90     50 <
  -1  -3 -12    14.88    11.30    13.00     50 <
  -2   1 -12     1.14   -14.90    15.10     50 <
  -4   8 -12    15.25   -11.60     8.40     50 <
   1  -9 -11     4.89     6.60     5.20     50 <
  -3   5 -11     2.89     2.10    10.90     50 <
  -4   9 -11     4.47     7.10     7.90     50 <
  -1  -2 -10     7.21    30.70    17.00     50 <
  -2   2 -10     7.73     4.00    18.80     50 <
   1  -8  -9   119.85    43.40    20.60     50 <
  -3   6  -9     8.50    -3.70    14.80     50 <
  -4  10  -9     9.92   -19.10     9.50     50 <
   2 -11  -8     1.26   -13.90     8.90     50 <
  -2   3  -8    38.63    36.00    27.20     50 <
   1  -7  -7   900.97   752.30    49.80     50 o
  -3   7  -7    42.02     6.60    21.50     50 <
  -4  11  -7     3.37     5.20    12.60     50 <
   2 -10  -6    12.18    14.00    12.10     50 <
  -2   4  -6    65.23   203.60    32.50     50 o
  -3   8  -6    88.07   141.60    27.70     50 o
  -4  12  -6     0.40    13.00    10.00     50 <
   1  -6  -5   496.75   671.00    46.00     50 o
  -4  12  -5     1.43    15.40    10.90     50 <
   3 -12  -4     1.49    17.50     8.90     50 <
   2  -9  -4     4.07   -17.40    16.90     50 <
  -2   5  -4    29.63    33.10    26.40     50 <
  -3   9  -4    23.03     9.00    17.40     50 <
   1  -5  -3   387.18   585.00    48.30     50 o
   3 -11  -2     2.69    11.90    10.10     50 <
   2  -8  -2    15.03    11.20    14.10     50 <
  -3  10  -2   137.89    86.40    21.90     50 o
   1  -4  -1   562.12   476.20    45.20     50 o
  -1   3  -1   445.82   252.80    47.20     50 o
  -2   7  -1    25.61     8.90    20.60     50 <
  -3  11  -1   118.00   112.90    19.20     50 o
   4 -13   0     9.67    21.70     8.30     50 <
   3 -10   0   152.87   233.60    28.60     50 o
   2  -7   0    62.43    21.40    13.90     50 <
   4 -13   1     4.46    -4.70     7.70     50 <
   1  -3   1   455.58   301.30    53.10     50 o
  -2   8   1     1.81   -50.30    19.70     50 <
  -3  12   1     1.92    -6.70     6.70     50 <
   4 -12   2     3.36    27.40     8.80     50 o
   3  -9   2    45.42    30.20    17.90     50 <
  -1   5   2   593.72   497.70    47.20     50 o
  -3  13   2     0.18     7.30     7.10     50 <
   4 -11   4    11.27   -15.40     8.20     50 <
   3  -8   4    57.72   -17.00    19.50     50 <
  -1   6   4    21.50   -26.10    23.20     50 <
  -2  10   4     5.70    10.70    14.00     50 <
   2  -4   5   204.23    14.50    28.40     50 <
   0   3   5   188.77   -12.90    31.40     50 <
  -1   7   5    15.47    -8.90    18.30     50 <
  -2  11   5     7.18     1.10    13.20     50 <
   4 -10   6     3.76    16.50     8.40     50 <
   3  -7   6    94.53   158.50    27.50     50 o
   1   0   6   141.15   174.70    39.70     50 o
  -1   8   7     7.37    41.70    25.10     50 <
  -2  12   7     1.07   -21.40    10.80     50 <
   4  -9   8     3.65   -30.60    11.80     50 <
   0   5   8    72.07    41.30    21.70     50 <
  -1   9   8    30.05    54.00    18.10     50 <
   3  -5   9    25.57    43.20    20.20     50 <
   1   2   9    78.24    -1.00    20.50     50 <
   2  -1  10     7.18    37.40    18.90     50 <
  -1  10  10     0.40    12.90     9.40     50 <
   4  -7  11     2.88    -3.90    10.90     50 <
   0   7  11     7.02    33.10    12.80     50 <
   3  -3  12     0.79    -1.20    14.60     50 <
   1   4  12    33.36    55.10    16.60     50 o
   0   8  12    28.67    22.30    12.20     50 <
   4  -6  13     4.78    -0.20     9.10     50 <
   2   1  13    41.56   -20.00    17.40     50 <
   1   5  13    27.33    23.50    14.10     50 <
   4  -5  14     2.43    -9.60    10.60     50 <
   3  -2  14    19.83     1.90     8.80     50 <
   2   2  14    13.40    25.50    12.70     50 <
   3  -1  15    73.21    40.00    14.10     50 <
  -1  -5 -15    27.44   -12.30     8.60     51 <
  -2  -2 -15     9.60     8.90     8.10     51 <
  -3   2 -15     2.58     1.50    12.40     51 <
  -1  -5 -14     4.05     0.90     7.60     51 <
  -2  -1 -14    21.08    -8.90     9.50     51 <
   0  -8 -13     2.92    12.00     4.90     51 <
  -1  -4 -13    17.31    41.00    12.90     51 o
  -3   3 -13     1.28    -9.50    11.70     51 <
  -4   7 -13     1.89     9.10     5.90     51 <
   0  -7 -12     3.53    13.10     7.40     51 <
  -2   0 -12    10.79    33.40    19.60     51 <
  -4   8 -12    15.10    13.80     9.80     51 <
  -1  -3 -11    20.32    -0.20    14.20     51 <
  -4   8 -11     8.64     0.30     9.60     51 <
   0  -6 -10    19.68    27.70    14.90     51 <
  -2   1 -10     8.24    45.30    22.90     51 <
  -3   5 -10     4.89    13.40    18.30     51 <
  -4   9 -10     5.46    40.00    12.50     51 o
   1  -9  -9    95.21    31.00    15.20     51 <
  -1  -2  -9    68.25    -9.30    17.70     51 <
   0  -5  -8    74.93    23.40    17.90     51 <
  -3   6  -8    12.93     8.40    17.30     51 <
  -4  10  -8    20.80   -22.30    13.40     51 <
   2 -11  -7     2.09    -4.30     6.70     51 <
   1  -8  -7    10.83     9.80    20.90     51 <
  -2   3  -7  1712.20  1181.60    65.90     51 o
  -3   7  -7    30.29   -20.50    22.60     51 <
  -4  11  -7     5.39   -14.50    12.00     51 <
  -4  12  -6     0.16    10.90    12.30     51 <
   3 -13  -5     1.01     4.80     7.20     51 <
   2 -10  -5     3.07     4.60    13.60     51 <
  -3   8  -5   275.24   200.90    34.50     51 o
  -4  12  -5     0.93    -9.10    11.50     51 <
   3 -13  -4     1.24    -2.50     8.20     51 <
   1  -6  -4    17.66     4.40    23.50     51 <
  -1   1  -4   799.21  1256.60    69.70     51 o
  -2   5  -4    58.98    99.50    31.60     51 o
  -3   9  -4    25.57     4.70    17.50     51 <
   3 -12  -3    11.07     7.10     9.50     51 <
   2  -9  -3     1.83    -7.30    13.20     51 <
   0  -2  -3   157.51   178.90    47.50     51 o
   3 -11  -1     2.35    26.20    17.20     51 <
  -1   3  -1   356.39   338.40    52.50     51 o
  -2   7  -1    22.47     3.50    22.00     51 <
  -3  11  -1   114.43   100.50    22.20     51 o
   2  -7   0    66.90    25.30    20.50     51 <
  -3  12   0     3.64   -16.50     8.10     51 <
   4 -13   1     1.94   -31.10     8.50     51 <
   3 -10   1    30.19    15.40    18.80     51 <
   1  -3   1   351.80   294.70    54.60     51 o
   3  -9   2    30.19    56.50    19.20     51 <
  -2   9   2     2.58    11.90    17.70     51 <
  -3  13   2     0.60    21.30     9.10     51 <
   4 -12   3    23.57    11.30     8.30     51 <
   2  -5   3   572.49   625.40    48.50     51 o
   0   2   3   161.07   246.10    53.10     51 o
  -1   6   3     1.67     7.20    24.60     51 <
  -2  10   3     1.59    16.20    15.80     51 <
   4 -11   4     7.99    14.20     8.80     51 <
   3  -8   4    48.33    31.80    21.40     51 <
   1  -1   4   797.46  1049.40    70.20     51 o
  -2  11   4    19.98    13.00    12.80     51 <
   4 -10   6     1.08    39.30    13.40     51 <
   2  -3   6   144.59   152.50    35.20     51 o
  -1   8   6   749.98   939.20    58.70     51 o
  -2  12   6    16.19    10.10    13.10     51 <
   4  -9   7    15.61    14.60    13.40     51 <
   3  -6   7    65.50    39.40    20.60     51 <
   0   5   7    43.62     6.20    22.10     51 <
  -1   9   7   111.75    50.40    24.00     51 <
   3  -5   8    29.40    19.50    22.80     51 <
   1   2   8   337.20   116.30    32.70     51 o
  -1  10   8     0.47    -1.80    13.10     51 <
   4  -8   9     1.21    13.10    14.80     51 <
   2  -1   9   121.26    66.30    25.00     51 <
   4  -7  10    50.84    55.50    18.10     51 o
   3  -4  10     7.17    16.50    22.60     51 <
   3  -3  11     1.10    37.70    17.70     51 <
   1   4  11     0.85   -51.90    21.00     51 <
   0   8  11     0.52     5.90    17.20     51 <
   4  -6  12    30.80   -12.20    14.80     51 <
   1   5  12     3.11     4.30    18.60     51 <
   0   9  12     9.74    16.10    11.80     51 <
   4  -5  13     4.68     6.00    14.90     51 <
   2   2  13    18.55    30.60    15.10     51 <
   1   6  13     1.21    16.30    10.50     51 <
   3  -1  14    21.12   -26.10    16.20     51 <
   2   3  14     0.53     9.40    16.10     51 <
   1   7  14     8.54     2.80     7.80     51 <
   3   0  15   154.93     8.80    18.40     51 <
  -2  -2 -14     9.05    17.40     8.60     52 <
  -3   2 -14     9.99   -11.40     8.00     52 <
  -1  -5 -13    15.65    22.30     7.30     52 o
  -2  -1 -13    17.79    19.10    10.70     52 <
  -4   7 -13     1.61     1.30     3.40     52 <
   0  -8 -12    15.89   -12.20     4.90     52 <
   0  -7 -11     3.21    11.60     7.80     52 <
  -2   0 -11    64.97    38.20    19.20     52 <
  -3   4 -11    27.84    -9.30    14.50     52 <
  -4   8 -11     5.17     2.50     6.80     52 <
   1 -10 -10     0.13     0.70     5.50     52 <
  -1  -3 -10    41.30   -16.20    15.20     52 <
  -4   9 -10     3.31    -7.70     6.30     52 <
   0  -6  -9     0.45    -3.10    12.30     52 <
   2 -12  -8     6.23    14.00     5.30     52 <
   1  -9  -8    18.68    12.80    12.40     52 <
  -2   2  -8   223.06   180.40    30.30     52 o
  -3   6  -8     8.97    11.40    15.30     52 <
  -4  10  -8    11.71   -10.10     8.20     52 <
   2 -12  -7     0.59     6.10     6.80     52 <
  -1  -1  -7   223.60    69.00    23.40     52 <
  -3   7  -7    16.20     1.00    13.50     52 <
  -4  11  -7     2.70    13.90     9.80     52 <
   2 -11  -6     0.74     9.20     7.10     52 <
   0  -4  -6   203.13   202.10    27.20     52 o
  -4  12  -6     0.10     2.50     8.30     52 <
   1  -7  -5     8.15     5.50    14.80     52 <
  -2   4  -5   126.57     3.10    19.10     52 <
  -3   8  -5   185.07   115.30    25.20     52 o
   3 -13  -4     1.03    -1.80     6.00     52 <
   2 -10  -4     4.32    -8.40     9.30     52 <
  -1   1  -4   505.45   660.60    50.00     52 o
  -2   5  -4    17.43    31.80    22.00     52 <
  -3   9  -4    15.20    28.90    16.10     52 <
  -3  10  -3    12.61    -8.80    11.40     52 <
   3 -12  -2     0.81    14.80     7.60     52 <
   1  -5  -2   277.11   363.30    38.50     52 o
   2  -8  -1     1.67   -38.40    12.50     52 <
  -2   7  -1    14.90    19.00    18.80     52 <
  -2   8   0     3.46    -5.90    16.30     52 <
  -3  12   0     2.66    -3.90    10.40     52 <
   3 -10   1    15.92   -12.40    16.20     52 <
   1  -3   1   245.40   146.90    40.10     52 o
  -3  13   1     0.63    12.70     7.80     52 <
   4 -13   2     0.18    10.90     5.90     52 <
   2  -6   2    13.50    23.80    17.90     52 <
   4 -12   3    13.23    -2.10     6.90     52 <
   3  -8   4    28.00    30.70    18.70     52 <
   0   3   4    70.54    47.30    31.30     52 <
  -1   7   4     1.74     2.50    20.60     52 <
  -2  11   4    14.84     6.40    10.20     52 <
   1   0   5    40.81    91.70    35.00     52 <
  -1   8   5    23.55    22.60    18.80     52 <
  -2  12   5     3.75   -18.00     7.30     52 <
   4 -10   6     1.81     9.50     7.20     52 <
   2  -3   6    85.75    11.90    28.20     52 <
  -2  13   6    21.40    -8.30    11.00     52 <
   3  -6   7    35.99    -5.50    17.40     52 <
   3  -5   8    12.20   -23.00    18.90     52 <
   4  -8   9     1.03    -1.70     9.10     52 <
   1   3   9   161.15   159.50    28.90     52 o
   0   7   9     0.24    16.90    15.90     52 <
  -1  11   9     0.51    -1.60     6.60     52 <
   4  -7  10    31.91    15.70    14.40     52 <
   2   0  10    65.61   -23.50    17.10     52 <
   1   4  10    11.04    31.20    19.00     52 <
   0   8  10    52.69    10.40    11.10     52 <
   3  -3  11     1.04    11.40    14.30     52 <
   2   1  11    62.22    24.20    15.80     52 <
   1   5  11    23.50    22.30    13.10     52 <
   0   9  11    17.31     0.30     7.70     52 <
   3  -2  12    31.56   -11.90    15.80     52 <
   2   2  12    12.80     4.40    16.10     52 <
   1   6  12     8.84   -24.10    14.80     52 <
   4  -5  13     3.41     1.70    10.90     52 <
   3  -1  13    16.63   -25.80    15.30     52 <
   4  -4  14     0.45     7.70     8.90     52 <
   4  -3  15     1.45    15.90     8.30     52 <
  -2  -3 -14     0.70   -11.40     7.90     53 <
  -3   1 -14    16.31    -0.80    11.00     53 <
  -4   5 -14     1.24    -7.60     8.40     53 <
  -1  -6 -13     0.88   -20.60     9.90     53 <
  -2  -2 -13     8.79   -34.30    11.30     53 <
  -3   2 -13    11.61    11.70    12.60     53 <
  -4   6 -13     2.58     8.00     9.60     53 <
   0  -9 -12     6.44    13.60     6.10     53 <
  -1  -5 -12     2.45    14.60    11.20     53 <
  -4   7 -12     4.17     3.20    11.70     53 <
   0  -8 -11     0.92     0.20     7.00     53 <
   1 -11 -10     1.11    -0.10     3.80     53 <
  -2   0 -10    75.22    25.60    21.80     53 <
  -3   4 -10     7.14     5.80    16.00     53 <
  -4   8 -10     0.76     4.50     9.10     53 <
   1 -10  -9     1.72     4.40     9.30     53 <
  -1  -3  -9   188.81   153.40    28.50     53 o
  -2   1  -9    98.88    -3.00    21.20     53 <
  -3   5  -9    12.18   -15.30    18.90     53 <
  -4   9  -9    50.83    27.10    12.50     53 <
   0  -6  -8     9.19   -10.60    12.80     53 <
  -4  10  -8    17.43    -0.60    10.10     53 <
   1  -9  -7    85.23    38.50    16.00     53 <
  -4  11  -7     3.58    21.20     9.40     53 <
   2 -12  -6     8.53     3.40     8.50     53 <
   1  -8  -6   593.32   802.80    51.80     53 o
  -2   3  -6   115.87    39.50    29.50     53 <
  -4  12  -6     0.35    -4.00     8.80     53 <
   2 -11  -5     2.22     9.40     9.10     53 <
   0  -4  -5   152.24   -44.40    25.50     53 <
  -1   0  -5    46.25    71.70    34.80     53 <
  -2   4  -5   150.42    -8.60    23.60     53 <
  -3   8  -5   198.02   141.00    31.30     53 o
  -3   9  -4    25.85   -12.40    15.90     53 <
   3 -13  -3     2.07    12.90     7.70     53 <
   1  -6  -3     3.02     0.00    22.50     53 <
  -3  10  -3    10.34    -4.40    15.70     53 <
   2  -9  -2     2.47   -24.60    15.30     53 <
  -3  11  -2    13.46   -30.60    13.50     53 <
   2  -8  -1     0.77    -2.00    14.70     53 <
  -3  12  -1    14.68    -1.60    12.10     53 <
   3 -11   0     6.91   -27.10    14.80     53 <
  -1   4   0    17.65   -24.30    33.80     53 <
  -2   8   0     5.80   -36.50    17.00     53 <
   3 -10   1    22.47    41.60    16.80     53 <
   1  -3   1   266.02   420.70    50.10     53 o
  -2   9   1    21.39   -30.70    16.90     53 <
   4 -13   2     0.15    -6.70     8.10     53 <
   2  -6   2    11.21    39.10    23.40     53 <
  -2  10   2     0.66   -29.70    14.90     53 <
   4 -12   3    14.14    -2.30     9.20     53 <
   2  -5   3   443.68   266.40    40.10     53 o
  -2  11   3     2.17    -4.60    13.50     53 <
   3  -8   4    32.62     0.20    22.20     53 <
  -2  12   4    10.07   -24.70    10.40     53 <
   3  -7   5     7.83   -28.00    18.50     53 <
  -2  13   5     0.89     1.60    10.30     53 <
   4 -10   6     1.20    10.80     8.40     53 <
   1   1   6   152.31   191.80    40.00     53 o
   0   5   6    48.17    49.80    25.90     53 <
   4  -9   7     8.65    -8.60    10.60     53 <
   2  -2   7   186.66    80.20    35.90     53 <
   1   2   7   510.11   536.90    48.20     53 o
   0   6   7     3.95   -11.30    20.00     53 <
  -1  10   7     3.75     0.80    11.60     53 <
   2  -1   8    51.42   -15.80    24.50     53 <
   1   3   8   320.60   223.50    34.70     53 o
   0   7   8    23.62   -55.80    20.20     53 <
  -1  11   8     0.74    34.20    10.80     53 o
   3  -4   9    52.22    58.20    20.50     53 <
   2   0   9    59.91    28.50    22.50     53 <
   1   4   9   121.28    50.50    23.20     53 <
   0   8   9     1.19   -33.70    13.90     53 <
   3  -3  10     4.96   -16.60    19.10     53 <
   1   5  10    10.86    -3.10    17.50     53 <
   0   9  10     9.30    -4.50     9.40     53 <
   4  -6  11     1.99    18.20    15.40     53 <
   3  -2  11     8.06   -20.50    21.30     53 <
   4  -5  12    13.43    41.60    15.10     53 <
   4  -4  13     2.44   -18.80    10.50     53 <
   1   8  13     0.58    -2.90    10.30     53 <
   4  -3  14     2.83     6.40    12.30     53 <
   4  -2  15     0.28     1.50    10.10     53 <
  -2  -5 -15     8.54     3.20     6.60     55 <
  -3  -1 -15    17.78    -9.80    10.70     55 <
  -4   3 -15     1.81    19.10     7.10     55 <
  -2  -4 -14     6.43    12.70     7.20     55 <
  -3   0 -14     2.07     7.80     7.70     55 <
  -4   4 -14     1.14   -14.10     7.80     55 <
  -1  -7 -13     6.05    -3.00     6.40     55 <
  -4   5 -13     2.81   -16.50    11.40     55 <
  -4   6 -12    26.46   -25.50    11.70     55 <
  -2  -2 -11     5.62    53.40    15.60     55 o
  -3   2 -11    10.90    16.80    16.60     55 <
  -1  -5 -10    11.70    20.50    11.80     55 <
  -2  -1 -10   132.74    64.80    20.90     55 o
  -3   3 -10     8.48     4.30    14.80     55 <
   0  -8  -9     2.38    -3.40    11.40     55 <
  -1  -4  -9   120.89    59.30    20.90     55 <
  -2   0  -9    32.01    21.00    18.60     55 <
  -3   4  -9    41.44     3.70    16.10     55 <
   1 -11  -8     0.60    10.80     8.20     55 <
   0  -7  -8    20.13    45.30    19.80     55 <
  -3   5  -8    15.14   -20.70    19.80     55 <
   1 -10  -7     6.60   -14.30    10.40     55 <
  -3   6  -7    42.01   -23.90    16.60     55 <
   2 -13  -6    32.15    10.60    11.70     55 <
   1  -9  -6   137.85    44.80    19.30     55 <
  -3   7  -6    53.76   177.60    30.40     55 o
   2 -12  -5     3.29    16.60     7.90     55 <
  -3   8  -5   169.06   160.20    31.50     55 o
   2 -11  -4    15.32    -4.80    10.90     55 <
  -3   9  -4    25.64    33.40    15.10     55 <
  -3  10  -3     9.02     7.00    13.10     55 <
   3 -13  -2     1.27     5.20     5.70     55 <
  -3  11  -2     9.00     7.20    11.50     55 <
   3 -12  -1     1.63    10.40     9.00     55 <
  -3  12  -1    12.74    -4.10    10.80     55 <
   1  -4   0   376.50   251.20    45.70     55 o
  -3  13   0     3.39    -0.90     9.40     55 <
   2  -7   1    75.12    39.20    23.60     55 <
   1  -3   1   652.60   790.10    61.00     55 o
  -1   5   1    83.35    66.30    39.20     55 <
   4 -13   2     0.58     4.40     7.70     55 <
   2  -6   2     8.09     4.10    25.00     55 <
   0   2   2  4521.00  3961.50   115.10     55 o
  -1   6   2   428.84   612.40    47.10     55 o
   4 -12   3    17.80    22.50     9.60     55 <
   2  -5   3   417.53   322.30    38.00     55 o
   0   3   3   523.65   849.70    63.40     55 o
  -1   7   3    39.39    16.80    25.60     55 <
  -2  12   3     2.97    -0.10    10.00     55 <
   3  -8   4    42.05   104.60    20.40     55 o
   2  -4   4    74.34   108.90    30.00     55 o
   0   4   4    62.60   143.00    36.40     55 o
  -2  13   4     0.51   -13.60    10.10     55 <
   3  -7   5     6.17   -12.90    24.00     55 <
   2  -3   5    65.80    47.10    34.80     55 <
   0   5   5   166.00   204.50    34.70     55 o
   3  -6   6    90.95    57.70    23.10     55 <
   0   6   6    26.64    61.60    24.00     55 <
   4  -9   7     9.27    16.60    14.90     55 <
   3  -5   7    30.70     6.40    21.90     55 <
   1   3   7    71.76   109.30    32.30     55 o
   0   7   7    87.18   150.60    32.00     55 o
  -1  12   7     1.77     1.10     9.40     55 <
   4  -8   8    16.21    -6.30    15.40     55 <
   3  -4   8    11.37   -29.80    21.10     55 <
   1   4   8    60.29    42.00    25.10     55 <
   0   8   8   167.43   109.40    26.50     55 o
   4  -7   9    12.79   -41.20    19.60     55 <
   3  -3   9    15.98   -13.40    22.50     55 <
   2   1   9    42.25    32.70    26.20     55 <
   1   5   9     7.07   -28.40    20.80     55 <
   0   9   9    15.81   -19.70    14.70     55 <
   4  -6  10    40.37    50.50    19.20     55 <
   3  -2  10    53.01    23.50    23.90     55 <
   2   2  10    17.40    49.50    18.90     55 <
   1   6  10    12.50    13.10    18.80     55 <
   4  -5  11    13.30     4.20    14.70     55 <
   3  -1  11     3.89     2.10    21.90     55 <
   2   3  11    13.32    20.60    18.00     55 <
   1   7  11    17.15    36.90    16.70     55 <
   4  -4  12     2.21    26.20    16.50     55 <
   3   0  12    69.82   135.10    29.20     55 o
   2   4  12     2.91    27.40    13.40     55 <
   1   8  12     1.49    19.60    13.90     55 <
   4  -3  13     4.54   -20.40    15.00     55 <
   3   1  13    18.32    39.00    16.00     55 <
   2   5  13    26.98    66.20    15.30     55 o
   4  -2  14     2.76    -4.70    14.40     55 <
   3   2  14     2.17    41.10    15.10     55 <
   2   6  14    15.10    -8.10    13.50     55 <
   4  -1  15     1.32    14.70    12.90     55 <
   3   3  15     4.74   -12.30    10.60     55 <
  -3  -2 -15     4.89    -3.20     7.70     56 <
  -4   2 -15     0.19    -0.40     9.90     56 <
  -2  -5 -14     1.55    20.60     9.30     56 <
  -3  -1 -14    17.27    23.10    12.40     56 <
  -4   3 -14     2.13     3.10    11.60     56 <
  -1  -8 -13     0.75    -4.70     4.80     56 <
  -2  -4 -13     1.83   -13.20    10.40     56 <
  -3   0 -13    12.25    37.90    17.70     56 <
  -4   4 -13     4.90   -14.40     9.40     56 <
  -1  -7 -12     0.97     0.60     9.80     56 <
  -3   1 -12     2.41     1.00    16.10     56 <
  -4   5 -12    21.04     6.90    13.30     56 <
   0 -10 -11     1.39    -2.40     8.20     56 <
  -4   6 -11     2.81     8.90    12.10     56 <
   0  -9 -10    10.28     6.60    11.40     56 <
  -4   7 -10    33.84    -3.20    17.00     56 <
  -4   8  -9     4.66    17.50    15.80     56 <
   1 -11  -8     1.01    -5.40     5.80     56 <
  -4   9  -8     6.05    47.40    14.00     56 o
  -4  10  -7     1.21    53.70    11.20     56 o
   2 -13  -6    26.61    29.50    13.20     56 <
  -4  11  -6     0.49    10.40     8.90     56 <
   2 -12  -5     3.73     5.10    10.10     56 <
  -4  12  -5     1.62    41.70    10.40     56 o
   0  -4  -4    56.50    -0.30    30.90     56 <
  -1   0  -4  5383.20  4579.30   121.80     56 o
   0  -3  -3   609.15   647.20    55.20     56 o
  -1   1  -3  6887.60  6532.00   145.10     56 o
  -3  10  -3     7.71    40.60    16.00     56 <
   3 -13  -2     0.29    -4.30     4.60     56 <
   1  -6  -2   326.58   605.00    48.30     56 o
   0  -2  -2  3722.80  4293.60   120.40     56 o
  -3  11  -2    12.35   -36.50    16.30     56 <
   3 -12  -1     2.12    -8.40    11.50     56 <
   1  -5  -1    41.94   170.40    41.50     56 o
   0  -1  -1  3364.20  3612.70   133.60     56 o
  -3  12  -1     9.13   -53.90    16.50     56 <
   1  -4   0    49.23    17.30    39.60     56 <
  -3  13   0     2.38    31.70    13.00     56 <
   1  -3   1   284.61   325.10    52.90     56 o
   0   1   1  3515.60  4699.80   150.00     56 o
   4 -13   2     1.24    -7.10    11.10     56 <
   2  -6   2    18.64   -33.50    25.30     56 <
   1  -2   2  1539.30  2081.70    95.00     56 o
   0   2   2  3843.40  4808.90   125.80     56 o
  -2  11   2     8.89    36.10    14.80     56 <
   4 -12   3    18.85    32.50    15.40     56 <
   2  -5   3   519.24   397.70    43.70     56 o
   1  -1   3  6321.50  4870.50   130.10     56 o
  -2  12   3     2.19   -12.50    12.60     56 <
   4 -11   4     5.88    12.20    12.90     56 <
   2  -4   4    62.83     3.20    32.90     56 <
   1   0   4  5235.00  4174.50   119.00     56 o
  -2  13   4     0.50    28.30    11.70     56 <
   2  -3   5    61.98   124.40    38.30     56 o
   1   1   5   949.73  1182.90    70.20     56 o
  -1  10   5    27.91   -38.60    18.80     56 <
   2  -2   6   130.96    96.10    38.80     56 <
  -1  11   6     5.13     4.40    12.10     56 <
  -1  12   7     1.23    36.70    15.20     56 <
   0   9   8    49.76    33.30    21.00     56 <
   0  10   9    17.41   -20.80    13.00     56 <
   0  11  10     2.76    13.80     7.10     56 <
   1   8  11    13.35   -10.70    15.10     56 <
   5  -7  12     2.32    -2.40    13.10     56 <
   2   5  12    36.65    37.40    19.00     56 <
   1   9  12     3.06    16.70    12.40     56 <
   5  -6  13     1.23     6.80    11.40     56 <
   4  -2  13     5.63    17.60    16.20     56 <
   3   2  13     7.12   -18.80    15.30     56 <
   2   6  13    11.32    57.70    14.50     56 o
   5  -5  14     1.45     7.30     8.90     56 <
   4  -1  14     6.80    32.20    13.80     56 <
   3   3  14     1.77   -10.40    15.00     56 <
   2   7  14     4.56    25.20    12.60     56 <
   4   0  15     9.63    25.50    17.00     56 <
   3   4  15     0.67    32.40    13.40     56 <
  -3  -3 -15     3.39    11.00    10.50     57 <
  -2  -6 -14    11.16   -10.80    10.90     57 <
  -3  -2 -14     1.50    -9.20    11.80     57 <
  -2  -5 -13    20.42     8.90     8.70     57 <
  -3  -1 -13     6.39    20.40    16.50     57 <
  -1  -8 -12     5.11    21.20     8.90     57 <
  -2  -4 -12     1.84    29.70    13.10     57 <
  -3   0 -12    69.95   151.90    30.80     57 o
  -1  -7 -11    18.84    15.40    12.80     57 <
  -2  -3 -11     8.23    20.50    16.40     57 <
  -3   1 -11     2.80   -14.70    19.90     57 <
  -4   6 -11     3.95    11.00    14.80     57 <
   0 -10 -10     5.99    18.60     9.20     57 <
  -1  -6 -10    12.94     8.60    15.10     57 <
  -2  -2 -10    23.63    17.60    19.00     57 <
  -3   2 -10    40.83    23.30    19.20     57 <
  -4   7 -10    22.39   -34.70    17.50     57 <
   0  -9  -9    20.67    21.00    16.30     57 <
  -1  -5  -9     6.39    13.60    12.90     57 <
  -2  -1  -9    36.92     2.00    25.30     57 <
  -4   8  -9     5.94    24.70    14.70     57 <
   1 -12  -8     2.57     4.30     8.20     57 <
   0  -8  -8   127.24   116.20    26.60     57 o
  -2   0  -8    81.12    13.10    24.80     57 <
  -4   9  -8     7.66    -2.60    12.20     57 <
   1 -11  -7     2.61     1.10    11.80     57 <
   0  -7  -7    90.64   180.10    33.40     57 o
  -2   1  -7   228.91   148.50    36.80     57 o
  -4  10  -7     0.67    12.40    12.20     57 <
   1 -10  -6     6.17    26.00    15.30     57 <
  -2   2  -6    35.83   102.70    34.20     57 o
   2 -13  -5     1.35     9.90    13.10     57 <
   1  -9  -5    81.85   107.00    30.30     57 o
  -3   8  -5   154.53   115.60    31.30     57 o
   2 -12  -4     6.10     6.70    13.20     57 <
   1  -8  -4    10.80    32.80    25.60     57 <
  -1   0  -4  4178.70  3854.00   114.40     57 o
  -3   9  -4    19.12   -19.90    18.20     57 <
   2 -11  -3     1.94   -16.60    14.00     57 <
  -1   1  -3  5441.30  4303.70   120.20     57 o
  -3  10  -3     7.03    20.70    16.50     57 <
   2 -10  -2     6.31    37.90    16.50     57 <
   3 -13  -1     2.61    25.30     7.70     57 o
   2  -9  -1    29.17    83.20    17.90     57 o
  -2   8  -1    19.74    39.40    21.40     57 <
  -3  13  -1     1.91    22.20    12.70     57 <
   3 -12   0     3.01    -7.70     9.60     57 <
   2  -8   0     4.16    23.40    20.10     57 <
  -2   9   0     2.26    20.20    18.90     57 <
   3 -11   1    54.80    76.20    21.30     57 o
   2  -7   1    50.04   112.90    27.30     57 o
   1  -3   1   440.32   742.80    67.20     57 o
  -2  10   1     8.54    -1.40    19.90     57 <
   3 -10   2    60.20    55.70    25.90     57 <
   2  -6   2     4.93    41.10    29.00     57 <
   1  -2   2  1082.00  1704.00    90.80     57 o
   3  -9   3     6.83   -33.90    22.70     57 <
   2  -5   3   336.46   376.40    41.30     57 o
  -1   8   3    42.07    -0.10    25.10     57 <
  -2  13   3     3.06     5.40    10.40     57 <
   3  -8   4    33.32    64.90    25.00     57 <
   2  -4   4    48.27   119.30    33.90     57 o
  -1   9   4     4.16    -2.20    23.20     57 <
   3  -7   5     5.86     6.90    22.30     57 <
   0   6   5   353.29   580.70    48.80     57 o
   0   7   6   335.14   418.30    45.80     57 o
  -1  12   6    13.63    42.20    18.90     57 <
  -1  13   7     2.83   -32.20    11.30     57 <
   1   5   8    44.88    63.50    26.50     57 <
   0  10   8    14.24    16.50    16.80     57 <
   2   2   9    28.81    19.30    26.60     57 <
   1   6   9    11.07    78.80    24.80     57 o
   0  11   9     5.82    16.70    13.40     57 <
   4  -5  10     8.30    12.70    19.70     57 <
   3  -1  10    17.31   -72.10    26.30     57 <
   2   3  10     4.94    20.70    24.40     57 <
   4  -4  11    10.79   -18.90    17.80     57 <
   3   0  11   143.39   139.10    31.90     57 o
   2   4  11     2.10   -33.20    18.70     57 <
   1   9  11    15.96    22.20    15.60     57 <
   4  -3  12    22.45   -34.50    20.00     57 <
   3   1  12    50.74   119.80    32.80     57 o
   5  -6  13     1.94    12.70    11.90     57 <
   4  -2  13     1.29   -20.80    14.80     57 <
   2   7  13     4.03     4.50    13.90     57 <
   5  -5  14     1.58    13.10     9.40     57 <
   3   4  14    18.26    -2.70    15.10     57 <
   4   1  15     0.35    -2.00    14.20     57 <
   3   5  15     1.03    11.10    13.20     57 <
  -4   1 -15     1.71    15.80     9.00     58 <
  -4   2 -14     2.57     5.70    13.10     58 <
  -4   3 -13     3.53    -8.90    13.80     58 <
  -1  -9 -12     5.55    -2.00     8.60     58 <
  -4   4 -12     2.11    23.00    14.00     58 <
  -1  -8 -11     8.42    -6.80    11.80     58 <
  -4   5 -11    16.50   -34.80    18.30     58 <
  -3   2 -10    72.71     3.90    23.40     58 <
  -3   3  -9    17.47    35.50    20.90     58 <
  -3   4  -8    13.13   -11.00    23.20     58 <
  -4   9  -8     7.58     7.60    13.10     58 <
  -3   5  -7    10.95   -19.00    20.60     58 <
  -4  10  -7     2.24     1.90    14.50     58 <
  -4  11  -6     1.70    30.30    11.80     58 <
   2 -13  -5     1.59   -16.80     9.50     58 <
  -2   3  -5    48.75    86.40    31.60     58 <
  -2   4  -4    92.73   -12.00    32.50     58 <
  -3   9  -4    27.89     9.80    21.40     58 <
  -3  10  -3     7.31    31.60    17.30     58 <
  -1   2  -2  1598.80  1910.10    89.40     58 o
   3 -13  -1     3.19    17.20    10.20     58 <
  -2   8  -1    28.32    36.00    22.50     58 <
  -3  13  -1     1.16   -55.60    11.90     58 <
   3 -12   0     2.85   -28.00    14.30     58 <
   2  -8   0     9.68   -17.20    22.80     58 <
  -2   9   0     5.55     3.20    22.30     58 <
   3 -11   1    80.37    46.30    19.40     58 <
   2  -7   1    12.69    24.00    25.80     58 <
   1  -3   1   318.80   428.90    57.80     58 o
   3 -10   2   115.17    73.30    22.80     58 o
   2  -6   2    24.91    25.00    28.40     58 <
   1  -2   2  1702.60  1669.10    94.50     58 o
  -1   7   2   132.17   193.00    32.60     58 o
  -2  12   2     1.89    -1.10    13.20     58 <
   3  -9   3     8.19   -62.50    19.40     58 <
   2  -5   3   479.44   466.30    45.60     58 o
  -2  13   3     7.72   -24.60    12.90     58 <
   3  -8   4    34.51    33.10    23.10     58 <
   0   5   4   105.07     7.40    31.20     58 <
   0   6   5   538.71   568.70    49.90     58 o
  -1  11   5    26.86     7.40    17.60     58 <
   1   3   6   942.19   885.20    60.00     58 o
  -1  12   6     4.78    11.30    16.10     58 <
   1   4   7   175.24   198.80    36.90     58 o
   0   9   7   350.17   220.90    35.80     58 o
   4  -7   8   265.53   283.70    35.60     58 o
   3  -3   8   330.52   155.10    34.10     58 o
   2   1   8     6.43     5.60    29.20     58 <
   0  10   8    17.99    24.90    18.30     58 <
   4  -6   9     2.39     5.50    22.70     58 <
   3  -2   9    10.46    10.00    24.70     58 <
   1   7   9    28.62     4.50    26.80     58 <
   0  12   9     7.73    15.40    12.00     58 <
   4  -5  10    15.29    36.10    17.40     58 <
   3  -1  10    22.88   -21.90    24.40     58 <
   1   8  10   105.62    37.70    20.60     58 <
   2   5  11    16.24     4.10    21.90     58 <
   1  10  11    18.08     0.00    11.70     58 <
   3   2  12    76.88   -56.30    23.30     58 <
   2   6  12    16.49    -2.40    20.10     58 <
   5  -5  13     1.74     4.20    14.80     58 <
   4  -1  13     2.37     1.30    20.00     58 <
   3   3  13     6.80   -24.60    17.20     58 <
   2   8  13     2.32   -17.10    14.30     58 <
   5  -4  14     3.56    -3.30    15.50     58 <
   4   0  14     3.54    -6.80    16.90     58 <
   5  -3  15     7.00   -10.60    13.70     58 <
   4   1  15     0.50    26.10    15.90     58 <
   3   6  15     3.00    18.40    13.50     58 <
  -3  -5 -15     1.03    10.60     5.90     59 <
  -4   0 -15     6.30    24.20    13.70     59 <
  -4   1 -14     9.75    10.70    12.60     59 <
  -2  -7 -13     3.14     5.40     8.10     59 <
  -4   2 -13     1.79     4.30    13.20     59 <
  -3  -1 -12    77.52    70.60    26.30     59 <
  -4   3 -12    36.86    31.80    17.60     59 <
  -1  -9 -11    16.43    13.20     7.00     59 <
  -3   0 -11   219.76   129.60    30.50     59 o
  -3   1 -10    17.00    35.10    21.90     59 <
  -4   6 -10    43.35    39.60    17.20     59 <
  -2  -2  -9    51.55    90.20    25.60     59 o
  -4   7  -9     5.98    44.90    18.80     59 <
  -2  -1  -8     8.77    57.00    24.20     59 <
  -3   5  -7     6.98    94.20    21.00     59 o
  -4  10  -7     3.78   -24.80    14.70     59 <
   1 -11  -6     4.32   -26.40    12.70     59 <
  -1  -3  -6   896.42   899.20    60.40     59 o
  -3   6  -6   139.76    36.40    27.60     59 <
  -4  11  -6     3.21    11.10    12.00     59 <
   1 -10  -5    26.16    -8.60    15.70     59 <
   0  -6  -5   496.07   629.60    48.50     59 o
   2 -13  -4     0.69    17.50    11.40     59 <
   1  -9  -4    10.26   -15.60    22.10     59 <
   0  -5  -4    36.45    75.30    28.00     59 <
  -2   4  -4    47.42    48.00    30.00     59 <
  -3   9  -4    20.83    -4.40    19.40     59 <
   2 -12  -3     3.58   -22.40    13.70     59 <
   1  -8  -3    52.60    74.60    21.60     59 o
   2 -11  -2     9.74    17.60    15.10     59 <
  -1   2  -2  1639.90  1945.40    87.50     59 o
  -3  12  -2     1.77    -8.30    10.70     59 <
  -2   8  -1    28.31     8.30    24.40     59 <
  -3  13  -1     1.55   -10.70    12.90     59 <
   3 -11   1    91.53    83.30    18.80     59 o
  -1   6   1   175.95   -11.80    40.10     59 <
  -2  11   1     8.28    11.30    15.10     59 <
   3 -10   2    90.08   126.80    26.20     59 o
   2  -6   2    16.02     2.30    25.30     59 <
  -2  13   2     0.41     6.30    12.90     59 <
   4 -13   3     0.49     9.30     8.80     59 <
   3  -9   3     9.97    45.70    19.50     59 <
   2  -5   3   451.77   334.50    44.90     59 o
   0   4   3   124.96   109.20    39.10     59 <
  -1   9   3     8.07    27.30    21.90     59 <
   4 -12   4     2.86    -1.60     8.40     59 <
   3  -8   4    33.35    56.70    23.10     59 <
   1   2   5    33.33   209.10    45.90     59 o
   0   7   5     3.89    39.50    28.50     59 <
  -1  12   5     2.23    47.60    14.20     59 o
   2  -1   6   988.49   578.70    55.90     59 o
   0   8   6  1901.20  1971.40    86.10     59 o
  -1  13   6    48.11    18.80    15.20     59 <
   4  -8   7   291.97   216.80    33.10     59 o
   3  -4   7    16.05    25.00    27.10     59 <
   1   5   7    74.98   -19.60    28.50     59 <
   0  10   7     1.81   -71.40    18.30     59 <
   4  -7   8   305.21   254.40    34.20     59 o
   0  11   8     1.92    14.70    12.70     59 <
   2   3   9   106.89    37.20    25.20     59 <
   1   8   9     5.18    44.60    20.10     59 <
   3   0  10    78.01    95.30    25.40     59 o
   1   9  10    10.37   -18.00    20.00     59 <
   5  -7  11    19.55    11.40    13.30     59 <
   4  -3  11     2.42     9.40    17.70     59 <
   2   6  11    39.09    44.30    22.50     59 <
   5  -6  12    18.23    32.10    12.50     59 <
   4  -2  12    13.16   -13.70    15.70     59 <
   3   3  12     3.86    -9.60    12.90     59 <
   4   0  13   118.77    49.40    26.50     59 <
   3   4  13     8.40    23.50    13.30     59 <
   5  -3  14     0.56   -23.20    13.30     59 <
   4   1  14    53.21    62.20    20.60     59 o
   3   6  14    10.80    12.30    13.90     59 <
   5  -2  15     2.03    12.50    12.50     59 <
  -3  -6 -15     3.78     8.00     7.10     60 <
  -4  -1 -15     2.51   -11.10    11.00     60 <
  -4   0 -14     4.57     2.70    12.70     60 <
  -5   5 -14     3.13    30.60    11.40     60 <
  -3  -3 -13     9.94    15.70    11.10     60 <
  -5   6 -13     2.13   -19.40     8.90     60 <
  -3  -2 -12    54.62    33.60    17.70     60 <
  -4   3 -12    25.02     1.50    15.50     60 <
  -2  -5 -11    20.55     5.70    15.90     60 <
  -3  -1 -11    96.23    56.60    27.00     60 <
  -4   4 -11    12.53    -1.70    14.10     60 <
  -2  -4 -10    73.86    88.10    22.10     60 o
   0 -11  -9     7.09   -17.40     9.60     60 <
  -1  -7  -9    16.13    29.30    21.00     60 <
  -2  -3  -9    81.72    -5.70    20.50     60 <
  -3   2  -9    19.42    -4.10    22.50     60 <
  -4   7  -9     1.17    52.50    16.80     60 o
   0 -10  -8    10.41    -2.90    13.80     60 <
  -1  -6  -8     6.97    32.80    19.40     60 <
  -4   8  -8    12.45    27.90    17.80     60 <
   1 -13  -7     3.96    -8.40     7.80     60 <
   0  -9  -7   267.98   265.00    31.20     60 o
  -2   0  -7    38.21     3.90    27.80     60 <
  -4  10  -7     3.99     1.00    15.20     60 <
   1 -12  -6     5.71    -3.40    11.90     60 <
   0  -8  -6  1573.60  1434.00    71.60     60 o
  -2   1  -6   788.04   436.90    48.30     60 o
  -3   6  -6   129.25    96.40    27.90     60 o
  -4  11  -6     4.79     1.90    11.70     60 <
   1 -11  -5    16.77    -7.40    11.30     60 <
  -2   4  -4    56.66    76.90    31.20     60 <
  -3   9  -4    10.70    28.20    19.50     60 <
   0  -4  -3   129.64   123.50    35.20     60 o
  -3  11  -3     8.30    25.20    11.30     60 <
   2 -11  -2    15.71    11.50    15.80     60 <
   1  -7  -2    69.94   131.90    26.50     60 o
  -1   2  -2  1549.40  2146.40    93.60     60 o
  -2   7  -2    85.95   147.80    32.00     60 o
  -3  12  -2     2.20    -0.50    13.60     60 <
   2 -10  -1     9.06     4.30    17.80     60 <
   3 -13   0     1.78    28.00    11.50     60 <
  -2  10   0    22.63    40.20    23.10     60 <
  -1   8   2     1.14   -22.60    22.90     60 <
  -2  13   2     0.96     0.60     9.80     60 <
   4 -13   3     0.54    -2.00     8.90     60 <
   3  -9   3     5.59   -14.50    18.40     60 <
   2  -5   3   396.59   264.30    41.60     60 o
   4 -12   4     1.02    12.80    12.30     60 <
   3  -8   4    26.60     7.30    23.20     60 <
   1   1   4   596.88   587.80    64.00     60 o
   0   6   4     3.81    21.50    29.50     60 <
  -1  11   4     7.39    -6.20    18.60     60 <
  -1  13   5    16.23    -3.20    14.60     60 <
   3  -5   6    14.50    -3.70    19.70     60 <
   1   4   6    38.19    67.20    33.10     60 <
   0   9   6   101.83    96.70    30.50     60 o
   4  -8   7   245.71   186.40    30.60     60 o
   3  -4   7     4.66    53.10    26.50     60 <
   0  11   7     3.88    31.90    16.90     60 <
   4  -7   8   232.53   301.40    35.20     60 o
   2   2   8    11.71    37.00    25.90     60 <
   1   7   8    57.59   -17.10    24.70     60 <
   0  12   8     9.04    17.90    11.80     60 <
   3  -1   9   330.68   254.50    38.80     60 o
   1   9   9    26.08    -0.60    19.80     60 <
   5  -8  10     8.48    52.10    14.60     60 o
   4  -4  10     2.46   -13.10    21.60     60 <
   2   5  10    20.92    35.50    22.20     60 <
   1  10  10     1.08    25.80    13.10     60 <
   5  -7  11    18.86    33.50    17.90     60 <
   3   2  11     3.77   -38.00    19.40     60 <
   2   7  11     9.70   -14.20    19.00     60 <
   4  -1  12    12.69     6.00    20.20     60 <
   5  -4  13    12.93     8.00    15.70     60 <
   4   0  13   117.52    35.40    24.60     60 <
   3   5  13    19.83     5.00    16.60     60 <
   5  -3  14     0.71   -19.10    15.20     60 <
   4   2  14     1.50   -32.20    15.40     60 <
   3   7  14     1.62     2.80    11.60     60 <
   5  -1  15    15.45    11.00    13.50     60 <
  -4  -2 -15     5.99   -21.30     8.60     61 <
  -5   3 -15     9.36     4.80     7.70     61 <
  -4  -1 -14    92.72   -32.00    14.80     61 <
  -5   4 -14     3.34   -11.60    11.60     61 <
  -3  -4 -13    12.82    -4.00    10.70     61 <
  -2  -7 -12     4.84    22.30     8.90     61 <
  -3  -3 -12     1.12    17.70    11.40     61 <
  -4   2 -12    27.68    29.10    14.80     61 <
  -5   7 -12     5.51    19.20     9.60     61 <
  -1 -10 -11    17.64    17.70     8.40     61 <
  -2  -6 -11    45.59    36.90    19.20     61 <
  -4   3 -11     2.23    18.10    17.80     61 <
  -1  -9 -10    16.17    23.70    13.90     61 <
  -2  -5 -10    31.87    56.30    15.40     61 o
  -3   0 -10   102.64    41.50    24.90     61 <
  -4   5 -10    32.96    17.20    18.50     61 <
   0 -12  -9     4.23    -1.70     7.70     61 <
  -1  -8  -9     5.38    10.70    20.40     61 <
  -3   1  -9   409.40   236.90    35.20     61 o
  -4   6  -9     8.76    34.80    22.90     61 <
   0 -11  -8     3.69    15.70    11.20     61 <
  -2  -2  -8    14.95    44.80    21.20     61 <
  -4   8  -8    34.39    10.10    18.40     61 <
  -3   4  -7     8.28     5.40    24.30     61 <
  -4   9  -7    13.75    -4.30    16.00     61 <
  -1  -4  -6    60.05     9.90    29.20     61 <
  -4  11  -6     3.28   -14.60    15.70     61 <
   1 -11  -5    14.85     5.70    13.90     61 <
   0  -7  -5    11.35     7.60    27.20     61 <
  -3   7  -5    15.27    57.00    25.60     61 <
   1 -10  -4    14.53    34.20    20.50     61 <
  -3   9  -4    14.52    38.20    18.40     61 <
   2 -13  -3     3.08     2.30    12.00     61 <
  -2   7  -2    63.22   108.00    27.20     61 o
  -3  12  -2     3.23    25.00    12.10     61 <
   2 -10  -1    15.70    30.20    17.20     61 <
   1  -6  -1   147.96    49.00    30.40     61 <
   3 -13   0     2.58    -6.80    12.80     61 <
   2  -9   0     7.88   -20.00    17.90     61 <
  -1   5   0  6034.30  6477.30   142.70     61 o
  -2  10   0    19.52    59.40    23.10     61 <
  -2  12   1    28.37     3.90    11.90     61 <
   2  -6   2    41.13    45.10    28.60     61 <
   0   3   2    97.75   286.60    50.50     61 o
  -1   8   2    26.08    10.60    24.20     61 <
  -2  14   2     2.95    12.10    10.90     61 <
   4 -13   3     0.30    19.50     9.10     61 <
   3  -9   3     9.17    47.10    19.60     61 <
  -1  10   3     9.32    -0.20    18.30     61 <
   4 -12   4     2.47     3.60    11.70     61 <
   0   6   4    11.66    91.20    29.00     61 o
   1   3   5  1858.90  1584.30    78.80     61 o
   0   8   5   530.23   567.70    50.00     61 o
  -1  13   5     2.49    -2.40    14.90     61 <
   4  -9   6     2.71    15.30    14.80     61 <
   3  -5   6    29.17    39.50    26.40     61 <
   1   6   7   185.28    13.90    26.60     61 <
   0  11   7     7.99    17.00    14.10     61 <
   4  -6   8   144.22     5.20    25.40     61 <
   3  -2   8   295.85   215.50    40.30     61 o
   2   3   8    52.17   117.00    31.70     61 o
   1   8   8    38.85    52.70    22.20     61 <
   5  -9   9    35.31    14.90     9.20     61 <
   4  -5   9     6.12    -8.20    20.50     61 <
   3   1  10     8.00    21.40    25.00     61 <
   2   6  10     2.19    34.70    19.90     61 <
   1  11  10    18.99    33.70    11.90     61 <
   5  -6  11    11.73    -1.60    18.70     61 <
   4  -2  11     6.38    30.10    21.50     61 <
   3   3  11    12.86     8.60    17.60     61 <
   2   8  11     5.91   -10.30    13.80     61 <
   5  -5  12    17.53    35.00    19.30     61 <
   4   0  12   343.88   210.40    32.70     61 o
   5  -3  13     5.13    -3.70    15.50     61 <
   4   1  13   214.85    13.20    22.40     61 <
   3   6  13     8.02    -9.30    13.10     61 <
   5  -2  14     3.67    16.10    10.80     61 <
   4   3  14     3.61    30.50    13.70     61 <
   3   8  14     3.01     8.60    12.90     61 <
   5   0  15     1.41   -20.50    12.10     61 <
   4   5  15     7.62     8.10    10.80     61 <
  -4  -4 -15     1.97    -6.10     9.00     63 <
  -5   1 -15    14.14     7.20    15.40     63 <
  -3  -7 -14     1.78   -11.40     5.70     63 <
  -4  -3 -14     5.83     7.80     9.60     63 <
  -5   2 -14     8.40    19.90    10.40     63 <
  -3  -6 -13     7.31    10.50    10.90     63 <
  -4  -1 -13   188.48    26.50    24.60     63 <
  -5   4 -13    12.38    31.30    13.40     63 <
  -2  -9 -12     7.22    14.70     7.30     63 <
  -5   6 -12    10.28   -16.20    11.40     63 <
  -3  -3 -11     4.89    24.20    17.70     63 <
  -4   2 -11     8.97    25.40    19.20     63 <
  -5   7 -11    15.31    20.60     9.30     63 <
  -2  -6 -10     3.39    -2.80    18.00     63 <
  -4   4 -10     1.08    34.70    16.30     63 <
  -5   9 -10     5.30     0.70    11.10     63 <
  -1  -9  -9    26.36    42.20    15.50     63 <
  -3   0  -9    22.50    -6.80    24.00     63 <
   0 -12  -8    12.58    -5.90    10.80     63 <
  -1  -8  -8    53.90     9.60    18.30     63 <
  -2  -3  -8    44.37    78.90    29.30     63 <
  -3   2  -8   274.87   332.20    39.30     63 o
  -4   7  -8   266.06   148.40    32.70     63 o
   0 -11  -7     6.30    13.60     9.10     63 <
  -4   9  -7    13.95    25.10    15.50     63 <
   0  -9  -6   102.86   153.50    28.00     63 o
  -2   0  -6   299.08    91.10    39.40     63 <
  -3   5  -6    14.29    56.50    24.70     63 <
  -4  11  -6     2.99   -20.00    12.70     63 <
   1 -12  -5     1.80    -4.30     9.50     63 <
   0  -8  -5   368.18   364.50    47.20     63 o
  -3   7  -5    17.83   -36.50    26.80     63 <
   1 -11  -4     6.30    32.00    14.30     63 <
  -3   9  -4    16.25   -16.60    18.40     63 <
  -1   0  -3  5476.30  5104.70   136.20     63 o
  -2   5  -3   425.92   517.90    48.20     63 o
  -3  11  -3     3.48     7.70    14.00     63 <
   2 -12  -2     1.93    19.80    12.50     63 <
   1  -8  -2    21.58    17.50    23.30     63 <
  -2   7  -2   105.95    78.80    28.20     63 <
  -3  13  -2     1.09    31.40    10.50     63 <
   2 -11  -1     5.71     3.30    17.70     63 <
  -2   9  -1     8.56   -23.60    17.20     63 <
   2  -9   0     8.11    20.90    21.70     63 <
  -1   5   0  5317.20  6024.10   140.20     63 o
  -2  11   0     1.01   -34.80    17.70     63 <
   3 -12   1    16.08    22.50    15.60     63 <
  -1   7   1    45.40    38.20    29.10     63 <
  -2  13   1     0.34    23.90    11.70     63 <
   2  -6   2    34.19    27.50    29.70     63 <
  -1   9   2    21.54   -26.50    21.60     63 <
   4 -13   3     0.17    -4.00     8.00     63 <
   3  -9   3     1.49    28.20    21.10     63 <
  -1  11   3     8.19    -0.80    14.80     63 <
   4 -12   4     2.63    12.60    11.90     63 <
   2  -3   4    79.13   -41.10    37.30     63 <
   0   7   4     5.93   -21.80    28.40     63 <
  -1  13   4     1.11    30.70    13.60     63 <
   4 -10   5    10.74   -32.60    18.10     63 <
   3  -6   5    63.78    81.40    31.00     63 <
   0   9   5    19.09   -40.80    28.20     63 <
   4  -9   6     2.37    -7.30    17.00     63 <
   0  11   6     7.47   -55.30    15.40     63 <
   4  -7   7   258.23   228.30    32.60     63 o
   2   2   7   241.29   259.30    41.80     63 o
   0  13   7     1.46     0.20    11.80     63 <
   5 -10   8     0.89   -14.20    11.80     63 <
   3  -1   8   296.31    96.30    32.00     63 o
   2   4   8   355.19   194.00    34.30     63 o
   1   9   8   122.29    53.90    22.80     63 <
   4  -4   9     2.93    17.70    22.80     63 <
   2   6   9    57.40   -24.80    23.20     63 <
   1  11   9     6.28    17.90    12.40     63 <
   5  -7  10     7.89    37.50    18.80     63 <
   2   8  10    20.81    21.90    20.90     63 <
   5  -5  11     4.24   -28.80    18.70     63 <
   2  10  11    14.67     6.40    12.80     63 <
   4   1  12   222.38    66.20    25.60     63 <
   3   6  12    44.56    33.30    18.20     63 <
   5  -2  13     3.78    18.90    17.60     63 <
   4   3  13     2.90    16.90    16.20     63 <
   3   8  13     0.91    -5.20    14.00     63 <
   5   0  14     1.79     2.50    17.50     63 <
   4   5  14     0.52    -6.40    12.60     63 <
   5   2  15     3.77    -0.90    13.80     63 <
  -4  -5 -15     9.28     4.50     6.10     64 <
  -5   0 -15     1.87    14.20     8.10     64 <
  -5   2 -14     4.59    14.00    10.20     64 <
  -3  -7 -13     5.23    -5.60     7.50     64 <
  -4  -2 -13     5.53    -3.10    12.70     64 <
  -5   4 -13    20.00    15.80    13.10     64 <
  -3  -5 -12     4.71   -18.50    11.80     64 <
  -4   0 -12   362.59   170.10    27.70     64 o
  -5   5 -12    15.75   -26.30    16.80     64 <
  -5   7 -11    28.45     3.50     8.20     64 <
  -2  -7 -10     2.08    13.60    13.80     64 <
  -3  -2 -10    66.13    25.80    20.60     64 <
  -5   9 -10     9.14    -4.60     7.00     64 <
  -1 -10  -9     8.74    33.70    11.10     64 o
  -3   0  -9    22.77    17.10    22.10     64 <
  -4   5  -9     8.04    24.50    18.80     64 <
  -4   7  -8   326.57   189.20    32.80     64 o
  -1  -7  -7     2.10   -30.50    19.00     64 <
  -2  -2  -7   246.96   126.90    36.80     64 o
  -4   9  -7    12.52    17.20    14.60     64 <
   0 -10  -6   125.30    99.00    22.40     64 o
  -3   5  -6    70.78    15.60    23.40     64 <
  -4  11  -6     1.29    -3.30    11.80     64 <
   1 -13  -5     6.90    11.00    11.10     64 <
  -3   7  -5     9.34    -8.30    23.20     64 <
   0  -7  -4     8.06    16.30    23.20     64 <
  -1  -2  -4   317.99   237.70    41.70     64 o
  -3   9  -4    21.49   -18.50    20.70     64 <
   1 -10  -3     5.93   -13.70    13.60     64 <
  -3  11  -3     3.71   -29.50    14.50     64 <
   2 -13  -2     1.17    -4.00     7.50     64 <
  -2   7  -2    61.44    78.60    26.50     64 <
  -3  13  -2     2.11    13.80    14.70     64 <
   2 -11  -1     2.04   -26.70    14.70     64 <
  -2   9  -1    10.80   -27.60    20.30     64 <
   1  -5   0  5334.10  6324.00   140.70     64 o
  -2  11   0     2.30    17.70    18.60     64 <
   2  -8   1    36.17    -0.40    20.40     64 <
  -2  13   1     0.41    -8.20    10.90     64 <
  -2  14   1     4.78    29.70     9.70     64 o
   3 -11   2    10.87    23.90    15.40     64 <
  -1  12   3     0.70    -2.90    13.90     64 <
   4 -12   4     1.30    10.20    10.60     64 <
   3  -8   4    61.73    50.60    22.10     64 <
   2  -3   4    78.79     5.60    35.60     64 <
   0   8   4    14.58    28.30    24.00     64 <
   3  -6   5    29.05    89.00    20.70     64 o
   2  -1   5  2347.40  1852.20    83.70     64 o
   1   4   5   620.48   833.20    57.80     64 o
   0  10   5     5.80    -6.40    18.70     64 <
   4  -9   6     0.72   -13.50    15.40     64 <
   1   6   6    25.18   -16.40    23.90     64 <
   0  12   6     2.14    15.60    11.10     64 <
   4  -7   7   263.02   114.10    32.40     64 o
   1   8   7     6.51    58.60    25.80     64 <
   5 -10   8     0.83    -7.40    11.10     64 <
   1  10   8     8.42    19.70    12.90     64 <
   4  -4   9     3.39     4.90    17.30     64 <
   3   1   9    20.28    -3.70    26.50     64 <
   2   7   9     3.83     9.10    17.10     64 <
   5  -7  10     1.93    -6.40    16.80     64 <
   4  -2  10    27.38    47.60    20.70     64 <
   3   3  10     7.57    29.30    20.80     64 <
   2   9  10     3.90    16.80    15.60     64 <
   5  -5  11     5.60    15.80    15.60     64 <
   4   0  11    79.46    94.30    26.90     64 o
   3   5  11     2.11   -11.40    20.50     64 <
   5  -3  12     1.32    20.50    14.40     64 <
   4   2  12     6.42    94.10    17.90     64 o
   3   7  12    27.44   -32.70    18.60     64 <
   5  -1  13     6.94     0.30    17.60     64 <
   4   4  13     0.49    -2.00    14.70     64 <
   6  -4  14     2.82    -4.40    12.30     64 <
   5   1  14     4.27     8.40    15.70     64 <
   4   6  14     3.69    10.00    13.60     64 <
   5   3  15     0.98   -14.40    12.80     64 <
  -4  -6 -15     0.99   -10.80     8.00     65 <
  -5  -1 -15    12.04    25.30    10.60     65 <
  -5   1 -14     8.95   -16.90     8.40     65 <
  -3  -8 -13     1.02   -11.10     6.80     65 <
  -4  -3 -13     7.53    -6.40    12.00     65 <
  -5   3 -13     4.51   -25.50    14.20     65 <
  -3  -6 -12    49.79    39.60    13.50     65 <
  -4  -1 -12   309.28    78.70    28.30     65 <
  -5   5 -12    11.73    -8.20    17.50     65 <
  -2  -9 -11     1.47    -6.80     9.10     65 <
  -4   1 -11    72.88    62.20    24.60     65 <
  -5   7 -11    22.60    -1.40    10.30     65 <
  -2  -8 -10    27.50   -15.10    12.10     65 <
  -4   3 -10    12.12    -5.40    18.30     65 <
  -5   9 -10     6.74   -10.80     9.40     65 <
  -1 -11  -9    13.19     5.40     8.60     65 <
  -2  -6  -9    67.73    49.70    18.70     65 <
  -3  -1  -9    11.56    31.50    20.10     65 <
  -4   5  -9     8.65    16.50    18.80     65 <
  -1  -9  -8   114.20    17.40    16.30     65 <
  -3   1  -8   476.41   117.20    28.40     65 o
  -4   7  -8   313.95   190.10    35.10     65 o
   0 -12  -7     0.32     7.90    10.20     65 <
  -3   3  -7   508.63   400.70    40.60     65 o
  -4   9  -7    11.73    -4.90    16.00     65 <
   0 -11  -6     4.36     9.70    13.50     65 <
  -1  -6  -6    16.71    44.30    22.10     65 <
  -3   5  -6    13.96    -7.20    22.10     65 <
  -4  11  -6     0.87    -0.40    13.90     65 <
   0  -9  -5    64.32    64.60    28.10     65 <
  -1  -4  -5   677.90   834.00    54.80     65 o
  -3   7  -5    12.66    42.20    23.10     65 <
   1 -12  -4     0.24    25.20    12.00     65 <
  -2   3  -4    65.81    42.00    34.20     65 <
  -3   9  -4    24.00    -4.00    18.60     65 <
  -2   5  -3   573.43   380.70    43.90     65 o
  -3  11  -3     4.69   -28.00    13.60     65 <
   2 -13  -2     0.49    -8.40    11.90     65 <
   2 -12  -1    27.69   -15.10    13.80     65 <
   1  -7  -1    36.69    77.20    25.90     65 <
   2 -10   0    29.21    34.70    22.20     65 <
   1  -5   0  6617.80  8098.00   150.70     65 o
  -2  12   0    10.79    -8.50    12.20     65 <
   3 -13   1     0.38    -7.70    11.50     65 <
   2  -8   1    21.84    24.50    23.10     65 <
   0   2   1   153.66   117.10    70.70     65 <
  -1   8   1    56.30    42.50    23.10     65 <
  -2  14   1     2.72    14.60     7.70     65 <
   3 -11   2    13.56     9.00    16.50     65 <
   0   4   2    10.65    56.90    40.50     65 <
  -1  10   2     2.09    -5.20    18.70     65 <
   0   6   3    76.05   -26.90    31.70     65 <
  -1  12   3     1.44    44.00    11.80     65 o
   4 -12   4     1.75    22.80     9.80     65 <
   3  -8   4    54.73    14.20    23.80     65 <
   4 -11   5    14.88    -3.40    10.60     65 <
   3  -6   5    76.63   104.50    27.40     65 o
   2  -1   5  2253.10  2068.30    83.80     65 o
   0  11   5    17.21    46.70    18.10     65 <
   4  -9   6     2.44    -3.80    15.60     65 <
   3  -4   6    14.43    43.30    28.20     65 <
   2   1   6    49.30    91.10    40.30     65 <
   1   7   6    11.56    26.70    26.60     65 <
   0  13   6     2.29   -22.50    11.70     65 <
   4  -7   7   268.97   135.10    31.80     65 o
   3  -2   7    83.13    33.40    35.40     65 <
   2   3   7     6.99    40.70    30.40     65 <
   1   9   7    23.89    44.90    21.30     65 <
   5 -10   8     1.12     6.50     9.70     65 <
   4  -5   8     7.15    -1.40    22.90     65 <
   3   0   8   250.30    52.10    30.20     65 <
   1  11   8     7.42   -25.30    15.20     65 <
   5  -8   9    54.95    35.20    12.80     65 <
   3   2   9     5.00    -0.10    23.60     65 <
   3   4  10    81.63    55.90    24.40     65 <
   2  10  10     4.68    -1.10     9.90     65 <
   3   6  11    84.89    11.90    22.10     65 <
   4   3  12     2.94    13.20    15.30     65 <
   3   8  12     0.83   -29.70    15.40     65 <
   4   5  13    13.84    16.90    15.40     65 <
   6  -4  14     3.98    -6.70    14.10     65 <
   4   7  14     5.72     5.60    11.80     65 <
   6  -2  15     0.92     0.60    12.80     65 <
   5   4  15     0.71   -11.10    14.10     65 <
  -5  -3 -15     0.98     0.90     8.40     66 <
  -4  -6 -14     4.52     4.10     6.60     66 <
  -5  -1 -14     4.03    35.30    10.80     66 o
  -4  -4 -13     0.59    -3.90     8.60     66 <
  -5   1 -13     4.18   -20.30     9.80     66 <
  -3  -7 -12    39.34    -9.40    10.00     66 <
  -4  -2 -12     9.87   -19.40    19.00     66 <
  -5   3 -12     1.72   -35.40    14.10     66 <
  -4   0 -11   115.43    83.40    25.40     66 o
  -5   5 -11    15.16    19.80    14.00     66 <
  -2  -9 -10     8.57    -2.40     7.50     66 <
  -3  -4 -10    90.15    31.80    17.90     66 <
  -4   2 -10    33.71    25.40    20.30     66 <
  -5   8 -10     6.32   -16.80     8.80     66 <
  -1 -12  -9     2.48   -11.10     6.80     66 <
  -2  -7  -9     5.85   -37.20    13.70     66 <
  -3  -2  -9     9.04    43.70    20.90     66 <
  -4   4  -9     6.34    15.00    16.40     66 <
  -5  10  -9     1.34    11.70    10.10     66 <
  -1 -10  -8     9.58    -1.40    10.30     66 <
  -2  -5  -8    54.17    41.20    17.80     66 <
  -3   0  -8   287.08    71.10    22.60     66 o
  -4   6  -8   161.53     3.40    21.80     66 <
   0 -13  -7     1.75    11.70     6.80     66 <
  -1  -8  -7     8.77    34.50    23.20     66 <
  -3   2  -7    92.03   119.00    30.20     66 o
  -4   8  -7   387.94   126.00    29.90     66 o
   0 -11  -6     6.26   -15.10    10.10     66 <
  -3   4  -6    17.12   -11.80    22.30     66 <
  -4  10  -6     1.00   -24.10    12.60     66 <
  -3   9  -4    48.56   -11.50    19.20     66 <
   0  -6  -3   122.79   136.50    32.00     66 o
  -2   5  -3   539.84   455.70    41.50     66 o
  -3  11  -3     4.59   -10.20    12.60     66 <
   1  -9  -2    27.11   -19.10    16.40     66 <
   0  -4  -2   271.50    91.00    41.50     66 <
  -2   7  -2    74.95    34.10    23.80     66 <
  -3  13  -2     0.74    13.20     9.60     66 <
   2 -12  -1    29.17    -0.70    10.20     66 <
   1  -7  -1    82.38    45.20    27.20     66 <
   0  -2  -1   325.32    72.60    67.00     66 <
   2 -10   0    27.70    22.80    17.20     66 <
   1  -5   0  6732.00  8133.20   151.10     66 o
  -2  12   0    13.69    37.60    14.20     66 <
   3 -13   1     0.64    -5.00    11.10     66 <
   2  -8   1    12.45   -63.50    19.30     66 <
  -1   8   1    59.34    -3.50    22.90     66 <
  -2  14   1     3.68    14.30     9.20     66 <
   3 -11   2     8.33    21.00    13.20     66 <
  -1  10   2     1.95   -31.10    15.30     66 <
   3  -9   3    40.01    50.50    19.20     66 <
  -1  13   3     7.64     3.70    10.30     66 <
   4 -12   4     1.84    10.90     8.40     66 <
   1   3   4   181.33    78.50    43.10     66 <
   0   9   4   132.90   192.60    35.20     66 o
   4 -10   5    12.29   -30.70    12.30     66 <
   1   5   5   261.73   206.40    35.10     66 o
   0  11   5    24.99    46.90    15.50     66 o
   4  -8   6   301.18   148.20    28.10     66 o
   2   2   6   348.73   197.30    40.50     66 o
   5 -11   7     1.69    -3.40     9.70     66 <
   2   4   7   563.81   342.60    43.10     66 o
   1  10   7     7.62    47.90    20.10     66 <
   5  -9   8    13.34    12.40     9.60     66 <
   2   6   8    31.84   -30.40    20.90     66 <
   1  12   8     0.92     8.50    10.70     66 <
   1  13   8     6.65    17.80     8.50     66 <
   5  -7   9     6.56     8.10    15.80     66 <
   3   3   9   131.40     8.90    21.50     66 <
   2   9   9     0.71   -22.70    15.30     66 <
   3   5  10    43.11    30.80    22.00     66 <
   2  11  10     2.66    -0.70    12.60     66 <
   5  -3  11     2.40   -17.10    16.50     66 <
   4   2  11    36.49    67.20    23.50     66 <
   6  -6  12    54.54    -2.30    13.00     66 <
   5  -1  12    17.78     5.90    16.60     66 <
   4   4  12     5.87    17.20    13.50     66 <
   3  10  12     0.17    -4.50     8.80     66 <
   6  -4  13    64.08    -0.10    15.60     66 <
   5   1  13   137.39    89.90    21.60     66 o
   4   6  13    15.72   -19.70    14.70     66 <
   6  -2  14    26.04    -9.30    11.80     66 <
   5   3  14     6.24    -3.70    11.60     66 <
   6   0  15     8.21     4.10    11.90     66 <
   5   5  15     8.48   -18.00    10.80     66 <
  -5  -3 -15     1.16    19.60     8.30     67 <
  -6   2 -15     1.30    -3.70    10.60     67 <
  -4  -7 -14     5.35     1.50     3.60     67 <
  -5  -1 -14     3.90   -17.10     8.80     67 <
  -4  -5 -13    12.22    10.00    14.70     67 <
  -5   1 -13     2.08   -20.00    12.90     67 <
  -3  -8 -12     1.29    20.70    10.50     67 <
  -4  -3 -12     4.88    -9.30    13.30     67 <
  -5   3 -12     1.01   -14.40    14.40     67 <
  -3  -6 -11    82.60    81.20    20.40     67 o
  -4  -1 -11    29.55    48.20    29.20     67 <
  -5   5 -11     1.95    35.20    16.80     67 <
  -2 -10 -10     7.09    24.30    10.60     67 <
  -4   1 -10    11.38    53.30    23.10     67 <
  -5   7 -10    10.32    30.40    12.80     67 <
  -5   8 -10     5.70   -18.70    10.20     67 <
  -2  -8  -9     4.82    11.30    11.70     67 <
  -5  10  -9     1.48    -0.30    11.70     67 <
  -1 -11  -8     4.72     2.00     9.60     67 <
  -2  -6  -8    26.73     9.10    15.00     67 <
  -4   6  -8   119.73     7.10    19.80     67 <
  -1  -9  -7    50.73   -15.50    19.80     67 <
  -2  -4  -7   503.47   460.90    43.20     67 o
  -3   2  -7    45.08    97.40    30.70     67 o
  -4   8  -7   252.16   201.30    32.00     67 o
   0 -12  -6     0.71    -8.00    10.40     67 <
  -1  -7  -6    13.10   -26.40    19.00     67 <
  -3   4  -6     9.44    -9.30    25.00     67 <
  -4  11  -6     0.80    13.00    11.20     67 <
   0 -10  -5     9.66     6.60    18.20     67 <
  -1  -5  -5   178.27   179.80    35.30     67 o
   1 -13  -4     1.61     6.90    10.20     67 <
   0  -8  -4    16.23    30.20    23.50     67 <
  -1  -3  -4    92.51   135.00    39.10     67 o
  -3   9  -4    19.94    39.00    19.10     67 <
   1 -11  -3    14.31    50.50    14.10     67 o
  -1  -1  -3  7714.40  7656.90   156.40     67 o
  -2   5  -3   499.30   206.50    40.80     67 o
  -3  12  -3     3.83   -13.20    12.60     67 <
   2 -14  -2     3.27   -26.80     7.40     67 <
   2 -12  -1    20.84     5.40    10.70     67 <
  -2  10  -1     7.65    21.50    18.80     67 <
  -1   6   0    86.31   416.90    48.20     67 o
  -2  13   0     7.93    -4.90     9.90     67 <
   3 -13   1     0.95   -19.00    10.70     67 <
  -1  11   2     0.62   -20.50    13.80     67 <
   1   1   3  6900.20  7018.40   152.20     67 o
   0   7   3    31.10    44.40    24.10     67 <
  -1  14   3     0.90   -19.10     8.80     67 <
   4 -12   4     1.60    17.30     7.10     67 <
   0  10   4     0.70     5.20    19.00     67 <
   2   0   5  1204.40  1076.00    66.50     67 o
   1   6   5     7.01   -10.00    26.00     67 <
   0  12   5     2.28   -13.90    16.50     67 <
   2   2   6   277.60   132.40    43.70     67 o
   1   8   6    29.58    72.50    28.80     67 <
   5 -11   7     1.52    14.20     8.40     67 <
   3  -1   7   305.62   395.00    47.70     67 o
   1  11   7     2.87    -3.40    13.60     67 <
   5  -9   8     9.27    22.10    12.60     67 <
   4  -4   8    18.07    18.80    20.50     67 <
   3   1   8   218.62   200.10    33.40     67 o
   2   7   8     6.44    18.00    23.20     67 <
   5  -7   9     7.70   -26.10    17.30     67 <
   4  -2   9    22.81   -15.10    24.00     67 <
   2  10   9    12.46   -16.30    13.00     67 <
   5  -5  10    10.82    21.50    17.70     67 <
   4   0  10   116.84   101.30    27.40     67 o
   3   6  10    20.41    40.50    21.90     67 <
   5  -3  11     3.13    42.80    15.90     67 <
   3   9  11     6.02     4.70    12.10     67 <
   6  -6  12    32.53   -16.20    15.70     67 <
   5  -1  12    18.57    -5.90    18.90     67 <
   4   5  12     6.04    10.30    16.80     67 <
   6  -4  13    48.31     5.30    17.50     67 <
   5   2  13     4.64   -19.30    18.70     67 <
   4   7  13     0.64    16.90    14.20     67 <
   4   8  13     0.55   -10.40    10.20     67 <
   6  -2  14    19.25   -10.40    14.20     67 <
   5   4  14     6.68     3.90    15.10     67 <
   6   1  15     7.11    -8.80    13.90     67 <
  -5  -5 -15     8.10     4.20     7.80     68 <
  -6   1 -15     8.40   -15.50     8.80     68 <
  -5  -3 -14     2.89    13.10     8.60     68 <
  -6   3 -14     3.88     9.50     9.60     68 <
  -4  -6 -13    11.10    23.30    11.70     68 <
  -5   0 -13    34.01     4.00    12.00     68 <
  -6   6 -13     2.12    -3.20     7.10     68 <
  -3  -9 -12     2.76   -10.50     5.90     68 <
  -4  -4 -12     3.80     7.90    12.80     68 <
  -5   2 -12     6.79    30.20    12.80     68 <
  -3  -7 -11    20.77     2.40    14.50     68 <
  -4  -2 -11     7.96     5.80    19.60     68 <
  -5   4 -11    16.07    68.80    14.40     68 o
  -3  -5 -10    28.25    46.50    18.00     68 <
  -5   7 -10    10.83     1.50    12.60     68 <
  -3  -3  -9    84.70    21.30    19.40     68 <
  -4   3  -9    16.52    60.10    20.30     68 <
  -5   9  -9    41.42    19.60     9.80     68 <
  -1 -12  -8     1.20     1.70     7.20     68 <
  -3  -1  -8   216.87   150.60    29.70     68 o
  -4   5  -8     4.67    54.60    19.90     68 <
  -1 -10  -7     2.42   -35.60    17.10     68 <
  -4   8  -7   260.52   148.20    31.60     68 o
   0 -13  -6     2.84    -7.30     9.70     68 <
  -4  10  -6     1.04    -8.40    12.90     68 <
   0 -11  -5    18.07    12.20    12.20     68 <
  -2   0  -5  1292.10  1018.70    60.50     68 o
  -3   6  -5    28.54    60.50    20.60     68 <
   0  -9  -4   142.64   216.20    35.70     68 o
  -3   9  -4    36.39     8.50    17.60     68 <
   1 -12  -3     0.85   -11.10     9.20     68 <
  -2   5  -3   459.82   207.00    41.70     68 o
  -3  11  -3     4.65    16.60    11.00     68 <
  -3  12  -3     5.96    -2.20    10.40     68 <
   1 -10  -2     1.81    34.60    15.30     68 <
   2 -13  -1     1.17    -5.00     9.90     68 <
  -2  10  -1     9.37    -7.50    18.50     68 <
  -1   6   0    92.01   456.30    46.20     68 o
  -2  13   0     4.78    -6.20    11.30     68 <
  -1   9   1     7.73   -30.30    18.90     68 <
   1  -1   2  6607.00  6970.80   154.80     68 o
   0   5   2    63.81   130.60    36.00     68 o
  -1  12   2    41.13    12.40    13.10     68 <
  -1  14   3     0.45    -0.90     9.60     68 <
   4 -12   4     1.27    -1.00     7.80     68 <
   2  -2   4   869.42  1086.90    66.40     68 o
   0  10   4     1.46    -6.40    19.80     68 <
   4 -10   5     8.09    19.70    13.90     68 <
   3  -5   5    16.26    97.40    25.30     68 o
   0  13   5     7.08    25.70    12.00     68 <
   4  -8   6   216.09   151.20    27.40     68 o
   3  -3   6    25.18    62.70    32.40     68 <
   2   3   6  1005.80   798.40    57.10     68 o
   1   9   6    57.85    35.20    25.30     68 <
   5 -11   7     0.81    10.20     7.30     68 <
   4  -6   7    61.56    65.70    24.50     68 <
   1  12   7     0.37     3.80    10.60     68 <
   5  -9   8    16.31     9.90     9.40     68 <
   4  -4   8     1.68    15.30    21.20     68 <
   3   2   8   119.19   -13.90    28.20     68 <
   2   8   8    28.74    26.00    18.30     68 <
   5  -7   9     3.86     0.30    14.20     68 <
   2  11   9     1.32    21.20     8.40     68 <
   4   1  10   112.72   152.20    32.20     68 o
   3   7  10    38.38    12.40    18.80     68 <
   6  -7  11    19.28    -6.70    11.60     68 <
   5  -2  11     9.29    -5.70    18.30     68 <
   3  10  11    13.44     6.80     8.90     68 <
   6  -5  12    22.02   -24.10    15.40     68 <
   5   0  12     4.30   -13.90    18.90     68 <
   4   6  12     7.92    33.70    15.20     68 <
   6  -3  13     5.02   -31.00    14.90     68 <
   5   3  13    14.45    13.00    15.60     68 <
   4   9  13     2.78    12.90    10.70     68 <
   5   5  14     5.10   -23.60    11.90     68 <
   6   2  15    12.76    37.20    14.20     68 <
  -6   0 -15    11.55    21.00    10.80     69 <
  -5  -4 -14     6.38     7.70    11.40     69 <
  -6   2 -14    18.12    24.90    11.00     69 <
  -4  -7 -13     0.97    16.30     8.00     69 <
  -5  -2 -13     2.04     7.20    14.30     69 <
  -6   5 -13     9.99     3.00    10.10     69 <
  -4  -5 -12     7.38    32.80    12.50     69 <
  -5   1 -12    19.89    12.90    16.00     69 <
  -6   7 -12    33.92    15.20     7.70     69 <
  -4  -3 -11    27.83     5.20    16.70     69 <
  -5   3 -11     1.66   -21.10    19.20     69 <
  -3  -6 -10    21.03   -16.10    18.70     69 <
  -5   6 -10   163.46    63.50    24.40     69 <
  -3  -4  -9     5.03     9.90    18.50     69 <
  -4   2  -9    28.77   -50.20    22.50     69 <
  -5   9  -9    35.93    10.10    13.80     69 <
  -4   5  -8     8.52   -11.60    20.80     69 <
  -2  -5  -7     8.64    24.10    22.80     69 <
  -3   1  -7   408.67   508.90    44.40     69 o
  -4   7  -7   201.53   199.40    34.50     69 o
  -2  -3  -6  1149.50   631.70    50.80     69 o
  -4  10  -6     3.14     4.30    14.20     69 <
  -1  -6  -5     7.82    17.40    25.40     69 <
  -3   6  -5    25.24    16.60    27.40     69 <
  -1  -4  -4   169.86   263.90    39.80     69 o
  -2   2  -4  1091.10   997.00    63.00     69 o
  -3   9  -4    24.19   -21.10    21.00     69 <
   1 -12  -3     2.44    13.10    10.40     69 <
   0  -7  -3    31.24    12.40    21.00     69 <
  -2   5  -3   500.44   290.10    45.40     69 o
  -3  12  -3     4.50     0.60    13.60     69 <
   1 -10  -2     8.14     4.40    17.60     69 <
   0  -5  -2    54.76   206.10    35.90     69 o
  -1   1  -2  7328.50  7088.40   155.20     69 o
   2 -13  -1     2.68   -11.00     9.30     69 <
   1  -8  -1    69.11     8.40    23.50     69 <
  -2  11  -1    91.81    63.50    22.50     69 <
   2 -11   0     1.47    30.30    16.50     69 <
  -2  14   0     2.03    34.50    12.80     69 <
   2  -9   1     9.29    -5.80    20.40     69 <
  -1   9   1     2.01    13.80    19.80     69 <
   3 -12   2     0.79    -7.00    12.10     69 <
   1  -1   2  7563.00  9012.30   179.00     69 o
  -1  12   2    36.44   -15.80    14.90     69 <
  -1  13   2     1.37    12.10    11.50     69 <
   0   8   3   115.87   118.80    27.00     69 o
   0  11   4    20.89    18.70    16.90     69 <
   4 -10   5    10.76    -3.40    17.00     69 <
   3  -5   5    11.35    63.60    28.40     69 <
   1   7   5    24.23   124.20    29.90     69 o
   4  -8   6   262.32   191.20    30.00     69 o
   1  10   6    16.45    16.10    19.90     69 <
   5 -11   7     1.64     1.30    10.60     69 <
   4  -6   7    49.37    39.80    25.00     69 <
   3   0   7   235.67   142.30    40.50     69 o
   2   6   7     7.45    -7.30    23.50     69 <
   1  13   7     2.97   -19.60    10.20     69 <
   5  -9   8    19.59    16.50    12.50     69 <
   4  -3   8     7.27    24.10    28.30     69 <
   2   9   8    62.60   -12.30    18.50     69 <
   5  -6   9    15.03    -6.70    19.00     69 <
   4  -1   9   146.70    68.80    28.50     69 <
   2  12   9     5.82    16.20    11.80     69 <
   5  -4  10     6.66    13.20    20.20     69 <
   4   2  10    86.50   243.30    38.70     69 o
   3   8  10     5.14   -18.80    19.50     69 <
   6  -7  11    28.23    16.20    14.60     69 <
   5  -1  11     8.42   -18.00    20.70     69 <
   4   5  11     9.66    39.70    19.80     69 <
   5   1  12   173.67    43.90    27.60     69 <
   4   8  12     2.08   -14.40    13.50     69 <
   6  -2  13     0.70     6.50    17.00     69 <
   5   4  13     0.83    11.00    15.70     69 <
   6   1  14    69.83    58.00    18.30     69 o
   5   7  14     0.17     2.50    12.80     69 <
   6   3  15    13.35    -9.10    16.00     69 <
   6   4  15     0.92     5.90    17.00     69 <
  -6  -2 -15    12.74     2.50     8.00     70 <
  -6  -1 -15     9.51    13.00     9.60     70 <
  -5  -5 -14     4.56   -11.80     6.60     70 <
  -6   1 -14     1.27     8.00    11.80     70 <
  -4  -8 -13     1.99   -18.60     9.90     70 <
  -5  -3 -13    15.59    23.70     9.00     70 <
  -6   4 -13    47.13    34.60    12.40     70 <
  -4  -6 -12     6.61   -14.10    10.30     70 <
  -5   0 -12     6.28    21.70    15.30     70 <
  -6   6 -12    30.19    14.00    10.70     70 <
  -6   7 -12    17.70   -14.80     9.10     70 <
  -4  -4 -11    33.72    15.60    12.40     70 <
  -5   2 -11     7.84     1.70    14.10     70 <
  -3  -7 -10    43.49    27.80    15.80     70 <
  -4  -1 -10   147.98   116.30    27.90     70 o
  -5   5 -10     6.97    -0.70    16.70     70 <
  -2 -10  -9    14.87     6.90     4.80     70 <
  -3  -5  -9    25.93   -21.10    15.40     70 <
  -4   1  -9   152.77     5.30    22.20     70 <
  -5   8  -9    89.36    42.60    16.20     70 <
  -2  -8  -8    34.30     5.40    14.00     70 <
  -4   4  -8     6.38   -54.10    19.50     70 <
  -1 -11  -7     2.49    26.60    13.10     70 <
  -2  -6  -7     7.98   -15.50    19.60     70 <
  -3   0  -7   249.95    80.30    29.90     70 <
  -4   7  -7   226.05   257.00    29.80     70 o
  -1  -9  -6    33.25   -52.40    23.60     70 <
  -3   3  -6    37.35    64.40    28.90     70 <
  -4  10  -6     1.92     1.10    13.20     70 <
   0 -12  -5     3.95   -26.70    11.90     70 <
  -1  -7  -5    16.72    30.80    18.70     70 <
  -2  -1  -5   396.91   314.40    43.50     70 o
  -3   6  -5    10.05    80.10    25.20     70 o
   0 -10  -4     5.37    35.70    17.20     70 <
  -3   9  -4    12.17   -16.10    19.00     70 <
   1 -13  -3     5.80    -5.40     8.60     70 <
  -3  12  -3     4.95   -11.20    12.00     70 <
   0  -5  -2    72.40   108.40    36.50     70 <
   1  -8  -1    74.66    40.60    20.40     70 <
  -2  11  -1    69.76    49.00    20.60     70 <
   2 -11   0     3.69   -11.00    14.80     70 <
   1  -6   0    90.92   355.60    48.10     70 o
  -2  14   0     1.52   -22.60    13.20     70 <
   2  -9   1    12.05    25.70    19.60     70 <
  -1  10   1     3.15    13.30    17.10     70 <
   3 -12   2     1.22    25.90    12.10     70 <
  -1  13   2     1.30     6.60     9.90     70 <
   2  -4   3   152.08   180.40    37.80     70 o
   1   2   3  3333.50  3885.50   118.00     70 o
   0   9   3    31.39    50.60    23.70     70 <
   4 -12   4     1.38    12.50     8.80     70 <
   3  -7   4    12.54    43.90    20.10     70 <
   1   5   4    66.82    22.20    35.90     70 <
   0  12   4     2.57    12.50    11.20     70 <
   4 -10   5     7.32   -25.00    15.40     70 <
   1   8   5   681.50   622.50    51.90     70 o
   4  -8   6   251.84   134.80    27.00     70 o
   3  -2   6    95.42   195.60    39.80     70 o
   2   4   6   810.52   562.60    51.00     70 o
   1  11   6     1.45   -31.60    17.80     70 <
   5 -11   7     0.86     0.40     8.90     70 <
   4  -5   7     9.75    12.20    22.90     70 <
   2   7   7    34.15    10.70    21.50     70 <
   5  -8   8    25.76   -18.40    13.40     70 <
   4  -3   8     5.86    20.20    24.20     70 <
   2  10   8     8.84    15.80    17.70     70 <
   5  -6   9     2.78    52.30    21.50     70 <
   4   0   9   143.25    -8.90    24.50     70 <
   3   6   9    15.93    16.60    20.30     70 <
   5  -3  10     2.60   -22.90    20.40     70 <
   4   3  10   101.91    94.00    28.70     70 o
   3  10  10     5.13    18.50    12.90     70 <
   6  -6  11    16.94   -17.20    15.30     70 <
   4   6  11    60.19    29.40    20.70     70 <
   6  -4  12    22.56    23.50    16.80     70 <
   5   2  12   228.62    54.00    24.50     70 <
   4   9  12     4.71     6.50    11.40     70 <
   6  -1  13     5.09   -31.60    14.60     70 <
   5   5  13    10.48    21.90    14.80     70 <
   6   2  14    12.00     3.50    14.30     70 <
  -6  -4 -15     2.05    10.30     7.90     72 <
  -6  -2 -14     7.51    13.30     9.20     72 <
  -5  -5 -13     9.58    13.80     8.80     72 <
  -6   1 -13     2.54   -19.90     9.40     72 <
  -4  -9 -12     1.49     4.80     8.10     72 <
  -5  -3 -12     6.54    32.00    19.00     72 <
  -6   4 -12    15.35    31.20    13.90     72 <
  -6   5 -12    12.15   -14.90    14.40     72 <
  -4  -6 -11    38.69    10.70    15.00     72 <
  -5   0 -11    63.77    -5.70    18.90     72 <
  -3  -9 -10     1.74   -19.50    12.30     72 <
  -4  -3 -10    72.22     9.80    24.80     72 <
  -5   4 -10     6.75   -18.40    18.30     72 <
  -3  -7  -9    10.32    25.40    13.00     72 <
  -5   7  -9     3.62    19.30    16.40     72 <
  -2 -10  -8     3.53    24.30    10.90     72 <
  -3  -4  -8    31.91    19.50    22.10     72 <
  -4   3  -8     4.35    47.50    21.90     72 <
  -5  10  -8     0.13   -28.20     9.00     72 <
  -1 -13  -7     1.58    14.80     8.90     72 <
  -3  -1  -7   809.64   455.50    44.10     72 o
  -4   6  -7    32.43    65.40    25.80     72 <
  -1 -11  -6     1.31   -27.50    14.80     72 <
  -2  -5  -6    48.33    63.30    25.90     72 <
  -3   2  -6    32.26    60.80    36.30     72 <
  -4   9  -6     0.64    -8.70    15.60     72 <
  -4  10  -6     1.08    17.10    14.10     72 <
  -1  -8  -5   527.38   786.20    56.60     72 o
  -2  -2  -5   320.07   138.90    34.70     72 o
  -3   5  -5     9.18    19.10    22.30     72 <
   0 -11  -4     5.45    -4.10    14.60     72 <
  -2   1  -4   978.38   980.90    65.30     72 o
  -3   9  -4    10.49   -24.40    19.70     72 <
   1 -14  -3     0.92    13.40    10.20     72 <
  -3  12  -3     2.62     6.40     9.60     72 <
  -3  13  -3     1.43    -7.80    10.60     72 <
   1 -12  -2    27.05   -20.70    15.70     72 <
   0  -6  -2   102.52    28.30    30.00     72 <
  -2   8  -2    65.86    50.90    22.20     72 <
   2 -14  -1     1.72     5.40     9.10     72 <
   1  -9  -1     1.34   -26.60    16.70     72 <
   0  -3  -1   165.46   418.60    55.60     72 o
  -2  11  -1    49.61    83.10    22.70     72 o
  -2  12  -1     0.58     8.50    12.90     72 <
   2 -12   0     8.16    17.40    12.90     72 <
  -1   7   0   135.08   231.10    37.30     72 o
  -1  11   1    11.66     7.00    17.60     72 <
   3 -12   2     0.90   -49.10    13.50     72 <
   3 -10   3     8.53    27.60    16.30     72 <
   2  -4   3   100.12   121.90    35.70     72 o
   0  10   3     4.53   -38.20    21.30     72 <
   3  -7   4    10.29    21.20    20.10     72 <
   2  -1   4  1013.50   758.00    66.20     72 o
   1   6   4    69.00   122.20    31.90     72 o
   0  14   4    32.10    10.20    13.00     72 <
   4 -10   5     5.27    53.50    14.90     72 o
   3  -4   5     4.29    26.50    24.10     72 <
   1  10   5    27.67    22.40    24.60     72 <
   4  -7   6   203.37   211.30    34.10     72 o
   3  -1   6    38.73   162.20    42.70     72 o
   2   6   6    79.29    69.80    26.70     72 <
   1  13   6     4.47   -15.00    11.80     72 <
   5 -10   7     0.47    -7.60     9.90     72 <
   3   2   7    14.29   -26.00    34.60     72 <
   2   9   7     3.58    -8.30    17.10     72 <
   5  -7   8     6.39    28.00    14.20     72 <
   3   5   8    18.21    65.90    26.20     72 <
   2  13   8     3.03    -6.20     9.60     72 <
   4   2   9    24.77    43.50    26.80     72 <
   3   9   9     2.16    12.00    16.80     72 <
   6  -8  10     0.32    24.20    12.40     72 <
   4   5  10     3.42   -42.50    20.80     72 <
   6  -5  11    11.30    -5.60    17.30     72 <
   5   2  11    20.34   106.60    27.70     72 o
   4   9  11    25.00    15.20    15.70     72 <
   6  -2  12     1.03    21.00    16.50     72 <
   5   5  12    12.03     8.60    16.00     72 <
   7  -5  13     6.50   -27.40    12.80     72 <
   6   1  13     0.75    -8.60    18.50     72 <
   6   2  13    13.59     3.10    16.90     72 <
   5   8  13     0.99    13.70    12.20     72 <
   5   9  13     0.29    16.90    10.50     72 <
   7  -2  14     0.12     6.10    11.10     72 <
   6   5  14     8.66     2.90    14.00     72 <
   7   1  15     4.14    -6.90    13.80     72 <
   7   2  15    16.27    39.30    15.20     72 <
  -6  -3 -14     4.64    13.20    10.20     73 <
  -5  -7 -13     1.30    -4.70     6.80     73 <
  -6   0 -13     1.00    20.00     8.90     73 <
  -5  -4 -12    37.13    36.50    15.10     73 <
  -6   3 -12     2.10    -1.10    14.40     73 <
  -6   4 -12    26.48    18.10    16.70     73 <
  -4  -7 -11    46.52    23.30    13.90     73 <
  -5  -1 -11   236.82   178.00    28.10     73 o
  -6   7 -11    15.76     5.20    11.10     73 <
  -3 -11 -10     8.15    11.90     9.60     73 <
  -5   3 -10     6.01    42.90    19.20     73 <
  -3  -8  -9     4.50    -6.60    12.40     73 <
  -4  -1  -9   428.95   116.00    31.20     73 o
  -5   6  -9     0.84    -5.20    17.00     73 <
  -5   7  -9     4.65    -5.60    12.30     73 <
  -2 -11  -8     3.90   -28.60    10.40     73 <
  -3  -5  -8    20.31    -3.90    16.70     73 <
  -4   2  -8     8.51    81.00    22.60     73 o
  -5  10  -8     0.22    16.50    10.80     73 <
  -3  -2  -7    23.84    64.00    27.20     73 <
  -4   6  -7    49.78    49.00    23.50     73 <
  -1 -12  -6     1.88     5.10     8.80     73 <
  -4   9  -6     3.45     6.70    17.20     73 <
  -4  10  -6     1.89    -7.20    14.80     73 <
  -1  -9  -5   547.44   473.90    48.80     73 o
  -3   5  -5    21.99    63.10    20.70     73 o
   0 -12  -4     2.73    21.50    10.90     73 <
  -1  -6  -4   103.50   124.10    29.60     73 o
  -2   1  -4  1423.60  1176.20    65.60     73 o
  -3   9  -4    16.88    14.10    16.30     73 <
   0  -9  -3    29.88    58.30    25.10     73 <
  -1  -3  -3    15.41    37.70    42.10     73 <
  -3  13  -3     1.17   -30.10     9.30     73 <
   1 -12  -2    35.83    -9.30    14.40     73 <
  -2   8  -2    63.14    74.00    23.70     73 o
   1 -10  -1    11.14    17.40    18.30     73 <
  -1   4  -1   118.57    68.10    36.60     73 <
  -2  12  -1     0.80     0.40    14.00     73 <
  -2  13  -1     5.01   -10.30     8.70     73 <
   2 -13   0     3.87     8.50     7.70     73 <
  -1   8   0    11.39    14.20    21.90     73 <
   2 -10   1    14.48   -16.60    16.20     73 <
  -1  12   1     7.48     1.10    13.90     73 <
   3 -13   2     1.29   -33.90     9.40     73 <
   2  -7   2    52.04    67.40    22.70     73 <
   0   7   2    15.10    -6.50    23.70     73 <
   3 -10   3    13.24     9.00    18.80     73 <
   2  -4   3   100.07    90.80    35.60     73 <
   0  11   3    11.21   -18.50    17.80     73 <
   0  12   3     2.30    14.20    15.20     73 <
   3  -7   4    24.12    36.30    22.80     73 <
   1   7   4    52.61     4.30    27.90     73 <
   4 -10   5     7.70    -0.30    11.90     73 <
   3  -4   5     5.28    44.50    23.20     73 <
   2   3   5  4718.30  5355.50   128.60     73 o
   1  11   5    11.92    58.60    17.90     73 o
   4  -7   6   316.96   219.10    31.50     73 o
   2   7   6    11.82   -15.80    21.50     73 <
   5 -10   7     1.19    16.00     9.90     73 <
   4  -4   7     5.45    -4.90    21.80     73 <
   3   3   7    67.80   102.30    36.30     73 <
   2  11   7     7.05     4.20    14.80     73 <
   5  -7   8     4.93    21.90    18.70     73 <
   4  -1   8     3.81   -12.30    28.20     73 <
   3   7   8     1.12    25.50    21.90     73 <
   5  -4   9     3.53    29.90    20.00     73 <
   4   3   9    54.85    62.00    27.90     73 <
   3  11   9     2.33     9.30    11.90     73 <
   6  -7  10     3.40   -28.20    13.90     73 <
   5  -1  10    46.90    -9.40    20.90     73 <
   4   7  10    30.99    61.00    24.80     73 <
   6  -4  11     2.02    13.00    16.60     73 <
   5   3  11    10.17    27.50    20.00     73 <
   4  10  11    47.84    27.20    15.00     73 <
   4  11  11     4.71     0.70     8.90     73 <
   6  -1  12     1.86    -3.90    13.40     73 <
   5   6  12     0.70     7.90    12.80     73 <
   5   7  12     1.42    10.00    12.00     73 <
   7  -4  13     1.15     7.20    11.80     73 <
   6   3  13    29.62    28.30    12.00     73 <
   7  -1  14     2.05    23.90    13.60     73 <
   7   0  14    23.58     4.70    12.80     73 <
   6   6  14     2.93     5.90     8.40     73 <
   6   7  14     1.10    -0.50     9.90     73 <
   7   3  15     0.77    39.50    11.90     73 o
  -7   0 -15     0.73    13.90    10.00     74 <
  -6  -4 -14    29.59    -8.90    12.00     74 <
  -7   3 -14     1.93    28.30     8.60     74 o
  -5  -8 -13     1.83    14.00     7.90     74 <
  -6  -1 -13     1.15     3.40    11.40     74 <
  -6   0 -13     3.42   -16.70    12.20     74 <
  -5  -5 -12    19.29    17.40    11.00     74 <
  -5  -4 -12    43.78     0.80    17.10     74 <
  -6   3 -12     2.43     2.80    14.50     74 <
  -4  -8 -11     7.06   -22.60    11.40     74 <
  -5  -1 -11   248.41   108.10    34.20     74 o
  -6   7 -11    13.58     3.60    10.00     74 <
  -3 -11 -10     7.10    -5.50     8.00     74 <
  -4  -5 -10     3.17    14.70    13.20     74 <
  -5   2 -10     7.90   -20.20    16.80     74 <
  -3  -9  -9     2.99    18.00    15.40     74 <
  -4  -2  -9    13.58   -19.50    24.30     74 <
  -5   6  -9     0.68     1.20    16.30     74 <
  -2 -12  -8     3.12    25.80    11.70     74 <
  -4   2  -8     9.52    40.50    23.90     74 <
  -5  10  -8     0.33     2.00     9.20     74 <
  -5  11  -8     0.50    39.70    10.40     74 o
  -2  -9  -7    11.94    -7.80    17.90     74 <
  -4   5  -7     9.44    46.60    20.70     74 <
  -1 -12  -6     3.61     1.40     6.90     74 <
  -2  -6  -6    78.45    94.80    27.20     74 o
  -3   1  -6    61.26   149.30    39.40     74 o
  -4   9  -6     1.39    30.60    17.90     74 <
  -4  10  -6     0.75    13.00    11.90     74 <
  -1  -9  -5   661.68   854.40    58.70     74 o
  -2  -3  -5  5409.80  5169.00   128.20     74 o
  -3   5  -5    11.70   -26.50    20.20     74 <
   0 -13  -4     0.84   -18.40    14.30     74 <
  -3   9  -4    18.52     2.20    18.80     74 <
   0 -10  -3     3.97    18.20    19.40     74 <
  -1  -3  -3    31.00    87.90    44.10     74 <
  -3  13  -3     2.81    23.50    10.40     74 <
   1 -13  -2     0.96    16.10    11.80     74 <
  -2   8  -2    59.58    77.20    24.20     74 o
   1 -10  -1     3.51    29.00    18.10     74 <
  -1   4  -1   194.24    96.20    42.10     74 <
  -2  13  -1     2.71   -23.00    14.00     74 <
   2 -13   0     5.24    23.40    10.10     74 <
   1  -7   0   245.86   219.20    35.00     74 o
  -1   8   0     7.13    32.00    19.60     74 <
   2 -10   1     6.01    48.70    17.00     74 <
  -1  12   1    11.23    -3.60    13.40     74 <
  -1  13   1    17.25    11.50    11.00     74 <
   3 -13   2     1.49     8.20     9.10     74 <
   2  -7   2    64.44    77.00    25.90     74 <
   0   8   2    49.78   -13.90    26.00     74 <
   3 -10   3    13.78    10.60    17.60     74 <
   0  12   3     6.21   -64.30    15.30     74 <
   0  13   3     1.99   -16.80    14.20     74 <
   3  -7   4    24.79     8.80    20.60     74 <
   4 -10   5     6.45    31.00    11.60     74 <
   3  -4   5     6.84    -4.60    26.20     74 <
   1  12   5     8.44   -10.40    15.20     74 <
   4  -7   6   299.32   251.40    36.70     74 o
   2   7   6    21.11   -11.60    24.20     74 <
   5 -10   7     1.44    24.20     9.40     74 <
   4  -4   7     5.13   -43.70    22.60     74 <
   2  12   7     5.66   -11.90    11.50     74 <
   5  -7   8     8.06    42.10    17.10     74 <
   4   0   8    11.27   -21.40    30.00     74 <
   3   7   8     1.40    -8.10    19.40     74 <
   5  -4   9     3.88    23.30    19.60     74 <
   4   3   9    64.41    63.20    25.30     74 <
   3  12   9    59.28    21.20    14.50     74 <
   6  -7  10     4.72    41.20    15.80     74 <
   5   0  10   125.97    29.50    22.20     74 <
   4   7  10    32.67    78.90    28.50     74 <
   4   8  10     2.45   -16.30    17.90     74 <
   6  -4  11     5.88    -3.20    17.20     74 <
   5   4  11    17.30    23.80    21.20     74 <
   6   0  12    45.53     5.30    18.10     74 <
   5   7  12     1.66   -15.50    15.10     74 <
   5   8  12     1.05   -25.20    12.10     74 <
   7  -3  13     5.56    22.40    10.60     74 <
   6   4  13     0.34    43.30    15.00     74 <
   7   0  14    27.39    35.80    15.20     74 <
  -7  -2 -15    32.56   -32.60    10.30     75 <
  -7  -1 -15     5.40    13.30     9.20     75 <
  -6  -6 -14     2.89    -0.90     4.20     75 <
  -6  -5 -14    13.06    -6.30    10.50     75 <
  -7   2 -14     0.23    15.10     8.40     75 <
  -7   3 -14     1.64    15.20     7.30     75 <
  -6  -2 -13    19.00    -1.20    14.10     75 <
  -5  -6 -12     0.65   -15.50     9.90     75 <
  -6   2 -12     2.19   -12.40    11.70     75 <
  -4 -10 -11    46.65    16.90     9.60     75 <
  -5  -3 -11    20.01   -26.70    18.20     75 <
  -6   6 -11    22.72    24.90    13.20     75 <
  -4  -6 -10    20.00    75.70    23.00     75 o
  -5   1 -10    38.48     0.30    20.20     75 <
  -3 -10  -9     9.22    -3.00    11.70     75 <
  -4  -3  -9    45.10    60.80    25.00     75 <
  -5   5  -9     7.05    32.60    17.50     75 <
  -5   6  -9     1.45   -25.00    15.20     75 <
  -3  -7  -8     1.08   -12.50    14.80     75 <
  -4   1  -8    32.74    28.40    21.90     75 <
  -5  10  -8     0.84     9.70    12.10     75 <
  -2 -10  -7    47.31    21.00    13.60     75 <
  -3  -3  -7    77.87    47.50    30.10     75 <
  -4   5  -7    25.86    -3.20    17.90     75 <
  -1 -13  -6     4.58    -0.10    10.60     75 <
  -2  -7  -6    14.01    34.30    19.60     75 <
  -4   9  -6     1.20     5.40    14.70     75 <
  -4  10  -6     1.35   -32.80    15.30     75 <
  -1 -10  -5    29.26    38.20    20.30     75 <
   0 -14  -4    43.25    35.40    11.70     75 o
  -1  -7  -4    37.26    34.00    25.40     75 <
  -3   9  -4    16.02    35.30    19.20     75 <
  -2   4  -3   113.13   186.60    35.40     75 o
   1 -14  -2     3.34    10.60    11.80     75 <
   0  -7  -2    24.18    57.00    21.50     75 <
  -1   0  -2  1893.90  1601.50    92.70     75 o
  -2   9  -2    32.28    31.80    23.40     75 <
  -1   4  -1   114.31   187.20    41.70     75 o
  -2  14  -1     2.28    -3.40     9.60     75 <
   2 -14   0     2.10   -20.20     9.20     75 <
   1  -7   0   220.81   310.20    36.80     75 o
  -1   9   0    94.76    53.70    24.70     75 <
   0   4   1   570.94   350.90    49.60     75 o
  -1  13   1     8.91   -10.30     8.80     75 <
  -1  14   1     4.72     0.00    10.10     75 <
   3 -13   2     2.59     9.30    11.90     75 <
   2  -7   2    74.06    39.50    25.70     75 <
   1   0   2  1847.70  2041.60   114.20     75 o
   0   9   2    48.58   -51.70    27.70     75 <
   3 -10   3    12.65     1.00    17.10     75 <
   1   4   3    11.38    41.30    38.10     75 <
   0  13   3     1.59    45.90    14.30     75 o
   0  14   3    13.78     9.40    12.10     75 <
   3  -7   4    25.28    54.10    23.20     75 <
   2   0   4  2324.30  2037.30    87.80     75 o
   1   9   4  1934.40  1747.70    81.60     75 o
   4 -10   5     9.67    -1.10    13.20     75 <
   2   4   5  1765.00  2282.40    89.20     75 o
   1  13   5     3.71    15.90    14.10     75 <
   1  14   5     3.63   -13.10    10.60     75 <
   4  -7   6   215.05   198.70    35.50     75 o
   3   0   6  1038.60   819.80    62.90     75 o
   2   9   6    16.39     5.10    24.90     75 <
   5 -10   7     5.81     1.10    11.20     75 <
   4  -3   7    48.52   124.30    32.80     75 o
   5  -7   8     6.52    -1.10    18.10     75 <
   3   9   8    10.64    87.60    22.50     75 o
   5  -3   9    17.93    37.80    19.40     75 <
   4   5   9     6.98    14.90    22.60     75 <
   6  -6  10    65.61    22.50    19.80     75 <
   5   1  10   457.82   734.70    57.80     75 o
   4   9  10    13.76    -3.20    18.00     75 <
   4  10  10    12.86    26.00    17.80     75 <
   6  -3  11     2.32     8.40    19.50     75 <
   5   5  11     8.03     1.60    19.20     75 <
   7  -6  12     8.36    13.80    10.00     75 <
   6   1  12    10.48    -0.90    22.00     75 <
   7  -2  13     4.18   -24.40    16.00     75 <
   6   5  13     2.24    -2.40    13.30     75 <
   6   6  13     1.09    25.10    15.20     75 <
   7   2  14     6.89    12.20    12.30     75 <
  -7  -3 -15     2.28    -0.70     7.20     76 <
  -6  -7 -14     1.20     2.30     6.70     76 <
  -7   0 -14    14.69    14.80    11.10     76 <
  -7   1 -14     1.55     9.90     9.60     76 <
  -6  -4 -13     0.29    13.70     9.30     76 <
  -7   4 -13     2.12    -5.00     6.40     76 <
  -7   5 -13     7.17    16.60     7.90     76 <
  -5  -8 -12     2.24    16.70     7.30     76 <
  -6   0 -12    33.96     9.90     9.40     76 <
  -5  -4 -11    17.68    11.30    13.80     76 <
  -6   4 -11     1.80    31.70    13.20     76 <
  -6   5 -11    13.28     5.60    13.40     76 <
  -4  -8 -10     3.91   -20.50    12.10     76 <
  -5   0 -10    89.95    23.70    17.70     76 <
  -6   9 -10     6.45     0.00     1.00     76 <
  -3 -11  -9     1.69    27.60     8.30     76 o
  -4  -4  -9    21.85   -12.20    15.30     76 <
  -5   4  -9     2.90     2.90    16.40     76 <
  -3  -8  -8     0.62    27.60    13.50     76 <
  -4   0  -8     8.61   -10.20    24.90     76 <
  -5   9  -8    11.52    -5.70    12.60     76 <
  -2 -11  -7     4.60    13.10    10.00     76 <
  -3  -4  -7    30.91   -16.50    17.30     76 <
  -4   4  -7     2.47     2.90    12.90     76 <
  -2  -8  -6    56.31    53.80    20.20     76 <
  -4   8  -6   191.95    71.30    25.00     76 <
  -4   9  -6     2.47   -35.90    16.40     76 <
  -1 -11  -5    13.11    18.80    12.70     76 <
  -2  -4  -5  1365.40  1447.60    66.60     76 o
  -3   4  -5     2.83    19.50    19.90     76 <
   0 -14  -4    32.29     7.80    11.80     76 <
  -1  -8  -4     2.72   -34.90    27.30     76 <
  -3   9  -4    15.49    34.10    12.50     76 <
   0 -11  -3    10.73    -6.20    10.50     76 <
  -1  -4  -3    27.44   102.30    33.80     76 o
  -2   4  -3    88.80    39.00    33.50     76 <
   1 -14  -2     2.45     4.90     8.20     76 <
  -2   9  -2    43.14    66.00    22.50     76 <
   1 -11  -1    14.92    20.80    11.90     76 <
   0  -4  -1   521.24   252.00    45.00     76 o
  -1   4  -1   117.48    58.80    37.90     76 <
  -2  14  -1     1.07    -3.30     8.70     76 <
   2 -14   0     2.14     1.30     5.50     76 <
  -1   9   0    89.73    91.80    22.80     76 o
   2 -11   1    69.76    50.90    18.50     76 <
  -1  14   1     1.50     3.90    14.40     76 <
   3 -13   2     1.44    -7.10     9.40     76 <
   2  -7   2    69.94    44.80    22.50     76 <
   0   9   2    40.75    50.00    21.20     76 <
   3 -10   3     9.68    16.40    14.70     76 <
   1   5   3   167.15   257.10    39.40     76 o
   0  14   3     3.93    11.20    11.60     76 <
   3  -7   4    28.65   -40.70    19.80     76 <
   1   9   4  1375.40  1760.60    72.90     76 o
   1  10   4   461.63   390.20    42.20     76 o
   4 -10   5     5.74   -26.00    13.40     76 <
   3  -3   5     3.70    19.30    33.50     76 <
   2   5   5    19.38    49.90    30.60     76 <
   4  -6   6    36.16    72.20    19.00     76 o
   3   1   6  1075.20   831.10    54.80     76 o
   2  10   6    86.68    42.40    17.80     76 <
   5  -9   7     1.35    16.50    10.50     76 <
   3   6   7    38.24    68.70    22.80     76 o
   5  -6   8    57.34    63.40    23.40     76 <
   4   2   8     7.94    48.90    22.50     76 <
   3  10   8     7.22    17.00    15.80     76 <
   3  11   8    17.19    11.10    12.70     76 <
   5  -2   9    13.74    44.50    21.40     76 <
   4   6   9     5.07     9.00    18.90     76 <
   6  -5  10     2.50    21.20    14.70     76 <
   5   2  10   964.55   930.70    59.50     76 o
   4  11  10    14.33   -19.60     8.20     76 <
   6  -1  11     6.70    -4.50    17.30     76 <
   5   7  11     2.16    31.70    15.10     76 <
   7  -5  12     2.03     6.20     9.70     76 <
   7  -4  12    16.83     5.20    10.20     76 <
   6   3  12    24.09     9.20    16.60     76 <
   7  -1  13     0.44     4.90     9.30     76 <
   7   0  13    36.94     3.60    14.50     76 <
   6   7  13     1.35   -14.80    11.90     76 <
   6   8  13     1.36    -2.30     6.70     76 <
   7   4  14    11.74    10.00    13.80     76 <
  -7  -2 -14    10.90    33.30    10.60     77 o
  -7  -1 -14     7.53   -26.10    12.30     77 <
  -6  -6 -13     1.22     5.40     8.90     77 <
  -7   3 -13     5.69    16.00    10.20     77 <
  -7   4 -13     0.97   -19.60    10.30     77 <
  -5  -9 -12     2.62    -4.70     5.50     77 <
  -6  -2 -12     9.93     5.40    16.90     77 <
  -6  -1 -12    13.54     7.20    13.90     77 <
  -5  -6 -11     5.88    18.20    11.40     77 <
  -6   3 -11     1.79    30.50    12.80     77 <
  -4 -10 -10     4.34    17.40     8.70     77 <
  -4  -9 -10    14.27    39.70     9.70     77 o
  -5  -2 -10   946.14   994.10    63.30     77 o
  -5  -1 -10   364.79   416.80    49.30     77 o
  -6   8 -10     4.77    10.70     9.20     77 <
  -6   9 -10    10.14    -6.10     8.20     77 <
  -4  -6  -9     5.63   -18.50    15.80     77 <
  -5   3  -9    13.56   -12.70    17.50     77 <
  -3  -9  -8     4.49     0.40    13.80     77 <
  -4  -1  -8    46.81    68.90    24.20     77 <
  -5   8  -8    16.71    -0.30    16.50     77 <
  -5   9  -8    13.09     7.40    14.40     77 <
  -2 -13  -7     0.92    -1.30     5.20     77 <
  -3  -5  -7    15.88   -21.20    19.40     77 <
  -4   3  -7    51.69    85.80    26.00     77 o
  -2  -9  -6    12.86    13.20    18.30     77 <
  -3  -1  -6  1125.20   792.90    53.00     77 o
  -4   8  -6   187.21   163.70    29.60     77 o
  -4   9  -6     7.35    -3.20    16.50     77 <
  -1 -12  -5     2.92    29.60    12.20     77 <
  -2  -5  -5    17.22    94.40    29.40     77 o
  -1  -9  -4  1430.60  1613.90    78.20     77 o
  -2  -1  -4   829.04   677.00    58.50     77 o
  -3   9  -4    14.58    -3.60    19.00     77 <
   0 -12  -3     6.24     5.20    12.40     77 <
  -1  -5  -3   237.91   249.70    39.40     77 o
  -2   4  -3    77.12   148.70    35.40     77 o
   0  -8  -2     3.13   -19.80    23.70     77 <
  -2   9  -2    43.32    15.40    21.30     77 <
  -2  10  -2     3.92    29.40    18.20     77 <
   1 -12  -1    10.61    -4.40    12.90     77 <
   1  -8   0     5.64    28.20    17.70     77 <
  -1  10   0    21.93   -34.10    17.20     77 <
   2 -11   1    95.67   113.50    22.30     77 o
   1  -4   1   118.06    -1.90    40.50     77 <
   0   5   1     9.16   118.40    39.50     77 <
   2  -7   2    62.43     1.00    23.90     77 <
   0  10   2   199.46    51.10    27.50     77 <
   0  11   2     1.60    18.40    19.10     77 <
   3 -11   3     5.01   -23.60    13.60     77 <
   1   6   3   124.06   253.70    37.20     77 o
   3  -7   4    27.24     4.50    19.10     77 <
   1  11   4     6.45    15.60    21.00     77 <
   1  12   4     0.39    -5.30    15.90     77 <
   4 -10   5     4.40     5.70    15.10     77 <
   2   6   5    31.10   -23.20    25.40     77 <
   4  -6   6    40.69    57.80    24.00     77 <
   3   2   6   655.58   630.00    51.80     77 o
   2  12   6     1.31    -0.10    12.90     77 <
   2  13   6     5.51     2.40    13.10     77 <
   5  -9   7     1.19    -0.70    14.30     77 <
   4  -2   7     1.16    11.40    28.90     77 <
   3   7   7     3.33    42.30    23.10     77 <
   5  -5   8     1.62    22.20    22.20     77 <
   4   3   8   110.07    58.40    27.30     77 <
   3  13   8     0.54    16.10     9.60     77 <
   6  -9   9    11.30     9.50     9.90     77 <
   6  -8   9     3.09    11.80     7.90     77 <
   5  -1   9    10.47    72.70    23.60     77 o
   4   8   9   103.79     7.40    21.40     77 <
   4   9   9     4.64   -12.10    14.50     77 <
   6  -5  10     4.19    12.70    16.50     77 <
   6  -4  10    50.58   104.40    23.00     77 o
   5   4  10     7.09    24.80    19.80     77 <
   6   0  11    16.03    10.10    18.20     77 <
   5   9  11     9.01   -38.20    14.70     77 <
   5  10  11     7.81   -21.30     7.60     77 <
   7  -4  12    18.65     5.70    15.40     77 <
   7  -3  12     6.99    21.40    13.40     77 <
   6   5  12     5.64     2.60    15.00     77 <
   7   1  13    10.83    28.90    13.00     77 <
   8  -2  14     0.56     6.80    10.50     77 <
   7   6  14    15.44    37.00    13.90     77 <
  -7  -4 -14    19.83    28.10    11.70     78 <
  -7  -3 -14     7.88    -2.40    10.30     78 <
  -6  -8 -13     2.49     9.10     5.90     78 <
  -6  -7 -13     2.40    15.80     6.50     78 <
  -7   1 -13     0.38     6.80     9.10     78 <
  -7   2 -13     1.67   -13.80     9.50     78 <
  -6  -3 -12    41.44    70.80    17.30     78 o
  -7   6 -12     5.52    -7.90    10.00     78 <
  -5  -7 -11     1.46    13.50    10.90     78 <
  -6   1 -11     7.56    -6.60    16.90     78 <
  -6   2 -11     5.63    11.90    13.80     78 <
  -4 -11 -10    13.23     9.30     8.80     78 <
  -5  -3 -10   144.13   -14.60    22.30     78 <
  -6   6 -10    98.60    22.20    15.50     78 <
  -6   7 -10     9.31   -11.50    11.60     78 <
  -4  -7  -9   113.62    58.00    20.70     78 <
  -5   2  -9    17.49    -6.60    18.80     78 <
  -3 -11  -8    35.17   -19.80     9.90     78 <
  -3 -10  -8    39.83   -20.90    15.00     78 <
  -4  -3  -8   166.39   108.70    25.70     78 o
  -5   7  -8    12.34    46.20    18.10     78 <
  -5   8  -8    29.48    37.20    14.50     78 <
  -4   2  -7     3.63    11.40    21.70     78 <
  -2 -10  -6   152.31    29.00    20.70     78 <
  -3  -2  -6   910.33   495.40    48.10     78 o
  -4   8  -6   261.64   153.10    28.00     78 o
  -1 -13  -5     0.67    12.50     9.60     78 <
  -2  -6  -5    47.72   -10.60    22.00     78 <
  -3   3  -5     6.15   -28.90    29.20     78 <
  -1  -9  -4  2108.80  1926.40    79.50     78 o
  -3   8  -4    35.91    33.10    25.90     78 <
  -3   9  -4    34.56    46.60    17.30     78 <
   0 -13  -3     2.35   -13.00    10.50     78 <
   0  -9  -2    59.20   -11.40    20.30     78 <
  -2   9  -2    56.15    35.70    23.80     78 <
  -2  10  -2     4.84    49.50    19.50     78 <
   1 -12  -1    11.41     1.50    13.00     78 <
   1  -8   0    22.12    46.90    20.60     78 <
  -1  10   0    19.60    24.50    21.00     78 <
  -1  11   0    12.59   -38.40    17.40     78 <
   2 -11   1    84.37    55.90    20.70     78 <
   1  -4   1   101.36   145.50    38.20     78 o
   0   5   1    27.37   220.70    41.90     78 o
   2  -7   2    62.14    45.40    23.60     78 <
   1   1   2  5404.10  5364.50   143.60     78 o
   0  11   2     2.10    40.10    15.90     78 <
   0  12   2     8.11    13.90    10.80     78 <
   3 -11   3     2.58    29.50    12.70     78 <
   2  -3   3    25.31   195.60    40.80     78 o
   1   6   3   212.30   221.20    36.40     78 o
   2   2   4   223.07    69.10    46.20     78 <
   1  12   4     0.94    25.40    14.70     78 <
   1  13   4     7.23     4.60    11.30     78 <
   1  14   4     1.93     3.70    10.40     78 <
   4 -10   5    11.69   -27.40    12.30     78 <
   3  -2   5  2241.10  3561.40   103.40     78 o
   2   7   5    37.46    -6.20    24.60     78 <
   2   8   5   203.57    92.30    29.50     78 o
   3   3   6   587.37   431.50    47.00     78 o
   5  -9   7     3.23   -14.90    10.70     78 <
   4  -1   7   396.67   229.50    41.50     78 o
   3   9   7    18.22     5.80    18.60     78 <
   5  -4   8     5.49    20.00    20.50     78 <
   4   4   8    15.05    27.20    27.80     78 <
   6  -8   9     7.35     5.30     8.70     78 <
   5   0   9    21.95   -25.10    23.60     78 <
   4  10   9     4.98    -4.90    12.30     78 <
   4  11   9     0.49     3.60    10.40     78 <
   6  -3  10    32.98    75.70    22.60     78 o
   5   5  10     1.28    39.30    16.90     78 <
   5   6  10    12.27     0.90    18.40     78 <
   7  -6  11    18.19     2.10    12.50     78 <
   6   1  11    37.79    44.50    24.10     78 <
   6   2  11   187.99    82.40    25.70     78 o
   7  -2  12    14.09    29.00    17.50     78 <
   6   7  12     2.92   -15.20    10.80     78 <
   6   8  12     2.44    22.50    15.10     78 <
   7   3  13     2.62    11.30    14.50     78 <
   8  -1  14     9.11    15.00    15.20     78 <
   8   0  14     2.63     5.40    12.20     78 <
  -7  -5 -14     2.62     4.20     6.10     79 <
  -7   0 -13    33.71   -30.50    10.80     79 <
  -6  -5 -12     7.15   -13.40    10.60     79 <
  -6  -4 -12     7.89    15.90     9.30     79 <
  -7   5 -12     3.06   -20.30     9.30     79 <
  -7   6 -12    14.91     3.40     8.90     79 <
  -5  -9 -11     3.10     4.40     6.20     79 <
  -6   0 -11    13.07    32.60    15.10     79 <
  -6   1 -11     4.46   -18.60    15.90     79 <
  -5  -4 -10     8.40   -26.70    15.70     79 <
  -6   6 -10    77.95    72.60    14.40     79 o
  -6   7 -10     4.45     0.30     7.70     79 <
  -4  -8  -9    78.06    38.40    20.60     79 <
  -5   1  -9     4.97    -5.50    17.80     79 <
  -3 -12  -8    14.36     3.90     6.10     79 <
  -4  -4  -8    15.82    22.60    21.10     79 <
  -5   7  -8     4.76     5.40    16.80     79 <
  -5   8  -8    18.28   -10.20    13.90     79 <
  -3  -8  -7     7.82   -10.20    16.50     79 <
  -4   2  -7     1.41    60.80    22.60     79 <
  -2 -11  -6    40.40    -9.50    13.60     79 <
  -3  -3  -6   526.05   511.90    44.50     79 o
  -4   8  -6   229.99    69.10    30.00     79 <
  -4   9  -6     0.78    10.10    14.30     79 <
  -1 -14  -5     1.47     0.90     7.50     79 <
  -2  -7  -5    28.23     9.10    20.50     79 <
  -3   3  -5     2.12    14.10    29.20     79 <
  -1 -11  -4    17.78   -15.60    14.10     79 <
  -1 -10  -4   559.96   322.90    39.60     79 o
  -2  -2  -4   166.97   151.60    38.30     79 o
  -3   9  -4    22.56    34.50    18.00     79 <
  -3  10  -4    21.23    14.20    14.60     79 <
   0 -14  -3     7.10    13.40    13.10     79 <
  -1  -6  -3   146.59   168.10    35.90     79 o
  -2   4  -3   120.05    67.20    34.50     79 <
   0 -10  -2   203.95   125.80    29.00     79 o
  -1  -1  -2  4223.80  3634.40   115.00     79 o
  -2  10  -2     7.33    52.70    17.70     79 <
  -2  11  -2    53.50     5.30    19.90     79 <
   1 -13  -1    11.66    30.30     8.30     79 o
   0  -5  -1    11.09   167.50    33.10     79 o
  -1   5  -1   370.90   296.50    44.70     79 o
   1  -9   0    95.20    53.60    22.40     79 <
  -1  11   0     6.60   -27.70    13.50     79 <
  -1  12   0     2.35   -23.60    13.60     79 <
  -1  13   0     2.86     6.50     9.60     79 <
   2 -12   1     2.39    23.50    10.40     79 <
   1  -4   1   134.87    92.70    39.80     79 <
   0   6   1     5.73    26.20    29.60     79 <
   2  -8   2    47.10    27.70    21.10     79 <
   0  13   2     3.52    25.20    11.70     79 <
   0  14   2    12.72    -0.40    10.20     79 <
   3 -11   3    10.01    -7.10    15.10     79 <
   2  -3   3    26.83   -60.00    37.60     79 <
   1   7   3   199.67   198.40    33.90     79 o
   1   8   3   154.50   131.20    29.10     79 o
   3  -7   4    29.66    20.40    20.10     79 <
   1  14   4     2.83    25.60    11.30     79 <
   4 -10   5     7.43     7.40    13.70     79 <
   3  -2   5  1796.60  2898.90    97.00     79 o
   2   9   5    31.83    37.00    27.50     79 <
   4  -5   6     3.42     5.60    22.20     79 <
   3   4   6   111.00    78.90    32.60     79 <
   5  -9   7     0.57   -11.20    12.60     79 <
   4   0   7    97.51    25.50    31.90     79 <
   3  10   7     0.99   -19.70    16.10     79 <
   3  11   7     1.47    17.20    13.50     79 <
   3  12   7     1.44   -30.00    12.80     79 <
   5  -4   8     2.33   -11.60    22.20     79 <
   4   5   8    11.36    -6.90    20.30     79 <
   4   6   8    37.37     2.40    22.10     79 <
   6  -8   9     3.14     2.30     6.20     79 <
   6  -7   9     6.53    13.90    16.40     79 <
   5   1   9    55.82    30.40    25.70     79 <
   4  12   9     3.15    -3.00     5.10     79 <
   6  -3  10    44.03    28.50    22.60     79 <
   5   7  10    45.20    63.40    20.90     79 o
   5   8  10     3.55    20.70    17.50     79 <
   7  -6  11    14.84    56.60    14.30     79 o
   6   3  11     9.95     6.30    20.50     79 <
   7  -1  12     6.04   -11.60    16.10     79 <
   6   9  12    13.36    12.60    10.20     79 <
   8  -4  13     0.27    -1.70     9.20     79 <
   7   4  13     7.38    36.80    14.10     79 <
   7   5  13     3.64    11.20    13.90     79 <
   8   0  14     2.05   -23.30    10.40     79 <
   8   1  14     0.67   -27.50    13.20     79 <
  -8   2 -14     1.00   -11.60     8.20     80 <
  -7  -3 -13     5.57     3.40     9.80     80 <
  -7  -2 -13    51.35    17.70    12.40     80 <
  -6  -7 -12     4.47     0.30     7.80     80 <
  -6  -6 -12     6.79    23.10    12.20     80 <
  -7   3 -12     7.42    -1.90    14.20     80 <
  -7   4 -12    21.98     0.30    14.60     80 <
  -5 -10 -11     8.83    -3.70     8.00     80 <
  -6  -2 -11   103.83   -34.00    23.10     80 <
  -6  -1 -11    86.14   -55.30    19.80     80 <
  -5  -6 -10    12.44   -12.90    13.90     80 <
  -6   4 -10    55.97    39.70    22.40     80 <
  -6   5 -10    11.12   -25.30    15.90     80 <
  -4 -10  -9     6.76    -6.60     9.90     80 <
  -4  -9  -9     5.17    28.90    14.10     80 <
  -5  -1  -9    68.61    60.40    27.40     80 <
  -5   0  -9    26.17    13.00    22.80     80 <
  -4  -5  -8    19.05    -1.80    17.20     80 <
  -5   5  -8     9.86   -22.30    22.00     80 <
  -5   6  -8    64.14    60.90    22.50     80 <
  -3  -9  -7     9.82    44.40    16.00     80 <
  -4   1  -7   611.39   310.80    42.00     80 o
  -2 -12  -6     1.77     4.60    11.60     80 <
  -3  -4  -6   101.66   112.30    30.50     80 o
  -4   7  -6   267.47    86.10    33.00     80 <
  -2  -8  -5   171.70    29.10    23.60     80 <
  -3   2  -5  1935.10  2341.50    91.30     80 o
  -1 -11  -4     5.82    48.30    19.10     80 <
  -3   8  -4    42.67    51.90    26.20     80 <
  -3   9  -4    25.78    16.50    20.90     80 <
   0 -14  -3     8.50    17.30    10.80     80 <
  -2   3  -3   194.23   232.60    45.20     80 o
   0 -10  -2   176.86    67.70    24.60     80 <
  -2  10  -2    24.85    37.70    21.80     80 <
  -2  11  -2    77.47    63.00    20.50     80 o
   1 -13  -1    10.83    13.10    12.90     80 <
  -1   5  -1   444.35   310.10    45.10     80 o
   1  -9   0    93.66    52.50    23.00     80 <
  -1  12   0     1.49   -15.30    13.00     80 <
  -1  13   0     5.28   -14.10    12.20     80 <
   2 -12   1     0.95    32.60    13.50     80 <
   1  -4   1   131.49   282.40    41.70     80 o
   0   6   1    14.22    76.20    33.00     80 <
   2  -8   2    73.91    39.60    21.70     80 <
   0  13   2     3.98    23.40    14.60     80 <
   0  14   2     3.02    -7.50    13.30     80 <
   3 -11   3     2.70    24.80    13.90     80 <
   1   8   3   175.73    49.80    32.40     80 <
   1   9   3   629.89   423.80    47.20     80 o
   3  -6   4    55.97  -108.50    27.00     80 <
   2   3   4   369.63   340.70    48.30     80 o
   4 -10   5     8.34    -9.60    13.80     80 <
   4  -9   5     5.59   -39.30    18.20     80 <
   3  -1   5  2835.10  3112.30   102.50     80 o
   2  10   5    56.57     8.50    22.00     80 <
   2  11   5    16.96    27.10    19.60     80 <
   4  -5   6     1.81   -25.90    23.30     80 <
   3   5   6    13.53    42.10    27.90     80 <
   5  -8   7   102.49    -4.40    18.80     80 <
   4   1   7   113.61    53.20    34.00     80 <
   3  12   7     2.24   -12.20    11.80     80 <
   3  13   7     0.91    -5.10    10.40     80 <
   5  -3   8     5.00     0.50    24.20     80 <
   4   7   8    70.05    -7.20    23.40     80 <
   4   8   8     7.33    21.40    20.20     80 <
   6  -7   9    20.99    -5.70    18.10     80 <
   6  -6   9    11.95   -19.50    19.60     80 <
   5   3   9    10.42   -25.00    27.20     80 <
   6  -1  10     6.54    46.00    18.80     80 <
   5   9  10     2.07    -2.00    14.70     80 <
   5  10  10    12.24   -10.40    15.70     80 <
   5  11  10     2.48    15.50    13.20     80 <
   7  -5  11     2.01    -2.30    17.70     80 <
   7  -4  11     4.27    -2.50    17.00     80 <
   6   5  11     0.77     4.40    16.40     80 <
   7   1  12    28.86    -5.40    18.40     80 <
   8  -3  13     1.04    43.80    11.80     80 o
   8  -2  13     5.24    -2.20    14.00     80 <
   7   7  13     0.52    26.50    16.60     80 <
   7   8  13     0.68   -17.00    11.60     80 <
   8   3  14     2.73    18.80    12.90     80 <
   8   4  14     6.83    12.40    14.50     80 <
  -8   0 -14     6.64    36.90    13.40     81 <
  -8   1 -14     2.45    -1.10    10.60     81 <
  -7  -5 -13     4.06     1.40    12.10     81 <
  -7  -4 -13     4.83    -4.40     9.20     81 <
  -6  -9 -12    17.55    14.80     7.50     81 <
  -6  -8 -12     2.32    -3.20     8.10     81 <
  -7   1 -12     5.07    -6.60    14.10     81 <
  -7   2 -12    14.57    10.00    15.40     81 <
  -7   3 -12     9.20    15.10    14.20     81 <
  -6  -3 -11    12.34     8.80    21.00     81 <
  -5  -8 -10     2.85     6.00    12.70     81 <
  -5  -7 -10    34.01     5.00    16.40     81 <
  -6   3 -10    70.85    50.00    24.10     81 <
  -6   4 -10    48.42    37.20    22.00     81 <
  -4 -11  -9     0.47    -4.20     6.40     81 <
  -5  -2  -9    21.82    42.70    28.10     81 <
  -4  -6  -8    33.42   -11.80    17.50     81 <
  -5   5  -8     4.47   -14.30    20.30     81 <
  -3 -10  -7     1.82    41.70    13.20     81 o
  -4   0  -7   209.70    90.00    30.00     81 <
  -2 -13  -6     6.14     4.00     9.80     81 <
  -3  -5  -6     9.73   -35.10    24.10     81 <
  -4   6  -6    37.97    44.50    26.70     81 <
  -4   7  -6   226.32   162.30    33.80     81 o
  -2  -9  -5    35.38    98.20    28.30     81 o
  -3   1  -5  2625.70  2910.30    99.00     81 o
  -1 -13  -4     8.12     3.80    10.10     81 <
  -1 -12  -4     4.17    23.10    13.90     81 <
  -3   8  -4    38.10   -15.00    27.50     81 <
  -3   9  -4    18.55    17.30    16.10     81 <
  -3  10  -4     6.33    -4.90    17.00     81 <
  -1  -7  -3   258.32   304.50    34.50     81 o
  -2   3  -3    32.74    74.50    37.90     81 <
   0 -11  -2     0.52    47.90    18.50     81 <
  -1  -2  -2  4651.50  4481.40   122.80     81 o
  -2  11  -2    58.15    78.50    24.60     81 o
  -2  12  -2     3.75     3.20    11.70     81 <
   1 -14  -1     2.05     6.30     8.60     81 <
   0  -6  -1     8.03   -10.00    32.00     81 <
  -1   5  -1   344.04   156.60    45.00     81 o
   1 -10   0    19.23    16.40    19.20     81 <
   1  -9   0    94.00    48.50    24.70     81 <
  -1  13   0     2.85    -8.20     9.80     81 <
  -1  14   0     2.41     2.50    11.60     81 <
   2 -13   1     1.79     0.70    10.90     81 <
   1  -4   1   181.62   184.50    42.20     81 o
   0   7   1    40.29    72.10    32.20     81 <
   0   8   1    46.92    33.00    25.70     81 <
   2  -8   2    69.41    66.80    23.90     81 <
   1   2   2  4305.10  4413.00   124.40     81 o
   3 -11   3     6.33     7.20    14.40     81 <
   1   9   3   619.10   598.20    50.30     81 o
   1  10   3   205.19    46.00    32.90     81 <
   1  11   3    74.22    28.20    20.10     81 <
   3  -6   4    32.74    31.60    24.50     81 <
   2   4   4   844.37   783.40    61.70     81 o
   4 -10   5     4.90    32.30    12.40     81 <
   4  -9   5     0.68    47.40    14.90     81 o
   3   0   5   623.20   512.30    56.60     81 o
   2  12   5    13.27    39.20    11.50     81 o
   2  13   5     2.23    18.10    12.30     81 <
   2  14   5     4.89     6.20     7.70     81 <
   4  -4   6    17.21   -13.80    28.20     81 <
   3   7   6     3.52    10.70    23.70     81 <
   5  -8   7    85.37    11.20    18.50     81 <
   4   2   7    36.37   -31.30    29.20     81 <
   5  -2   8    21.63    79.20    24.90     81 o
   4   9   8    66.31    -3.80    19.20     81 <
   4  10   8     8.27    15.80    16.00     81 <
   4  11   8     9.82    23.40    12.00     81 <
   6  -6   9     5.27    -6.10    15.10     81 <
   5   4   9     5.79   -23.00    25.00     81 <
   5   5   9     9.57     6.40    18.60     81 <
   6   0  10    23.08     2.90    21.00     81 <
   7  -4  11     4.14     6.70    18.20     81 <
   7  -3  11     7.08    60.50    19.70     81 o
   6   7  11     3.22   -13.10    14.60     81 <
   6   8  11     2.48    -9.70    15.40     81 <
   7   2  12    34.90    -7.40    19.00     81 <
   7   3  12    16.67    12.50    16.80     81 <
   8  -2  13     2.95   -35.10    15.90     81 <
   8  -1  13     2.83   -23.80    12.00     81 <
   8   5  14     3.85    19.90    13.20     81 <
  -8  -3 -14     1.47   -12.80    10.60     82 <
  -8  -2 -14     1.96     8.70    10.50     82 <
  -8  -1 -14     0.49   -11.40    13.30     82 <
  -7  -7 -13     0.41    -0.80    10.30     82 <
  -7  -6 -13     0.91    10.70     7.40     82 <
  -8   4 -13     0.67    20.30     7.00     82 <
  -7  -1 -12    26.52   -43.30    17.30     82 <
  -7   0 -12     0.78    23.40    11.30     82 <
  -6  -5 -11     0.65     8.80    11.40     82 <
  -7   6 -11    10.54    -5.20    11.40     82 <
  -7   7 -11     1.79    16.00    11.00     82 <
  -5 -10 -10    14.04     1.30     7.60     82 <
  -5  -9 -10     1.12   -12.40    11.80     82 <
  -6   1 -10    11.53    24.80    15.80     82 <
  -6   2 -10    28.55    43.90    19.30     82 <
  -5  -4  -9     2.75   -37.30    19.60     82 <
  -5  -3  -9     7.60    17.20    25.70     82 <
  -6   9  -9    15.81   -11.40    10.80     82 <
  -4  -8  -8    41.53   -32.10    16.20     82 <
  -5   3  -8     2.14    -5.60    21.00     82 <
  -5   4  -8     1.90   -22.40    21.10     82 <
  -3 -12  -7     0.94     2.80     9.80     82 <
  -3 -11  -7     1.22   -12.20    11.70     82 <
  -4  -2  -7    30.94    13.80    25.80     82 <
  -5  11  -7     0.35     7.80    12.40     82 <
  -3  -6  -6    19.19    22.40    22.70     82 <
  -4   5  -6     7.49     5.10    23.00     82 <
  -4   6  -6    56.00    29.50    26.40     82 <
  -2 -10  -5    38.59   -13.60    18.70     82 <
  -3   0  -5   526.22   479.10    51.00     82 o
  -1 -13  -4     4.09   -14.70     5.40     82 <
  -2  -4  -4   795.70   951.20    64.00     82 o
  -3   8  -4    23.02    31.40    22.90     82 <
  -3   9  -4    15.22    17.40    20.80     82 <
  -1  -8  -3   155.79    86.10    32.00     82 <
   0 -12  -2     4.28    16.20    14.90     82 <
   0 -11  -2     0.99    -0.60    16.50     82 <
  -2  11  -2    58.07     6.90    22.20     82 <
  -2  12  -2     3.96    32.10    15.90     82 <
  -2  13  -2     2.80    -9.10    14.20     82 <
   1 -14  -1     2.15    -3.30     8.40     82 <
   0  -6  -1    10.47    -9.90    30.50     82 <
  -1   5  -1   407.85   250.10    47.30     82 o
   1 -10   0    19.97   -13.70    16.50     82 <
  -1  14   0     0.41    13.00    12.70     82 <
   2 -13   1     2.86     3.00     9.30     82 <
   1  -4   1   129.47   182.30    42.80     82 o
   0   8   1    55.60     9.30    24.20     82 <
   2  -8   2    47.70    67.90    23.10     82 <
   3 -11   3     1.75    50.30    13.70     82 o
   2  -2   3   121.68   124.10    45.40     82 <
   1  11   3    67.63     1.90    24.50     82 <
   1  12   3     0.76     9.40    14.60     82 <
   1  13   3     3.37    19.00    13.90     82 <
   3  -6   4    39.83    46.70    22.20     82 <
   2   5   4    63.22   222.70    39.50     82 o
   2   6   4    37.87    -1.40    29.70     82 <
   4  -9   5     1.11    90.40    18.90     82 o
   3   1   5   309.21   340.50    50.40     82 o
   2  14   5     6.43    -3.20     9.70     82 <
   4  -3   6    43.43    68.20    30.40     82 <
   3   8   6     8.23    -6.60    21.80     82 <
   3   9   6     5.97    -6.50    23.40     82 <
   3  10   6     3.30    12.30    21.60     82 <
   5  -7   7    77.00   156.80    31.90     82 o
   4   3   7    17.98    51.80    32.00     82 <
   4   4   7    20.92    26.10    28.00     82 <
   5  -1   8     4.51    19.00    26.40     82 <
   4  12   8     0.35   -15.20    12.20     82 <
   4  13   8    10.43    20.60     7.80     82 <
   6  -5   9     9.76   -13.30    18.80     82 <
   6  -4   9    54.68    43.20    21.20     82 <
   5   6   9     3.04    21.60    18.90     82 <
   5   7   9    28.60     1.80    23.40     82 <
   5   8   9   146.49    24.30    29.10     82 <
   7  -7  10     0.32   -35.80    15.60     82 <
   6   2  10   741.32   471.50    49.60     82 o
   6   3  10    37.26    40.90    25.10     82 <
   7  -2  11     5.30   -33.10    18.90     82 <
   7  -1  11     5.01    -3.20    17.50     82 <
   6  10  11     2.99    21.20     9.00     82 <
   8  -5  12     1.61    12.20    12.80     82 <
   7   5  12     3.16    22.00    15.10     82 <
   7   6  12     2.83    15.40    14.40     82 <
   8   1  13     2.22   -20.30    12.00     82 <
   8   2  13     3.19    12.60    14.30     82 <
  -8  -5 -14     1.56   -31.20     9.90     83 <
  -8  -4 -14     3.63     4.80     8.70     83 <
  -8   2 -13     7.58    10.80     7.00     83 <
  -8   3 -13     2.02    -0.60     9.50     83 <
  -8   4 -13     0.58     4.20     6.10     83 <
  -7  -3 -12    16.61    38.00    13.40     83 <
  -7  -2 -12    38.08     9.90    14.00     83 <
  -6  -8 -11     1.89     7.90     6.20     83 <
  -6  -7 -11     3.60    16.00     5.70     83 <
  -7   5 -11     1.63   -10.60    11.10     83 <
  -7   6 -11    12.08    23.00    10.50     83 <
  -7   7 -11     3.43    10.40     7.20     83 <
  -6  -1 -10   104.96   208.20    33.00     83 o
  -6   0 -10    30.04    -3.80    18.90     83 <
  -5  -6  -9     5.09   -24.40    13.80     83 <
  -5  -5  -9     8.96   -52.00    16.20     83 <
  -6   8  -9     4.34   -16.30    10.70     83 <
  -6   9  -9    14.12   -17.10    10.60     83 <
  -4 -10  -8    12.91     3.80     9.00     83 <
  -4  -9  -8    64.38    24.70    16.60     83 <
  -5   2  -8    16.64    13.10    20.60     83 <
  -5   3  -8     6.79    27.90    17.20     83 <
  -3 -13  -7     1.76     3.40     9.00     83 <
  -4  -3  -7    17.23    69.60    21.30     83 o
  -3  -8  -6     6.12     3.00    16.50     83 <
  -4   5  -6     1.90    44.40    19.50     83 <
  -4   6  -6    36.70    57.80    25.10     83 <
  -2 -12  -5    16.46     7.40    10.10     83 <
  -2 -11  -5     5.75    29.40    10.90     83 <
  -3  -1  -5   318.79   327.20    45.40     83 o
  -2  -5  -4    51.05   196.50    34.30     83 o
  -3   8  -4    39.04    16.90    24.60     83 <
  -3   9  -4    17.68     1.90    17.70     83 <
  -3  10  -4     5.68    12.60    15.80     83 <
  -1 -10  -3   180.31    -6.70    30.20     83 <
  -1  -9  -3   564.90   581.20    51.00     83 o
  -2   2  -3    74.06    62.40    36.00     83 <
   0 -13  -2     2.49    43.30    11.50     83 o
  -1  -3  -2   705.68   819.30    65.40     83 o
  -2  12  -2     3.32     6.90    11.80     83 <
  -2  13  -2     4.73   -16.70    12.40     83 <
   0  -7  -1    24.93    26.00    26.60     83 <
  -1   6  -1   958.13   804.10    56.70     83 o
   1 -11   0    10.75    15.70    17.00     83 <
   2 -14   1     0.81     4.00    10.00     83 <
   0   9   1    19.48    17.60    22.40     83 <
   0  10   1    47.88    17.50    19.90     83 <
   0  11   1    27.24    11.50    16.40     83 <
   2  -9   2    38.63     0.40    20.40     83 <
   2  -8   2    54.45    44.00    24.00     83 <
   3 -12   3     0.93     8.50    11.30     83 <
   1  14   3     3.88   -10.60    11.70     83 <
   3  -6   4    42.30   -28.60    20.40     83 <
   2   7   4   198.43    77.20    28.10     83 <
   2   8   4    13.57    14.90    24.70     83 <
   4 -10   5     9.31    -3.50    15.00     83 <
   4  -9   5     0.80   -21.10    17.90     83 <
   3   2   5    15.80    72.90    38.20     83 <
   4  -3   6    54.94    29.20    31.00     83 <
   3  11   6     6.78   -11.60    15.10     83 <
   3  12   6     2.65    19.00     9.90     83 <
   3  13   6     0.17   -25.50    11.00     83 <
   5  -7   7   109.26   131.90    27.10     83 o
   5  -6   7    20.11   -56.30    21.70     83 <
   4   5   7    96.60    44.60    25.20     83 <
   4   6   7     4.24    33.40    22.20     83 <
   5   0   8   171.37    49.20    27.00     83 <
   5   1   8   318.81   137.30    34.60     83 o
   6  -4   9    50.72    -9.40    20.30     83 <
   6  -3   9     1.20    12.90    18.40     83 <
   5  10   9    18.67   -11.80    12.70     83 <
   5  11   9     3.42     2.50    10.30     83 <
   5  12   9     3.81     4.00     5.70     83 <
   7  -7  10     0.46    12.00    11.00     83 <
   6   4  10    41.56    58.20    23.80     83 <
   6   5  10     1.33   -37.60    18.20     83 <
   7  -1  11     6.01   -14.50    16.00     83 <
   7   0  11     2.77    15.30    14.80     83 <
   8  -4  12     1.17     8.10    12.00     83 <
   8  -3  12    12.37    26.60    13.10     83 <
   7   8  12     2.02     0.80     8.40     83 <
   7   9  12     6.62     6.80     9.10     83 <
   8   3  13     1.36    21.30    15.70     83 <
   8   4  13     2.90     3.00    13.10     83 <
   8   5  13     0.89   -32.00    13.30     83 <
  -8  -3 -13     1.28     5.20     8.50     85 <
  -8  -2 -13     3.89    -6.40    10.50     85 <
  -8  -1 -13     1.80    -0.20     8.20     85 <
  -7  -8 -12     4.86     1.20     8.50     85 <
  -7  -7 -12     0.40    -1.20     6.20     85 <
  -7   1 -11     8.55     3.40    14.20     85 <
  -7   2 -11     4.29    21.20    15.30     85 <
  -6  -5 -10     2.02   -10.00    13.60     85 <
  -6  -4 -10    45.44   114.00    21.60     85 o
  -5  -9  -9     0.77   -29.40    10.80     85 <
  -6   5  -9     5.77   -12.80    18.30     85 <
  -6   6  -9     2.69    18.70    12.80     85 <
  -6   7  -9    10.40     3.10    11.20     85 <
  -4 -12  -8     1.54     0.50     8.90     85 <
  -5  -1  -8   310.04   234.70    33.00     85 o
  -4  -6  -7     6.30   -14.10    18.20     85 <
  -5  10  -7     0.77    10.70    12.40     85 <
  -5  11  -7     0.25    -8.20     9.10     85 <
  -3 -11  -6     6.44     8.10    12.80     85 <
  -3 -10  -6     5.63     9.30    11.80     85 <
  -4   3  -6    56.64    54.70    26.10     85 <
  -2 -14  -5     8.69    16.00     5.70     85 <
  -2 -13  -5     2.44     7.30     7.40     85 <
  -3  -3  -5   441.18   679.60    56.40     85 o
  -2  -7  -4   208.07   109.70    26.90     85 o
  -3   7  -4    23.34   -33.00    24.10     85 <
  -3   8  -4    26.35    36.30    23.80     85 <
  -3   9  -4    16.42    31.20    17.80     85 <
  -3  10  -4     9.20    22.80    15.70     85 <
  -1 -11  -3    72.27    64.10    23.30     85 <
  -2   1  -3    77.29    -6.30    45.10     85 <
   0 -14  -2    11.07     3.20    11.20     85 <
  -1  -4  -2   124.29   -36.00    36.20     85 <
   0  -8  -1    53.52     4.20    24.80     85 <
  -1   6  -1  1012.00   881.60    58.30     85 o
  -1   7  -1   152.54    -5.30    26.90     85 <
   1 -12   0     1.04    -0.90    12.80     85 <
   1 -11   0     6.72     4.10    15.40     85 <
   1  -5   1   378.25   210.60    43.10     85 o
   0  12   1     0.96     4.60    15.00     85 <
   0  13   1     0.66    -2.60    11.40     85 <
   0  14   1     8.71    37.80    12.70     85 <
   2  -9   2    35.55    10.90    23.80     85 <
   2  -8   2    52.71    77.80    26.40     85 <
   1   5   2   132.06   171.30    40.10     85 o
   3 -12   3     1.03   -20.90    14.00     85 <
   2  -1   3    86.00   -42.30    55.50     85 <
   3  -5   4    30.47    49.30    28.80     85 <
   2  10   4     7.83    15.00    24.50     85 <
   2  11   4    29.24   -45.60    21.50     85 <
   2  12   4     4.77     4.40    16.00     85 <
   2  13   4     2.86    12.00    13.80     85 <
   2  14   4     3.21     1.50     8.50     85 <
   4  -9   5     2.27    23.10    15.50     85 <
   4  -8   5    21.20    61.70    25.10     85 <
   3   4   5   765.41   863.80    58.40     85 o
   3   5   5     2.87    37.90    28.20     85 <
   4  -1   6   621.08   487.30    50.00     85 o
   5  -5   7    85.36   106.30    25.70     85 o
   4  10   7    49.77    44.80    18.40     85 <
   4  11   7    36.83    10.60    15.10     85 <
   4  12   7     0.72     1.60    10.20     85 <
   4  13   7     0.92    -3.50     8.40     85 <
   6  -9   8     1.70    26.10     7.80     85 o
   6  -8   8     2.40   -15.40    10.10     85 <
   5   4   8     2.69    42.80    24.60     85 <
   5   5   8     7.62   -11.10    20.90     85 <
   6  -1   9     6.81    18.90    22.80     85 <
   6   0   9    36.56    20.10    23.60     85 <
   7  -5  10     2.17     6.70    18.40     85 <
   7  -4  10    44.73    11.10    22.30     85 <
   6  10  10     0.58    12.40    13.30     85 <
   6  11  10     5.76    14.20    10.90     85 <
   7   4  11    26.08    25.40    17.10     85 <
   7   5  11    22.43    29.90    17.40     85 <
   7   6  11     7.03     9.90    15.90     85 <
   8  -1  12     2.97   -10.00    13.60     85 <
   8   0  12     2.93     0.20    14.20     85 <
   8   1  12     6.40    41.90    18.00     85 <
  -8  -7 -13     3.53     0.20     6.30     86 <
  -8  -6 -13     9.19     3.80    13.10     86 <
  -8   3 -12    11.02    27.60    10.20     86 <
  -8   4 -12     0.74     0.20    10.20     86 <
  -8   5 -12     0.84   -13.10     8.60     86 <
  -7  -3 -11     3.63    -9.30    13.30     86 <
  -7  -2 -11    14.84    23.00    17.10     86 <
  -6  -8 -10     1.18    22.90     9.90     86 <
  -6  -7 -10     0.78     7.40    11.40     86 <
  -6   2  -9     0.48     1.50    17.30     86 <
  -6   3  -9     1.32   -21.90    17.50     86 <
  -6   4  -9    53.58    43.20    19.80     86 <
  -5  -4  -8     2.66    32.90    22.70     86 <
  -5  -3  -8     4.50    15.00    21.70     86 <
  -4  -9  -7    11.22    10.70    12.60     86 <
  -4  -8  -7    11.08   -29.80    18.10     86 <
  -5   8  -7    76.82    45.00    19.90     86 <
  -5   9  -7     0.57   -10.50    17.00     86 <
  -5  10  -7     0.77     5.10    10.60     86 <
  -5  11  -7     1.35   -17.90    10.40     86 <
  -3 -13  -6     0.23   -28.90    10.40     86 <
  -3 -12  -6     3.94     0.90     9.10     86 <
  -4   1  -6   545.70   439.10    41.50     86 o
  -3  -5  -5     2.44   -12.50    25.90     86 <
  -2 -10  -4     2.64     6.10    22.00     86 <
  -2  -9  -4   355.15   189.90    35.50     86 o
  -3   7  -4    14.94    28.20    20.80     86 <
  -3   8  -4    27.44    14.10    25.70     86 <
  -3   9  -4     9.59   -23.10    18.60     86 <
  -3  10  -4     5.94    16.40    17.90     86 <
  -3  11  -4     5.30     5.70    15.00     86 <
  -1 -13  -3     1.76   -18.70    10.10     86 <
  -2   0  -3  1042.70  1576.90    81.00     86 o
  -1  -5  -2   110.79   252.90    36.90     86 o
   0 -10  -1    54.52    23.00    22.00     86 <
   0  -9  -1     8.24    12.80    23.30     86 <
  -1   6  -1  1130.50   955.70    58.00     86 o
  -1   7  -1   114.25    67.00    28.00     86 <
  -1   8  -1    15.84    50.50    24.80     86 <
  -1   9  -1    73.49    35.60    22.90     86 <
   1 -13   0     1.30   -15.00     6.70     86 <
   1 -12   0     1.32   -35.70    15.50     86 <
   1  -5   1   389.83    96.80    41.00     86 <
   2  -9   2    35.30    48.60    20.80     86 <
   1   6   2   231.50    67.10    34.10     86 <
   1   7   2   213.93   285.60    36.30     86 o
   1   8   2   105.87   157.00    30.10     86 o
   3 -13   3     2.04    16.70    11.80     86 <
   3 -12   3     1.79    17.40     9.50     86 <
   2   0   3  1043.50  1303.40    90.60     86 o
   3  -5   4   298.38   157.30    32.80     86 o
   3  -4   4    12.91    64.80    33.50     86 <
   4  -9   5     3.48    -8.90    16.60     86 <
   4  -8   5    36.13    28.40    23.50     86 <
   3   7   5    32.24    -3.30    24.30     86 <
   3   8   5    62.49   -34.20    22.00     86 <
   3   9   5    17.86   -65.60    22.20     86 <
   3  10   5    13.40    18.90    18.90     86 <
   5 -11   6     3.38   -13.30     9.60     86 <
   4   1   6    85.70   -40.90    39.00     86 <
   5  -4   7    15.99    11.00    24.50     86 <
   5  -3   7   170.87    93.30    30.30     86 o
   6  -8   8     1.37    12.90    11.80     86 <
   6  -7   8    27.57    21.20    17.30     86 <
   5   8   8    67.45    19.20    24.80     86 <
   5   9   8     5.71    -6.70    19.70     86 <
   5  10   8     2.82     3.20    13.40     86 <
   5  11   8     3.51     8.20    15.10     86 <
   5  12   8    13.39   -24.10    14.60     86 <
   6   2   9    31.12    -5.50    35.00     86 <
   6   3   9   392.45   389.80    48.70     86 o
   7  -3  10    85.89   104.10    27.10     86 o
   7  -2  10    24.82     7.40    20.20     86 <
   7  10  11     2.94     3.80    11.70     86 <
   8   3  12    38.41    24.20    17.50     86 <
   8   4  12     2.71    -8.40    17.80     86 <
   8   5  12     9.66   -22.80    16.50     86 <
   8   6  12     1.25    30.90    16.40     86 <
   9  -2  13     5.63    13.10    12.00     86 <
   9  -1  13     7.36    -2.50    14.10     86 <
   9   0  13     0.64    18.80    12.60     86 <
   9   1  13     7.35    29.00    14.60     86 <
  -8  -1 -12     4.36   -28.50    12.10     87 <
  -8   0 -12     4.06     5.90    12.00     87 <
  -8   1 -12     1.52   -23.40    12.30     87 <
  -8   2 -12     2.19     9.20    12.20     87 <
  -8   3 -12    17.25    17.20    13.20     87 <
  -7  -7 -11     0.70     7.90     8.50     87 <
  -7  -6 -11     9.59   -38.80    12.60     87 <
  -7  -5 -11    24.14     1.20    12.80     87 <
  -6 -10 -10     2.35    -8.80     7.30     87 <
  -7   8 -10     1.34     2.80     7.90     87 <
  -6  -1  -9    12.55   -58.30    24.80     87 <
  -6   0  -9    69.07    75.90    23.80     87 o
  -6   1  -9     6.49    17.00    17.80     87 <
  -5  -7  -8    18.83    47.90    16.00     87 <
  -5  -6  -8     2.08    17.40    19.40     87 <
  -4 -12  -7     0.99   -30.20    10.60     87 <
  -4 -11  -7    38.32   -11.40    12.60     87 <
  -5   7  -7    95.67   132.30    27.90     87 o
  -5   8  -7    74.84     0.40    20.70     87 <
  -5   9  -7     0.77   -36.60    14.80     87 <
  -5  10  -7     0.45    26.60     9.90     87 <
  -5  11  -7     0.88    -1.90    11.90     87 <
  -4  -1  -6   130.30   154.20    41.20     87 o
  -4   0  -6   105.55    28.80    35.30     87 <
  -3  -7  -5    62.46     9.80    20.40     87 <
  -2 -12  -4     6.53     3.30    14.10     87 <
  -2 -11  -4    48.90    14.50    17.30     87 <
  -3   7  -4    32.79   -11.50    23.90     87 <
  -3   8  -4    32.91    40.40    26.10     87 <
  -3   9  -4    15.20    22.20    18.90     87 <
  -3  10  -4     8.12   -13.40    15.50     87 <
  -3  11  -4     4.19    14.60    12.00     87 <
  -3  12  -4     0.49    -9.50    14.90     87 <
  -3  13  -4     0.72    -6.80    11.60     87 <
  -2  -1  -3 11819.00 12482.10   187.70     87 o
  -1  -7  -2   196.87   145.70    33.50     87 o
  -1  -6  -2   286.86   123.40    34.50     87 o
   0 -11  -1    18.79    16.10    17.70     87 <
   0 -10  -1    67.93    33.10    18.90     87 <
  -1   8  -1    40.22    63.30    23.60     87 <
  -1   9  -1    47.65    39.50    21.20     87 <
  -1  10  -1   104.88    85.60    25.70     87 o
  -1  11  -1     5.50    17.60    13.90     87 <
  -1  12  -1     8.79     4.50     9.70     87 <
  -1  13  -1     5.57     2.40    11.80     87 <
  -1  14  -1     1.97     3.30     8.10     87 <
   1 -14   0     1.06   -10.90    11.60     87 <
   1  -6   1   949.76   756.20    55.10     87 o
   2 -11   2    52.67    43.20    18.20     87 <
   2 -10   2     2.03     3.20    18.60     87 <
   1  10   2    49.07    20.20    25.70     87 <
   1  11   2    26.93    32.60    19.00     87 <
   1  12   2     4.95     4.20    14.40     87 <
   1  13   2     0.82     2.20    11.30     87 <
   1  14   2     2.40    14.00    11.90     87 <
   3 -13   3     1.31     5.90     7.60     87 <
   2   1   3 11697.00 10803.80   184.00     87 o
   2   2   3  3959.40  4310.20   123.80     87 o
   3  -5   4    61.97    76.20    30.60     87 <
   3  -4   4    22.53    42.40    33.50     87 <
   4  -9   5     2.85    12.50    17.40     87 <
   4  -8   5    30.50    40.70    27.60     87 <
   3  13   5     1.16    39.50    11.20     87 o
   3  14   5     0.44   -12.70     9.90     87 <
   4   3   6   444.85   509.20    50.20     87 o
   4   4   6    39.44    32.50    33.60     87 <
   4   5   6     4.44     5.30    26.10     87 <
   5  -3   7   144.67   144.40    30.80     87 o
   5  -2   7    53.18   118.40    32.70     87 o
   6  -8   8     1.82    22.80    13.50     87 <
   6  -7   8    14.40    12.70    16.40     87 <
   6  -6   8    29.42    45.70    25.20     87 <
   6   6   9    10.72    24.40    20.20     87 <
   6   7   9     9.84    28.30    18.10     87 <
   6   8   9    15.79    39.70    14.70     87 <
   6   9   9    12.35    33.80    17.10     87 <
   6  10   9    28.34    -4.20    12.30     87 <
   6  11   9     3.14     1.70    13.20     87 <
   7  -1  10     5.22   -43.90    19.30     87 <
   7   0  10     4.38   -23.80    19.30     87 <
   7   1  10     4.59    37.80    18.20     87 <
   8  -5  11     5.00    14.10    12.30     87 <
   8  -4  11     8.30    -2.70    16.10     87 <
   9   2  13     1.27   -13.70    14.90     87 <
   9   3  13     3.98   -18.00    14.80     87 <
   9   4  13     2.28    23.20    14.10     87 <
   9   5  13     3.31     4.00    15.80     87 <
  -8  -3 -12    57.27    74.60    16.30     88 o
  -8  -2 -12     2.10    26.30     9.50     88 <
  -8  -1 -12     3.64   -11.50    10.90     88 <
  -8   0 -12     3.53   -13.40    12.40     88 <
  -7  -9 -11     7.96    18.50     7.20     88 <
  -7  -8 -11     5.79    32.80    10.80     88 o
  -7   6 -10    10.73    46.40    15.40     88 o
  -7   7 -10     4.72   -12.60     6.60     88 <
  -7   8 -10     1.06   -12.90     9.30     88 <
  -6  -3  -9   493.15   503.10    47.20     88 o
  -6  -2  -9    35.58    90.90    31.50     88 <
  -6  -1  -9    14.98   -45.50    23.40     88 <
  -5  -9  -8    13.09    23.50    14.40     88 <
  -5  -8  -8    94.08    93.40    21.70     88 o
  -4 -13  -7     1.84    30.30    10.40     88 <
  -5   6  -7    11.50    27.80    21.00     88 <
  -5   7  -7    87.49    21.10    25.50     88 <
  -5   8  -7    91.69    95.30    22.10     88 o
  -5   9  -7     2.97   -16.70    15.20     88 <
  -5  10  -7     0.78    -1.70    10.60     88 <
  -5  11  -7     1.57    -8.60    11.90     88 <
  -4  -3  -6   532.89   407.50    44.00     88 o
  -4  -2  -6   268.43   308.00    42.80     88 o
  -3  -9  -5     5.07    20.50    18.60     88 <
  -3  -8  -5    48.06    11.70    20.80     88 <
  -2 -14  -4     4.84    25.40    10.60     88 <
  -2 -13  -4     2.65    13.50     7.10     88 <
  -2 -12  -4    11.95    42.60    12.40     88 o
  -3   7  -4    17.12    35.70    22.00     88 <
  -3   8  -4    45.15    53.60    27.50     88 <
  -3   9  -4    19.45    -5.40    18.60     88 <
  -3  10  -4     5.64   -25.00    16.50     88 <
  -3  11  -4     4.08   -14.20    12.40     88 <
  -3  12  -4     1.75    40.30    14.90     88 <
  -3  13  -4     0.76   -10.00    11.10     88 <
  -2  -2  -3  4394.50  3844.10   119.60     88 o
  -2  -1  -3 14044.00 14066.50   201.40     88 o
  -1  -8  -2   105.93   148.40    32.40     88 o
  -1  -7  -2   198.00   259.20    36.70     88 o
   0 -13  -1     2.41   -17.00     8.60     88 <
   0 -12  -1     1.66   -16.80    13.30     88 <
   0 -11  -1    22.36     4.00    17.20     88 <
  -1  10  -1   126.58    91.30    25.00     88 o
  -1  11  -1     4.93     3.10    18.10     88 <
  -1  12  -1     7.44     8.20    13.40     88 <
  -1  13  -1     4.29     6.60    13.40     88 <
  -1  14  -1     3.03     1.40    10.70     88 <
   1  -6   1   812.44   832.80    52.10     88 o
   2 -11   2    42.73    55.80    19.00     88 <
   2 -10   2     3.76    23.30    18.70     88 <
   3 -13   3     2.13    10.90     9.50     88 <
   2   2   3  4222.50  4511.20   124.50     88 o
   2   3   3    17.64   124.10    48.90     88 <
   3  -5   4   291.20   181.50    35.10     88 o
   3  -4   4    54.10    69.30    30.90     88 <
   4  -9   5     2.66    -9.60    19.00     88 <
   4  -8   5    51.96    82.30    27.90     88 <
   4   5   6     5.08    97.30    26.20     88 o
   4   6   6     8.30   -17.40    23.40     88 <
   4   7   6    73.22   -51.30    20.60     88 <
   4   8   6    22.56    14.40    21.30     88 <
   4   9   6    24.56    36.60    22.70     88 <
   4  10   6     5.12   -28.00    17.60     88 <
   4  11   6    11.34    -6.00    15.10     88 <
   4  12   6    14.14    32.30    11.70     88 <
   4  13   6    31.92    22.40    11.10     88 <
   5  -2   7    28.44   -51.20    25.90     88 <
   5  -1   7    16.62    46.30    27.80     88 <
   6  -7   8    30.90    70.10    14.80     88 o
   6  -6   8    91.28    -0.40    20.20     88 <
   6  10   9    31.17    -8.50    14.10     88 <
   6  11   9     4.80     0.50     9.70     88 <
   7   1  10     5.83   -13.90    19.10     88 <
   7   2  10    16.42    38.60    24.40     88 <
   7   3  10    65.61    39.90    28.20     88 <
   7   4  10    16.44   -17.30    21.00     88 <
   7   5  10     1.37    -0.60    16.40     88 <
   8  -4  11    12.55     1.00    15.20     88 <
   8  -3  11     0.82    28.20    15.10     88 <
   8  -2  11    15.22    13.00    20.30     88 <
  -9  -3 -13     4.50     4.10     7.60     89 <
  -9  -2 -13     2.96    14.40     9.10     89 <
  -9  -1 -13    13.59    20.90    10.40     89 <
  -9   0 -13     0.97   -33.00    12.40     89 <
  -9   1 -13    13.36     7.90    12.20     89 <
  -9   2 -13    10.21     9.40     9.90     89 <
  -8  -8 -12     0.77    11.60     7.30     89 <
  -8  -7 -12     4.75     9.30    10.10     89 <
  -7  -1 -10     6.39    30.90    18.00     89 <
  -7   0 -10     4.41    12.40    13.30     89 <
  -7   1 -10     8.28    -5.20    18.00     89 <
  -7   2 -10    23.82    23.90    18.20     89 <
  -7   3 -10   142.16    69.10    22.30     89 o
  -6  -8  -9    25.35     9.20    13.10     89 <
  -6  -7  -9     5.15   -19.40    14.10     89 <
  -6  -6  -9    15.11    -0.10    16.30     89 <
  -5 -12  -8     3.46    17.10     9.40     89 <
  -5 -11  -8     2.01   -24.30    10.50     89 <
  -5   1  -7    39.22    50.10    25.20     89 <
  -5   2  -7     7.76     8.60    24.10     89 <
  -5   3  -7   184.50    86.80    24.50     89 o
  -5   4  -7    76.80    16.40    21.80     89 <
  -5   5  -7    91.38   144.60    25.50     89 o
  -4  -6  -6    28.78    19.10    22.70     89 <
  -4  -5  -6     5.89   -59.20    25.10     89 <
  -3 -11  -5    69.59    43.80    17.00     89 <
  -3 -10  -5    24.43    39.00    19.70     89 <
  -2 -14  -4     5.35     6.90     9.60     89 <
  -3   5  -4    51.01     9.10    25.40     89 <
  -3   6  -4    71.31    44.60    25.40     89 <
  -3   7  -4    45.07   -29.50    23.50     89 <
  -3   8  -4    55.95    81.80    24.80     89 o
  -3   9  -4    27.55    16.60    21.40     89 <
  -3  10  -4    14.25    34.60    14.40     89 <
  -3  11  -4     3.76    -3.70    12.90     89 <
  -3  12  -4     2.38     9.20    14.20     89 <
  -3  13  -4     0.30     7.50     8.50     89 <
  -2  -4  -3   205.57    97.50    40.90     89 <
  -2  -3  -3    12.35   -11.70    46.00     89 <
  -1  -9  -2    12.50    43.20    19.50     89 <
  -1  -8  -2   124.56   192.20    33.90     89 o
   0 -14  -1    20.25    -6.30     9.40     89 <
   0 -13  -1     3.57   -15.40    12.30     89 <
   0 -12  -1     3.34     3.40    12.80     89 <
  -1  10  -1   156.78   116.10    22.80     89 o
  -1  11  -1     6.85    30.60    14.10     89 <
  -1  12  -1    12.54    23.10    11.80     89 <
  -1  13  -1     4.16    -5.50    12.70     89 <
  -1  14  -1     1.27   -12.80    12.20     89 <
   1  -6   1  1266.90  1171.90    63.40     89 o
   2 -11   2    64.93   -25.00    19.50     89 <
   2 -10   2     4.73    31.70    18.30     89 <
   3 -13   3     0.62    -5.70     8.20     89 <
   2   5   3     4.70    45.90    33.50     89 <
   2   6   3    82.06    30.20    28.40     89 <
   2   7   3     9.28    16.00    26.70     89 <
   2   8   3   153.12   123.60    29.80     89 o
   2   9   3    80.55    57.90    33.40     89 <
   2  10   3   603.45   425.00    47.10     89 o
   2  11   3    31.09    21.00    21.80     89 <
   2  12   3    35.31    84.20    18.60     89 o
   2  13   3     4.06    13.40    14.30     89 <
   2  14   3     4.39    -4.90    12.60     89 <
   3  -3   4   801.63   919.10    62.40     89 o
   3  -2   4    78.93    70.80    39.90     89 <
   4  -8   5    28.60    62.40    28.00     89 <
   4  -7   5   345.57   504.10    44.70     89 o
   5 -11   6     5.63    36.30    10.30     89 o
   5 -10   6     2.85    -9.00    12.00     89 <
   5   2   7   104.72    96.40    32.80     89 <
   5   3   7   184.75   143.90    31.90     89 o
   5   4   7    32.16    -6.90    26.10     89 <
   5   5   7     9.23    34.60    22.10     89 <
   6  -4   8    38.19    20.90    23.80     89 <
   6  -3   8    14.59   -43.10    24.40     89 <
   6  -2   8     4.37   -23.90    22.70     89 <
   7  -8   9     0.54     9.10    10.60     89 <
   7  -7   9     2.12    -1.30    14.40     89 <
   7  10  10     2.06    25.60    10.00     89 <
   8   1  11     0.78   -12.00    16.00     89 <
   8   2  11     1.34    21.70    16.70     89 <
   8   3  11    18.14    47.70    18.30     89 <
   8   4  11     3.06    20.40    18.40     89 <
   8   5  11    25.74   -13.50    15.10     89 <
   8   6  11     6.53   -16.80    14.40     89 <
   9  -4  12     1.47   -18.80    11.70     89 <
   9  -3  12     2.31    33.40    14.80     89 <
   9  -2  12     3.11   -34.40    14.50     89 <
   9  -1  12     3.01     2.60    12.40     89 <
  -8   2 -11    10.66    19.80    15.80     90 <
  -8   3 -11     3.75    -0.90    12.00     90 <
  -8   4 -11    15.81    -8.30    11.00     90 <
  -8   5 -11    11.00    -6.20    10.50     90 <
  -8   6 -11     4.14    -8.30    11.00     90 <
  -7  -7 -10     0.54     8.00    10.50     90 <
  -7  -6 -10     1.27    17.10    10.40     90 <
  -7  -5 -10     3.59   -18.80    12.50     90 <
  -7  -4 -10    27.84    15.30    16.90     90 <
  -6 -11  -9    11.83    -3.70     6.90     90 <
  -5  -4  -7    37.14    44.50    21.40     90 <
  -5  -3  -7   172.19    60.00    29.00     90 <
  -5  -2  -7   100.92    76.10    24.60     90 o
  -5  -1  -7   155.11   -25.30    23.40     90 <
  -4 -10  -6     1.43    17.80    12.80     90 <
  -4  -9  -6    22.61     9.00    17.00     90 <
  -4  -8  -6    49.39    -1.60    14.50     90 <
  -3 -14  -5     2.59     4.60     6.20     90 <
  -3 -13  -5     6.07   -10.00     8.20     90 <
  -3   3  -4   743.74   913.70    57.80     90 o
  -3   4  -4    47.53    97.20    32.20     90 o
  -3   5  -4    48.16    91.60    26.10     90 o
  -3   6  -4    63.56     3.00    23.00     90 <
  -3   7  -4    27.79    37.60    18.30     90 <
  -3   8  -4    29.19    14.40    22.70     90 <
  -3   9  -4    30.36   -14.60    19.20     90 <
  -3  10  -4    13.78    13.30    16.20     90 <
  -3  11  -4     3.50   -13.60    11.60     90 <
  -3  12  -4     1.65    17.30     9.70     90 <
  -3  13  -4     0.89    -4.00    10.10     90 <
  -2  -6  -3   193.74   -10.70    23.60     90 <
  -2  -5  -3    15.32   -70.70    33.70     90 <
  -1 -12  -2     4.27    21.20    12.60     90 <
  -1 -11  -2    57.48    29.60    19.30     90 <
  -1 -10  -2    51.66    56.40    28.70     90 <
   0 -14  -1    25.59   -10.50    13.40     90 <
   0  13   0    13.49   -11.50    12.10     90 <
   0  14   0     1.16   -13.50    12.60     90 <
   1  -8   1    65.49     1.80    23.40     90 <
   1  -7   1   172.81    88.80    26.80     90 o
   2 -13   2     8.77    -5.10     7.70     90 <
   2 -12   2     8.54    22.30    12.40     90 <
   2 -11   2    74.62    97.30    20.80     90 o
   3  -2   4    86.65    72.10    42.70     90 <
   3  -1   4   131.07   -39.50    46.20     90 <
   3   0   4  2834.30  2749.50    99.20     90 o
   4  -8   5    57.24    73.50    24.30     90 o
   4  -7   5   397.30   279.90    40.60     90 o
   4  -6   5   316.89   219.70    34.70     90 o
   5 -11   6     7.21     9.80     8.30     90 <
   5 -10   6     6.91    15.00    11.50     90 <
   6  -1   8    32.99     1.90    23.50     90 <
   6   0   8     7.71    14.10    25.50     90 <
   6   1   8    43.03    88.80    26.30     90 o
   6   2   8    86.17   170.20    38.60     90 o
   6   3   8   782.00   795.00    57.70     90 o
   7  -7   9    19.19    12.60    15.20     90 <
   7  -6   9     4.25    -2.40    17.50     90 <
   7  -5   9     5.89    38.50    19.30     90 <
   7  -4   9     6.72    -4.20    17.80     90 <
   9   1  12     1.33    24.30    12.90     90 <
   9   2  12     0.96   -24.80    15.60     90 <
   9   3  12     4.86    21.70    18.50     90 <
   9   4  12     7.57    20.90    15.10     90 <
   9   5  12     1.18    -0.20    11.70     90 <
   9   6  12     2.49    29.70    15.80     90 <
   9   7  12    14.72    -5.10    14.90     90 <
  -9   1 -12     2.01   -43.50    14.40     92 <
  -9   2 -12     0.62   -11.20    11.20     92 <
  -9   3 -12     2.88    14.20    10.70     92 <
  -9   4 -12     1.81     9.90     9.50     92 <
  -8  -9 -11     0.43    26.00     7.20     92 o
  -8  -8 -11     0.43   -16.40    10.10     92 <
  -8  -7 -11     8.01     9.90     8.70     92 <
  -8  -6 -11     8.62     4.90    10.90     92 <
  -8  -5 -11    17.02   -12.90    11.40     92 <
  -6  -3  -8   630.85   444.70    51.00     92 o
  -6  -2  -8    84.79    70.70    33.20     92 <
  -6  -1  -8    31.92    52.00    26.20     92 <
  -6   0  -8    12.90     3.30    19.40     92 <
  -6   1  -8    18.17    -9.90    18.60     92 <
  -6   2  -8     5.70    44.90    20.60     92 <
  -6   3  -8    17.53     4.50    20.30     92 <
  -6   4  -8    26.76    17.00    22.40     92 <
  -6   5  -8     7.98    54.40    18.10     92 o
  -6   6  -8    48.98   -19.80    16.30     92 <
  -6   7  -8    25.53    12.60    14.70     92 <
  -6   8  -8     2.23    27.40    11.60     92 <
  -6   9  -8     2.72   -20.30    11.90     92 <
  -6  10  -8     6.84   -15.60    10.70     92 <
  -5 -11  -7     2.77   -15.30    12.70     92 <
  -5 -10  -7     4.38   -39.20    12.90     92 <
  -5  -9  -7    14.41    22.20    18.70     92 <
  -5  -8  -7     9.36    -3.90    16.40     92 <
  -4 -13  -6    23.43    12.70    11.80     92 <
  -3  -3  -4   885.11   772.10    59.40     92 o
  -3  -2  -4  1193.80  1048.70    67.20     92 o
  -3  -1  -4  1412.00  1512.00    76.20     92 o
  -3   0  -4  1781.40  1817.00    81.00     92 o
  -3   6  -4    35.59   -75.80    26.20     92 <
  -3   7  -4    26.14    19.50    22.40     92 <
  -3   8  -4    16.98     8.60    23.00     92 <
  -3   9  -4    18.19    27.40    20.10     92 <
  -3  10  -4    10.66     4.00    18.50     92 <
  -3  11  -4     0.86    -0.70    12.50     92 <
  -3  12  -4     1.10   -13.30    14.80     92 <
  -3  13  -4     0.14    -4.80     9.80     92 <
  -2 -11  -3    12.87    56.00    21.50     92 <
  -2 -10  -3   499.89   368.20    43.30     92 o
  -2  -9  -3    33.76   127.80    29.20     92 o
  -1 -14  -2     1.17    19.50     9.90     92 <
  -1 -13  -2     0.72    14.50    10.80     92 <
   0   5   0    72.54   108.10    39.20     92 <
   0   6   0   175.23   324.20    44.50     92 o
   0   7   0    43.09   127.50    31.60     92 o
   0   8   0    26.47    11.70    27.00     92 <
   0   9   0     9.41    14.70    23.20     92 <
   0  10   0     1.21    27.20    22.30     92 <
   0  11   0     3.82    -4.70    16.30     92 <
   0  12   0     5.18   -17.50    14.50     92 <
   0  13   0     9.82   -15.40    11.90     92 <
   0  14   0     0.39    16.80     9.20     92 <
   1  -9   1    33.75    55.30    25.10     92 <
   1  -8   1    35.97    53.50    22.70     92 <
   1  -7   1   113.98    75.10    25.10     92 <
   2 -13   2     3.44   -30.60    12.20     92 <
   2 -12   2    13.13    -9.10    18.20     92 <
   3   5   4   360.77   499.40    52.10     92 o
   3   6   4    53.71    69.80    31.00     92 <
   3   7   4    60.84    64.40    27.60     92 <
   3   8   4    50.21     1.80    28.90     92 <
   3   9   4    20.74    -1.10    23.50     92 <
   3  10   4    10.81   -69.20    25.50     92 <
   4  -7   5   341.56   363.40    41.60     92 o
   4  -6   5   210.86   177.60    34.30     92 o
   4  -5   5    28.32    14.40    27.10     92 <
   4  -4   5    61.21    75.90    32.40     92 <
   4  13   5     0.86     6.80    11.80     92 <
   5 -11   6     2.82    10.00    10.10     92 <
   5 -10   6     5.50    -9.20    13.20     92 <
   5  -9   6    11.71    10.90    15.90     92 <
   7  -1   9    13.27    -0.80    22.40     92 <
   7   0   9    11.87    26.00    22.30     92 <
   7   1   9    19.10    24.20    25.70     92 <
   7   2   9    16.80    85.60    31.40     92 <
   7   3   9    15.09    -7.90    27.80     92 <
   7   4   9    22.47   -34.10    24.60     92 <
   7   5   9    46.35   -24.00    21.70     92 <
   7   6   9    11.34   -37.90    18.40     92 <
   7   7   9     6.84     8.90    15.10     92 <
   7   8   9     4.67    -0.80    15.10     92 <
   7   9   9     6.99    14.20    14.80     92 <
   7  10   9     1.38    20.10    14.90     92 <
   8  -6  10     2.80     5.50    13.80     92 <
   8  -5  10     5.05   -33.60    14.90     92 <
   8  -4  10     5.55    15.10    16.00     92 <
   8  -3  10    61.37    63.10    25.00     92 <
  -9  -7 -12     8.65     8.70     6.80     93 <
  -9  -6 -12     1.76     5.70     9.90     93 <
  -9  -5 -12     1.38    12.20    10.00     93 <
  -9  -4 -12     1.84   -21.50    12.30     93 <
  -9  -3 -12     4.71    -6.70     7.30     93 <
  -9  -2 -12     0.84    -0.40     7.80     93 <
  -9  -1 -12     1.62    -3.00    12.20     93 <
  -9   0 -12     4.36    23.70    10.90     93 <
  -9   1 -12     2.00     7.40    10.40     93 <
  -9   2 -12     1.74    10.30    11.00     93 <
  -9   3 -12     2.33    -0.20    10.80     93 <
  -9   4 -12     1.59     0.70     9.10     93 <
  -6 -10  -8    12.83   -36.30    12.40     93 <
  -6  -9  -8    11.71    -8.60    14.40     93 <
  -6  -8  -8    34.81    24.90    16.20     93 <
  -6  -7  -8    12.46    -6.60    15.50     93 <
  -6  -6  -8     7.71     6.70    18.30     93 <
  -6  -5  -8    45.78    83.60    20.90     93 o
  -6  -4  -8   216.42    70.00    31.10     93 <
  -6   4  -8    40.90   -16.70    21.40     93 <
  -6   5  -8     5.63    21.10    16.90     93 <
  -6   6  -8    56.88    31.70    17.00     93 <
  -6   7  -8    27.09    15.50    12.50     93 <
  -6   8  -8     1.92   -10.60    14.20     93 <
  -6   9  -8     2.25   -14.90    11.90     93 <
  -6  10  -8     4.00    15.60    11.30     93 <
  -3  -9  -4    11.51    -6.10    20.50     93 <
  -3  -8  -4    70.04    55.60    25.10     93 <
  -3  -7  -4    47.65    47.30    24.70     93 <
  -3  -6  -4    74.84    63.20    27.10     93 <
  -3  -5  -4   414.70   497.90    49.60     93 o
  -3   5  -4    98.02    61.70    28.10     93 <
  -3   6  -4    54.03    23.50    22.90     93 <
  -3   7  -4    19.90    38.00    20.60     93 <
  -3   8  -4    26.83     9.50    23.90     93 <
  -3   9  -4    21.83    -5.80    19.30     93 <
  -3  10  -4    11.90   -29.70    18.00     93 <
  -3  11  -4     4.23    32.30    11.10     93 <
  -2 -14  -3     9.19   -13.80    12.00     93 <
  -2 -13  -3     3.02    29.20    11.80     93 <
  -2 -12  -3    48.16    36.50    15.60     93 <
  -2  13  -3     0.47   -27.60    10.50     93 <
   0  -2   0  1162.80  1095.70    95.80     93 o
   0  -1   0 12566.00 12157.20   220.40     93 o
   0   1   0 11348.00 11495.00   209.40     93 o
   0   2   0  1034.60  1283.80    93.10     93 o
   0   3   0   149.41    81.80    51.20     93 <
   0   4   0   624.70   333.50    48.00     93 o
   0   5   0    86.73    78.20    38.40     93 <
   0   6   0   290.00   399.00    45.00     93 o
   0   7   0    50.45    59.90    28.30     93 <
   1 -12   1    20.42    42.30    12.80     93 o
   1 -11   1    10.28   -27.60    13.30     93 <
   1 -10   1   149.03   101.90    20.90     93 o
   1  -9   1    67.47   -78.90    22.70     93 <
   1  11   1    45.52    20.90    16.90     93 <
   1  12   1     1.88     2.90    15.00     93 <
   1  13   1     0.77    19.80    11.20     93 <
   1  14   1     3.24   -27.30    10.60     93 <
   4  -7   5   263.56   300.80    38.80     93 o
   4  -6   5   294.45   136.10    37.50     93 o
   4  -5   5    47.52    -9.30    24.60     93 <
   4  -4   5    31.63    39.00    29.80     93 <
   4  -3   5   154.43   170.20    42.30     93 o
   4  -2   5  2134.30  2332.40    85.50     93 o
   4   5   5    48.36    -2.60    26.60     93 <
   4   6   5   117.33   -30.80    24.50     93 <
   4   7   5    25.93   -16.50    18.40     93 <
   4   8   5     4.16    34.10    21.50     93 <
   4   9   5    12.80     3.60    18.10     93 <
   4  10   5    15.40   -56.80    19.30     93 <
   4  11   5    18.23   -13.20    16.90     93 <
   4  12   5     1.49   -17.30    11.10     93 <
   5 -11   6    10.40     7.00     8.90     93 <
   5 -10   6     9.46     9.70    13.30     93 <
   5  -9   6     6.28    20.40    12.30     93 <
   5  13   6     0.48     3.70     7.50     93 <
   8  -6  10     1.03    15.00    11.20     93 <
   8  -5  10     9.12    37.50    12.60     93 <
   8  -4  10     5.55   -16.90    16.10     93 <
   8  -3  10    69.75     8.80    19.80     93 <
   8  -2  10    10.26   -18.50    19.80     93 <
   8  -1  10    89.45    52.00    20.60     93 <
   8   0  10    15.28    15.30    18.10     93 <
   8   1  10    11.78    32.40    16.60     93 <
   8   2  10     5.06    53.20    19.30     93 <
   8   3  10   118.39     2.60    19.00     93 <
   8   4  10     7.09     3.00    16.60     93 <
   8   5  10    13.04    -1.20    13.70     93 <
   8   6  10     4.29    21.30    13.90     93 <
   8   7  10     2.07   -13.60    14.10     93 <
   8   8  10     2.34   -23.30    10.60     93 <
   8   9  10     9.18   -19.00    12.40     93 <
  -7 -11  -9     0.74    19.70     7.60     94 <
  -7 -10  -9     0.32    20.90     7.20     94 <
  -7  -9  -9     7.77    23.40    11.30     94 <
  -7  -8  -9     4.18    23.00     9.40     94 <
  -7  -7  -9    11.07   -10.20    13.40     94 <
  -7  -6  -9     8.72     1.90    15.00     94 <
  -7   1  -9    14.23     3.10    17.50     94 <
  -7   2  -9     5.23    -3.20    19.50     94 <
  -7   3  -9    17.67    39.40    19.80     94 <
  -7   4  -9     1.35    27.30    16.40     94 <
  -7   5  -9     4.30   -29.80    15.70     94 <
  -7   6  -9     0.52   -20.70    14.40     94 <
  -7   7  -9     1.57   -20.90     9.50     94 <
  -7   8  -9     0.96   -15.10    10.80     94 <
  -6  10  -8     3.97     9.00    10.70     94 <
  -4  -8  -5     0.84     2.70    18.40     94 <
  -4  -7  -5    18.54     7.30    18.80     94 <
  -4  -6  -5   107.93    13.70    20.20     94 <
  -4  -5  -5    32.13    43.50    24.90     94 <
  -4  -4  -5    22.02    48.80    27.70     94 <
  -4  -3  -5   313.78   124.00    35.70     94 o
  -4  -2  -5   192.75    10.50    33.80     94 <
  -4  -1  -5   931.87   668.50    53.90     94 o
  -4   0  -5   146.93   101.10    36.60     94 <
  -4   1  -5  1707.20  2053.80    86.50     94 o
  -3 -14  -4     2.96    -9.30    12.80     94 <
  -3 -13  -4     0.84     4.90     9.90     94 <
  -3 -12  -4     4.51    -5.20    14.40     94 <
  -3 -11  -4    54.17    -4.30    18.80     94 <
  -3   7  -4    28.19    14.10    26.90     94 <
  -3   8  -4    31.33   -10.50    25.30     94 <
  -3   9  -4    11.80    -3.30    20.00     94 <
  -3  10  -4    16.87   -31.60    18.60     94 <
  -3  11  -4     2.69    18.60    11.00     94 <
  -2  12  -3     1.72   -11.00    14.10     94 <
  -2  13  -3     2.84   -10.50    12.50     94 <
   0  -8   0    30.40    44.40    23.30     94 <
   0  -7   0    51.12    90.20    28.40     94 o
   0  -6   0   211.61   390.00    46.70     94 o
   0  -5   0   111.05    32.90    35.50     94 <
   0  -4   0   247.65   206.00    50.00     94 o
   0  -3   0    67.56   235.00    57.10     94 o
   0  -2   0   467.37  1311.50    95.40     94 o
   0  -1   0 11191.00 11803.20   222.40     94 o
   0   1   0 12301.00 10915.20   211.60     94 o
   1 -14   1     1.43   -12.10    10.30     94 <
   1 -13   1    12.45   -11.80    11.60     94 <
   1 -12   1     8.67    -3.80    15.10     94 <
   1 -11   1    13.75   -42.30    17.40     94 <
   1   8   1   363.16    20.20    28.10     94 <
   1   9   1    17.65   -10.70    25.10     94 <
   1  10   1    28.07    58.50    24.00     94 <
   1  11   1    42.43    40.10    19.00     94 <
   2  12   2     5.26   -18.60    16.90     94 <
   2  13   2     1.70    -3.60    14.40     94 <
   2  14   2     1.55    -0.90    11.30     94 <
   5 -11   6     4.73    10.40     7.90     94 <
   5 -10   6     4.50     9.60    12.60     94 <
   5  -9   6     9.36   -21.30    16.70     94 <
   5  -8   6    89.24   -27.90    23.80     94 <
   5  -7   6    37.25    75.80    31.40     94 <
   5  -6   6   200.73   169.20    36.00     94 o
   5  -5   6    12.80    43.80    31.10     94 <
   5   4   6     8.85    32.50    29.40     94 <
   5   5   6     7.29     3.00    24.80     94 <
   5   6   6    30.35   -26.40    22.00     94 <
   5   7   6     2.43    -8.50    21.20     94 <
   5   8   6    36.59    41.00    22.10     94 <
   5   9   6     3.54   -30.50    17.90     94 <
   6  10   7     9.82    -5.30    18.50     94 <
   6  11   7     0.80    13.80    12.10     94 <
   6  12   7     1.55    -1.80    14.00     94 <
  10  -2  12     0.70   -19.40    12.60     94 <
  10  -1  12     4.41     8.70    12.60     94 <
  10   0  12     0.49   -19.40    12.10     94 <
  10   1  12     0.61    23.00    13.80     94 <
  10   2  12     4.51     1.00    15.80     94 <
  10   3  12     7.18    15.90    13.70     94 <
  10   4  12     1.15     0.20    12.90     94 <
  10   5  12     1.60    -1.60    16.80     94 <
  -8  -9 -10     5.65    -1.30     5.80     95 <
  -8  -8 -10     2.58     2.30     9.60     95 <
  -8  -7 -10     1.58   -10.50     8.00     95 <
  -8  -6 -10     4.84    16.40    11.30     95 <
  -8  -5 -10    13.12   -35.50    12.00     95 <
  -8  -4 -10    15.12    17.20    17.10     95 <
  -8  -3 -10   117.45   -53.40    19.40     95 <
  -8  -2 -10    17.72    25.00    14.20     95 <
  -8  -1 -10     8.98    50.40    16.50     95 o
  -8   0 -10    17.57    23.20    14.10     95 <
  -8   1 -10    50.62    19.70    16.00     95 <
  -8   2 -10    25.78   -10.40    17.10     95 <
  -8   3 -10    63.85     0.50    19.10     95 <
  -7   5  -9     3.97     8.10    16.80     95 <
  -7   6  -9     0.66    33.20    13.90     95 <
  -7   7  -9     1.06    29.50    13.80     95 <
  -7   8  -9     2.78   -11.60     7.40     95 <
  -7   9  -9     1.47     2.60    10.70     95 <
  -6  10  -8     7.48    -5.10    11.10     95 <
  -4 -13  -5     0.62     2.40     9.30     95 <
  -4 -12  -5     0.95     3.90    10.20     95 <
  -4 -11  -5     8.37    30.70    12.30     95 <
  -4 -10  -5     8.95   -19.40    13.90     95 <
  -4  -9  -5    16.99    46.30    20.30     95 <
  -4  -8  -5     1.90    -6.70    14.60     95 <
  -4   1  -5  1984.30  1983.10    84.80     95 o
  -4   2  -5  1659.40  1916.90    82.10     95 o
  -4   3  -5   108.40   205.80    39.10     95 o
  -4   4  -5    32.89    39.70    26.80     95 <
  -3   7  -4    32.80    -7.60    27.50     95 <
  -3   8  -4    32.24    13.70    25.80     95 <
  -3   9  -4    14.41   -90.80    21.10     95 <
  -3  10  -4    12.77    -2.30    15.50     95 <
  -2  11  -3    30.87     5.90    16.70     95 <
  -2  12  -3     0.79    18.20    13.40     95 <
  -2  13  -3     0.98    16.10    11.30     95 <
  -1  14  -2     0.52    -6.20    13.30     95 <
   0 -13   0    10.78   -36.20    12.80     95 <
   0 -12   0     7.45   -26.90    15.60     95 <
   0 -11   0     3.02     8.50    17.40     95 <
   0 -10   0     2.55    -8.60    20.20     95 <
   0  -9   0     9.60    47.50    20.80     95 <
   0  -8   0    34.12   114.00    22.70     95 o
   0  -7   0    47.18    71.90    30.40     95 <
   0  -6   0   297.01   399.70    45.00     95 o
   0  -5   0    85.30   -11.20    38.10     95 <
   0  -4   0   361.30   367.80    49.50     95 o
   1 -14   1     0.83    -2.40     9.60     95 <
   1 -13   1     8.81    23.70    11.80     95 <
   1   6   1    23.24    44.00    31.20     95 <
   1   7   1    14.70    38.60    24.60     95 <
   1   8   1   283.64    29.80    26.10     95 <
   2  10   2    71.70    97.50    33.40     95 <
   2  11   2    69.32    20.80    25.60     95 <
   2  12   2     4.77    -9.20    16.30     95 <
   2  13   2     1.66     3.30    11.30     95 <
   3  13   3     2.36    -1.50    12.60     95 <
   3  14   3     1.71     4.50     9.10     95 <
   5 -11   6     4.10     9.40     8.30     95 <
   5 -10   6     2.54   -11.80    12.40     95 <
   5  -9   6     2.76    15.50    15.70     95 <
   5  -8   6   112.44    35.80    19.60     95 <
   5  -7   6    11.02   -42.00    28.30     95 <
   5  -6   6   197.70   137.20    34.60     95 o
   5  -5   6     8.79    46.30    26.10     95 <
   5  -4   6    18.48    50.90    24.30     95 <
   5  -3   6     9.69   -41.60    28.70     95 <
   5  -2   6     2.04   -12.50    28.60     95 <
   5  -1   6    62.11    11.50    33.70     95 <
   5   0   6    99.11    61.40    33.70     95 <
   5   1   6   140.67    47.00    37.60     95 <
   5   2   6   675.26   183.50    37.70     95 o
   5   3   6    98.49    51.90    32.50     95 <
   6 -10   7     0.68   -18.90    10.50     95 <
   6   5   7    39.51    19.80    21.70     95 <
   6   6   7    66.45    32.70    19.80     95 <
   6   7   7    33.40   -18.60    21.40     95 <
   6   8   7     5.34    56.10    20.00     95 <
   6   9   7   101.23    14.30    23.10     95 <
   7   9   8     2.52     6.50    14.50     95 <
   7  10   8     2.39     3.40    13.90     95 <
   7  11   8     1.26    25.40    10.60     95 <
 -10  -5 -12     0.70     6.80     7.90     96 <
 -10  -4 -12     1.54     1.10     4.70     96 <
  -9  -3 -11     5.21    -8.20    13.70     96 <
  -9  -2 -11     2.51   -14.20    11.30     96 <
  -9  -1 -11     7.15    -9.50    12.30     96 <
  -9   0 -11     2.85    28.00    12.70     96 <
  -9   1 -11     5.10     8.00    12.70     96 <
  -9   2 -11     3.96     4.30    10.90     96 <
  -9   3 -11     1.66     8.20    10.50     96 <
  -9   4 -11     3.57     7.40     9.50     96 <
  -8   5 -10     6.72     6.40    13.50     96 <
  -8   6 -10     2.37     2.40    11.60     96 <
  -8   7 -10     1.60    10.90     9.40     96 <
  -7   9  -9     0.33    15.20    10.90     96 <
  -5 -13  -6     0.41   -12.90     6.30     96 <
  -5 -12  -6     0.38    11.10     6.50     96 <
  -5 -11  -6     0.56     0.20    11.20     96 <
  -5 -10  -6     3.72    16.20    10.10     96 <
  -5  -9  -6     7.55    10.10    14.80     96 <
  -5  -8  -6    33.49   -35.90    19.30     96 <
  -5  -7  -6     8.41    11.00    16.90     96 <
  -5  -4  -6     6.80   -68.80    20.20     96 <
  -5  -3  -6    79.96    70.40    25.80     96 <
  -5  -2  -6   504.33   241.60    34.50     96 o
  -5  -1  -6   121.87    47.70    29.40     96 <
  -5   0  -6    73.74    19.80    30.30     96 <
  -5   1  -6    34.31    76.70    30.60     96 <
  -4   4  -5    47.04    44.10    27.40     96 <
  -4   5  -5    18.32    30.40    25.70     96 <
  -4   6  -5   140.11    82.10    30.80     96 <
  -4   7  -5   253.51   337.40    43.40     96 o
  -3   8  -4    28.71     7.70    22.40     96 <
  -3   9  -4     6.28    26.20    19.60     96 <
  -3  10  -4     9.79   -11.90    17.60     96 <
  -2  11  -3    26.74    21.70    16.00     96 <
  -2  12  -3     1.55   -33.80    11.90     96 <
  -2  13  -3     1.82    -4.70    10.40     96 <
  -1  14  -2     0.71    17.50     7.50     96 <
   0 -14   0     0.12     2.40     7.60     96 <
   0 -13   0     4.22     7.20    11.00     96 <
   0 -12   0     4.15    20.30    12.00     96 <
   0 -11   0     4.83   -17.80    15.90     96 <
   0 -10   0     0.63     7.60    18.10     96 <
   0  -9   0     5.84    40.70    19.00     96 <
   1   5   1   126.28   201.60    41.00     96 o
   1   6   1    20.50    -1.30    32.60     96 <
   2   8   2    11.31    41.80    25.10     96 <
   2   9   2   439.16   263.80    41.10     96 o
   2  10   2    40.12   117.70    33.80     96 o
   3  10   3    18.27    70.00    25.50     96 <
   3  11   3    15.63    -1.20    21.20     96 <
   3  12   3     8.78    22.40    18.70     96 <
   3  13   3     4.13    14.80    12.70     96 <
   4  13   4     1.65   -31.90    15.60     96 <
   4  14   4     1.56    -1.50     7.20     96 <
   6 -10   7     0.66    15.10     8.10     96 <
   6  -9   7     3.06    22.00    10.80     96 <
   6  -8   7    12.91   -14.20    15.30     96 <
   6  -7   7     6.99     0.90    17.40     96 <
   6  -6   7    66.03    30.80    23.60     96 <
   6  -5   7    28.24    46.10    24.70     96 <
   6  -4   7     6.61    31.70    19.00     96 <
   6  -3   7    18.50    55.70    24.00     96 <
   6  -2   7     6.21    16.80    22.10     96 <
   6  -1   7    20.00    17.20    25.60     96 <
   6   0   7    16.63   -24.70    24.90     96 <
   6   1   7    33.46   -32.20    29.00     96 <
   7   1   8    72.29    -4.90    26.90     96 <
   7   2   8   346.32   289.00    39.40     96 o
   7   3   8  1166.60  1463.40    76.90     96 o
   7   4   8   108.53    60.50    32.80     96 <
   7   5   8     4.86    68.60    23.30     96 <
   7   6   8     2.37   -25.80    17.70     96 <
   8   5   9    66.75    58.00    20.70     96 <
   8   6   9     7.95    -3.40    17.00     96 <
   8   7   9     8.69     5.90    14.30     96 <
   8   8   9    11.32   -38.80    13.50     96 <
   8   9   9     1.53    21.40    12.10     96 <
   9   8  10     2.45    14.30    11.20     96 <
   9   9  10     0.62     0.70    11.70     96 <
 -10  -3 -12     8.86     7.90     6.70     97 <
 -10  -2 -12     4.54    -8.00     8.40     97 <
 -10  -1 -12     2.30    15.00    10.90     97 <
 -10   0 -12     2.66     0.10     8.70     97 <
 -10   1 -12     5.61    23.00    11.20     97 <
 -10   2 -12     0.30    -1.40    10.70     97 <
  -9   2 -11     5.93   -17.80     9.40     97 <
  -9   3 -11     1.77   -32.60    12.00     97 <
  -9   4 -11     0.28    -8.80     9.50     97 <
  -9   5 -11     0.99    -5.70     8.20     97 <
  -8   6 -10     1.95    11.50    11.00     97 <
  -8   7 -10     1.46    -7.70     8.50     97 <
  -7   9  -9     2.60    21.60     9.60     97 <
  -7 -11  -8     4.29    10.00     4.50     97 <
  -7 -10  -8     1.29    14.00     5.30     97 <
  -7  -9  -8     5.80     8.60    10.50     97 <
  -7  -8  -8     1.02    -1.80    12.80     97 <
  -6  -7  -7    17.85   -11.50    15.40     97 <
  -6  -6  -7    48.22    -6.10    19.10     97 <
  -6  -5  -7    36.09    27.80    20.50     97 <
  -6  -4  -7   145.75    96.90    28.20     97 o
  -6  -3  -7    48.13    10.80    26.50     97 <
  -6  -2  -7   256.67   113.30    31.70     97 o
  -5   1  -6    40.56    30.30    26.60     97 <
  -5   2  -6     3.02   -46.10    23.70     97 <
  -5   3  -6    10.97    20.40    24.00     97 <
  -4   5  -5    10.18    30.10    21.70     97 <
  -4   6  -5   160.59   154.80    31.50     97 o
  -3   7  -4    28.04    -5.80    22.70     97 <
  -3   8  -4    27.75    58.50    25.20     97 <
  -3   9  -4     9.69     9.40    18.00     97 <
  -2  10  -3     7.44    -3.90    17.60     97 <
  -2  11  -3    20.95    42.00    14.60     97 <
  -1  12  -2     1.91    11.00    14.80     97 <
  -1  13  -2     0.36     2.30    11.70     97 <
  -1  14  -2     0.11     7.10    11.00     97 <
  -1 -14  -1     0.68   -11.00     9.30     97 <
  -1 -13  -1     0.59     5.00     8.90     97 <
  -1 -12  -1     1.22   -23.80    12.60     97 <
  -1 -11  -1    52.26   -24.00    19.20     97 <
  -1 -10  -1    15.86    39.90    24.80     97 <
  -1  -9  -1    40.57    58.80    22.00     97 <
  -1  -8  -1   270.29    24.20    24.80     97 <
  -1  -7  -1    27.09    75.40    23.00     97 o
  -1  -6  -1    27.56    57.10    30.60     97 <
  -1  -5  -1   153.15   205.70    40.00     97 o
  -1  -4  -1   536.91   601.00    56.60     97 o
   0  14  -1     6.43    24.30    10.90     97 <
   1   3   1   412.90   408.10    61.30     97 o
   1   4   1   534.63   526.80    53.50     97 o
   2   6   2    16.17   -27.20    27.10     97 <
   2   7   2    13.42   -64.50    25.50     97 <
   3   8   3     1.58    41.80    23.10     97 <
   3   9   3    13.75    43.10    24.30     97 <
   4  10   4     4.92   -33.00    19.20     97 <
   4  11   4    41.87   -13.10    19.20     97 <
   5  11   5     2.28   -10.80    12.90     97 <
   5  12   5     4.63    -5.90    12.80     97 <
   5  13   5     4.56    -4.30    10.70     97 <
   5 -11   6     6.74    -1.60     8.70     97 <
   5 -10   6     1.74    -2.70     8.70     97 <
   5  -9   6     3.63    18.30    13.20     97 <
   5  -8   6    84.31    72.90    21.30     97 o
   6 -10   7     0.25    -2.70     7.30     97 <
   6  -9   7     3.65     5.70     9.50     97 <
   6  -8   7    22.66   -34.20    14.00     97 <
   6  -7   7    10.31   -24.30    15.90     97 <
   6  -6   7    92.92   -10.50    23.90     97 <
   6  -5   7    26.52    64.70    24.50     97 <
   6  -4   7     5.85    14.90    22.10     97 <
   6  -3   7    21.20    39.80    21.10     97 <
   6  -2   7     3.33    26.70    21.20     97 <
   7  -4   8    30.02   -47.10    18.00     97 <
   7  -3   8    29.30    49.00    20.60     97 <
   7  -2   8     3.37     1.10    22.80     97 <
   7  -1   8    24.58    -6.80    20.90     97 <
   7   0   8     1.76    15.50    21.10     97 <
   7   1   8    37.97    50.70    23.40     97 <
   8   0   9     7.45   -23.80    15.70     97 <
   8   1   9    18.76   -30.80    20.20     97 <
   8   2   9     2.55   -15.40    20.10     97 <
   8   3   9    27.81    -5.10    25.40     97 <
   8   4   9    83.05     3.00    23.50     97 <
   9   3  10     9.70    29.70    17.20     97 <
   9   4  10    43.32    14.00    17.90     97 <
   9   5  10     5.77   -19.20    16.60     97 <
   9   6  10     1.03   -27.00    16.30     97 <
  10   5  11     3.04    16.70    13.10     97 <
  10   6  11     2.33     7.80    12.40     97 <
  10   7  11    42.03    24.40    13.80     97 <
  -8 -10  -9     6.60   -23.60     9.70     98 <
  -8  -9  -9     1.97    -8.90     8.00     98 <
  -8  -8  -9    11.46    19.50    11.40     98 <
  -8  -7  -9    19.45   -45.10    14.50     98 <
  -8  -6  -9     7.88   -23.90    15.20     98 <
  -8  -5  -9    99.01    68.10    19.40     98 o
  -8  -4  -9   126.70    55.00    23.60     98 <
  -7  -4  -8   133.26   149.30    34.00     98 o
  -7  -3  -8  1486.10  1531.50    74.40     98 o
  -7  -2  -8   312.81   362.30    39.50     98 o
  -7  -1  -8    39.06   -35.90    23.70     98 <
  -6   1  -7    18.54    23.60    21.10     98 <
  -6   2  -7     5.50    33.70    19.10     98 <
  -6   3  -7    37.30    31.10    21.10     98 <
  -5   4  -6    22.23    13.30    22.10     98 <
  -5   5  -6     6.35   -13.60    24.10     98 <
  -4   6  -5   195.28   148.40    33.80     98 o
  -4   7  -5   247.20   261.50    42.20     98 o
  -4   8  -5    32.54    62.70    26.40     98 <
  -3   8  -4    40.37    41.20    27.50     98 <
  -3   9  -4     6.33    -9.60    20.80     98 <
  -3  10  -4    11.08    34.20    18.60     98 <
  -3 -14  -3     0.76    20.60     9.30     98 <
  -2  10  -3     3.01    51.80    18.90     98 <
  -2  11  -3    33.69    26.10    17.00     98 <
  -2 -14  -2     2.17   -36.50    11.10     98 <
  -2 -13  -2     3.02   -12.90    10.40     98 <
  -2 -12  -2    10.28    17.00    17.30     98 <
  -2 -11  -2    71.10     0.80    19.00     98 <
  -2 -10  -2    50.65    50.60    29.10     98 <
  -2  -9  -2   530.13   344.60    41.80     98 o
  -2  -8  -2    20.94    67.70    27.10     98 <
  -2  -7  -2    10.45    70.60    26.00     98 <
  -1  12  -2     6.79    24.50    16.10     98 <
  -1  13  -2     0.82     0.10    12.30     98 <
  -1  -4  -1   571.75   624.00    59.40     98 o
  -1  -3  -1   469.85   496.00    64.70     98 o
   0  13  -1     3.41    -0.80    17.10     98 <
   0  14  -1     7.54    42.90    12.10     98 o
   1  14   0     3.04    11.60    12.00     98 <
   1   3   1   488.14   577.00    67.00     98 o
   2   4   2   161.00   190.70    51.20     98 o
   2   5   2   506.27   375.10    49.70     98 o
   3   6   3     9.68    -2.30    32.10     98 <
   3   7   3    33.39     2.10    27.00     98 <
   4   7   4    48.35    51.10    31.10     98 <
   4   8   4     3.16    -4.80    24.60     98 <
   4   9   4    23.81    40.50    20.40     98 <
   5   9   5     1.53    23.70    18.10     98 <
   5  10   5    11.24    37.70    19.60     98 <
   6  10   6    10.73    29.70    16.60     98 <
   6  11   6     3.12   -19.40    13.40     98 <
   6  12   6     0.75    12.20    10.50     98 <
   6 -10   7     0.72   -20.70     8.10     98 <
   7  11   7     1.06     8.20    13.00     98 <
   7  -8   8     2.75     5.70    10.20     98 <
   7  -7   8    14.35    12.20    17.90     98 <
   7  -6   8     9.30    -7.20    17.60     98 <
   7  -5   8     9.75    20.00    18.50     98 <
   8  -7   9     1.40     5.60    13.10     98 <
   8  -6   9     2.56   -24.90    12.90     98 <
   8  -5   9     2.06     2.20    16.40     98 <
   8  -4   9     7.72    18.90    15.60     98 <
   8  -3   9     2.50     9.90    20.40     98 <
   9  -5  10     1.27   -12.60    13.10     98 <
   9  -4  10    12.54    -6.60    13.50     98 <
   9  -3  10     2.22    -9.70    12.50     98 <
   9  -2  10     4.36    49.10    14.50     98 o
   9  -1  10    19.27    37.70    15.30     98 <
   9   0  10     7.48    -0.50    16.90     98 <
  10  -4  11     0.48   -10.60    11.80     98 <
  10  -3  11     0.72    24.50    12.10     98 <
  10  -2  11     5.12     9.20    14.10     98 <
  10  -1  11     2.16     8.90    11.10     98 <
  10   0  11     1.66   -20.90    16.50     98 <
  10   1  11    11.86    20.80    15.60     98 <
 -10  -7 -11    59.61     3.00     9.30     99 <
 -10  -6 -11     3.47    -1.00     9.20     99 <
  -9  -7 -10     2.09    11.20    11.20     99 <
  -9  -6 -10     1.78     9.10    11.20     99 <
  -9  -5 -10    11.73     2.70     9.90     99 <
  -9  -4 -10    55.08    27.00    13.20     99 <
  -9  -3 -10    17.66    10.60    13.50     99 <
  -9  -2 -10     2.05   -43.70    14.60     99 <
  -8  -2  -9     1.35   -24.60    20.00     99 <
  -8  -1  -9    22.18    -9.10    16.30     99 <
  -8   0  -9    16.19    50.30    15.60     99 o
  -7   1  -8    38.71    -2.80    21.70     99 <
  -7   2  -8     3.40     6.40    18.60     99 <
  -6   3  -7    21.31    22.00    21.20     99 <
  -6   4  -7     2.90     3.80    19.70     99 <
  -5   5  -6     4.83    -1.40    23.80     99 <
  -5   6  -6   227.65   197.50    33.50     99 o
  -4   7  -5   359.56   252.20    39.70     99 o
  -4   8  -5    23.18   -21.50    26.60     99 <
  -4 -14  -4     2.33    -6.10     8.30     99 <
  -4 -13  -4     3.40    -4.10     8.90     99 <
  -4 -12  -4    14.39    -1.40    10.70     99 <
  -4 -11  -4    35.10    19.00    17.00     99 <
  -4 -10  -4     8.08   -22.90    16.50     99 <
  -3   8  -4    39.67     3.10    23.50     99 <
  -3   9  -4    20.55   -39.60    20.60     99 <
  -3 -14  -3     1.50    -1.80    10.60     99 <
  -3 -13  -3     3.38   -11.60    12.30     99 <
  -3 -12  -3    21.96    -7.50    13.40     99 <
  -3 -11  -3    21.86    67.60    20.10     99 o
  -3 -10  -3    33.47    29.30    23.80     99 <
  -3  -9  -3    14.23   -10.60    19.90     99 <
  -3  -8  -3     3.76   -33.80    21.70     99 <
  -3  -7  -3    32.99    10.60    22.80     99 <
  -2  10  -3    11.01    27.30    18.20     99 <
  -2  11  -3    29.98   -14.10    14.10     99 <
  -2  -6  -2    31.67    59.70    31.40     99 <
  -2  -5  -2   582.40   355.00    46.80     99 o
  -2  -4  -2   166.82   139.50    50.70     99 <
  -1  11  -2    34.24     9.90    18.00     99 <
  -1  12  -2     1.89    18.30    12.60     99 <
  -1  -2  -1  3003.30  3190.50   109.10     99 o
   0  12  -1     6.45    36.50    14.30     99 <
   0  13  -1     1.72     0.90    11.20     99 <
   1  13   0     5.99     4.70    12.10     99 <
   1  14   0     0.72    10.50    11.60     99 <
   1   2   1  3117.80  2737.50   109.20     99 o
   2  14   1     7.13    -4.40    11.00     99 <
   2   3   2   562.79   743.60    68.80     99 o
   3   4   3  2725.70  3121.90   104.00     99 o
   3   5   3  2574.90  2721.00    98.70     99 o
   4   5   4   256.32   101.30    45.50     99 <
   4   6   4   489.14   350.70    43.60     99 o
   5   6   5   100.11    94.10    28.10     99 o
   5   7   5    61.20     1.70    28.20     99 <
   6   7   6    10.66    24.60    21.10     99 <
   6   8   6    35.74    32.00    24.10     99 <
   7   8   7    34.85     7.50    18.60     99 <
   7   9   7     5.72    27.20    17.30     99 <
   8   8   8     3.04    -2.60    18.10     99 <
   8   9   8    13.73   -15.10    16.10     99 <
   8  10   8     1.41    -1.50    10.20     99 <
   8  -7   9     7.16     5.00    12.70     99 <
   9   9   9     6.07    18.80    10.50     99 <
  10  -4  11     0.27    10.10     9.90     99 <
 -10  -3 -11     2.57    -6.10    10.20    100 <
 -10  -2 -11     5.13    -7.40    10.60    100 <
 -10  -1 -11     8.94     9.30    10.70    100 <
 -10   0 -11     0.85     4.40     9.30    100 <
 -10   1 -11     3.90   -31.30    11.90    100 <
  -9   0 -10     7.07    10.50    13.60    100 <
  -9   1 -10     9.46     7.20    13.50    100 <
  -9   2 -10     3.47   -21.60    14.40    100 <
  -8   2  -9     7.20    30.50    17.40    100 <
  -8   3  -9     1.17    25.10    17.60    100 <
  -8   4  -9     4.59    23.70    13.90    100 <
  -7   4  -8    52.89   -29.70    18.80    100 <
  -7   5  -8     6.09     6.00    13.40    100 <
  -7   6  -8     8.47   -11.60    14.30    100 <
  -6   6  -7    63.18    37.40    20.80    100 <
  -6   7  -7     3.99   -11.30    17.10    100 <
  -6 -12  -6     0.65    29.30    10.80    100 <
  -5   7  -6    12.23    72.50    26.50    100 <
  -5   8  -6    97.69   -20.00    21.50    100 <
  -5 -13  -5    19.96    42.00     9.20    100 o
  -5 -12  -5     6.28    -1.40    10.70    100 <
  -5 -11  -5     1.94   -12.60    14.20    100 <
  -5 -10  -5    34.70    51.30    16.90    100 o
  -5  -9  -5    14.24   -40.80    19.60    100 <
  -4   8  -5    44.62    -4.70    25.20    100 <
  -4   9  -5     1.30    16.90    17.30    100 <
  -4 -14  -4     3.11    10.20     6.90    100 <
  -4 -13  -4    11.80    36.70    15.60    100 <
  -4 -12  -4    27.97    13.70    13.60    100 <
  -4 -11  -4    45.62    54.70    18.60    100 <
  -4 -10  -4    17.09    10.20    16.00    100 <
  -4  -9  -4    49.74   -11.90    23.40    100 <
  -4  -8  -4    13.21   -14.50    22.50    100 <
  -4  -7  -4    53.76   -16.30    24.30    100 <
  -4  -6  -4   580.71   406.90    45.60    100 o
  -3   9  -4    14.95    -6.10    21.60    100 <
  -3  10  -4    13.74   -30.40    16.10    100 <
  -3  11  -4     8.10    11.60    13.30    100 <
  -3  -7  -3    22.94     9.60    24.20    100 <
  -3  -6  -3    17.53   -73.00    32.00    100 <
  -3  -5  -3  2836.50  2485.80    92.20    100 o
  -3  -4  -3  3232.70  3240.40   102.10    100 o
  -2  10  -3     4.57    14.50    19.30    100 <
  -2  11  -3    40.20     1.00    16.40    100 <
  -2  12  -3     1.02   -20.00    12.90    100 <
  -2  -4  -2   218.56   435.20    53.00    100 o
  -2  -3  -2   784.78   981.60    72.10    100 o
  -1  11  -2    31.89    84.20    20.90    100 o
  -1  12  -2     5.16    20.20    15.40    100 <
  -1  13  -2     0.53     2.80    14.00    100 <
   0  12  -1     5.71    18.60    14.80    100 <
   0  13  -1     5.88    11.00    10.90    100 <
   1  13   0     4.19    -5.00    13.40    100 <
   1  14   0     7.06    26.00    13.30    100 <
   1   1   1  2983.20  3321.70   135.00    100 o
   2  13   1     4.92    10.20    11.60    100 <
   2  14   1     1.82    22.20    10.70    100 <
   2   2   2   493.25   243.00    67.40    100 o
   3  14   2     1.75     0.20    10.50    100 <
   3   3   3   201.05    70.70    50.70    100 <
   4   4   4   129.26   -35.10    43.90    100 <
   5   4   5   400.28   279.10    41.40    100 o
   5   5   5    47.26    49.30    29.20    100 <
   6   5   6    21.06   -56.70    26.40    100 <
   6   6   6    18.17    39.50    23.30    100 <
   7   5   7    23.72    18.50    27.00    100 <
   7   6   7     4.26    39.30    20.40    100 <
   8   5   8    15.16    42.30    24.30    100 <
   8   6   8     3.73    25.80    21.80    100 <
   8   7   8     6.68    -0.50    20.10    100 <
   9   5   9    31.70    62.10    21.40    100 <
   9   6   9     4.08    22.30    18.40    100 <
   9   7   9     5.97     0.20    15.20    100 <
  10   5  10     1.52    35.40    14.50    100 <
  10   6  10     1.19   -34.40    16.20    100 <
  10   7  10    17.75    29.70    13.90    100 <
  10   8  10    11.09    17.70    13.90    100 <
 -10   0 -11     1.40    13.20     6.20    101 <
 -10   1 -11     5.14   -11.20     8.00    101 <
 -10   2 -11     8.94     5.30     8.90    101 <
  -9   2 -10     7.04    32.50    12.80    101 <
  -9   3 -10     6.79     7.20    11.90    101 <
  -9   4 -10    13.63   -30.60    10.30    101 <
  -8   3  -9     7.32    -3.70    17.20    101 <
  -8   4  -9    36.74     0.00     9.90    101 <
  -8   5  -9     4.76   -35.20    11.90    101 <
  -8 -10  -8     1.36    -5.10     5.90    101 <
  -7   5  -8    13.35    34.10    14.50    101 <
  -7   6  -8    22.05    34.10    15.10    101 <
  -7 -12  -7     1.07   -14.10     7.20    101 <
  -7 -11  -7     1.51    17.20     7.30    101 <
  -7 -10  -7     8.66    23.10     9.80    101 <
  -7  -9  -7     6.96     8.60    14.40    101 <
  -7  -8  -7    30.09    69.70    15.20    101 o
  -6   6  -7    97.07    19.70    20.30    101 <
  -6   7  -7     1.63    32.30    18.00    101 <
  -6  -9  -6   279.27   109.00    25.80    101 o
  -6  -8  -6    30.82    35.30    16.90    101 <
  -6  -7  -6    10.81    -8.00    16.40    101 <
  -6  -6  -6    16.41    -7.50    18.40    101 <
  -5   7  -6     6.06    41.50    24.10    101 <
  -5   8  -6   122.28    34.80    21.00    101 <
  -5  -7  -5    76.32    20.50    24.10    101 <
  -5  -6  -5    97.94    71.90    21.80    101 o
  -5  -5  -5    49.04    35.40    19.80    101 <
  -4   8  -5    25.52    48.20    27.10    101 <
  -4   9  -5     2.04    15.60    15.80    101 <
  -4  -5  -4   280.76   338.80    41.50    101 o
  -4  -4  -4   120.53    40.10    30.70    101 <
  -3   9  -4    13.83    36.70    19.40    101 <
  -3  -3  -3   201.61   116.10    44.20    101 <
  -2   9  -3    45.07    58.80    22.30    101 <
  -2  10  -3    10.14   -14.30    16.70    101 <
  -2  -2  -2   492.66   297.70    59.70    101 o
  -1  10  -2    20.60    60.70    18.60    101 o
  -1  11  -2    46.34    57.20    15.60    101 o
  -1  -1  -1  3065.60  4299.90   132.30    101 o
   0  11  -1     7.18    37.20    16.10    101 <
   1  11   0    17.99   -40.90    15.10    101 <
   1  12   0     0.54   -23.90    11.70    101 <
   2  12   1     2.05    27.80    12.50    101 <
   3  12   2    14.97   -16.80    17.40    101 <
   3  13   2     5.19   -47.40    14.40    101 <
   3   2   3    58.14    17.50    49.20    101 <
   4  12   3     2.97    14.20    15.90    101 <
   4  13   3     2.52    -4.90     9.90    101 <
   4   2   4  1082.20   725.80    58.10    101 o
   4   3   4   958.48   831.50    59.50    101 o
   5  13   4     5.68   -11.80    12.80    101 <
   5   3   5   227.24   127.20    36.20    101 o
   6  13   5     3.45     9.50     7.40    101 <
   6   3   6    22.05    11.80    28.80    101 <
   7   3   7   316.76    86.50    34.60    101 <
   7   4   7   730.73   613.00    49.90    101 o
   8   3   8    24.50    59.50    22.70    101 <
   8   4   8   144.51    96.70    25.20    101 o
   9   3   9    31.92     4.60    17.10    101 <
   9   4   9    45.60    56.20    18.30    101 o
  10   2  10     3.25     0.60    11.80    101 <
  10   3  10     5.55   -12.80    17.00    101 <
  10   4  10    25.05     7.20    13.40    101 <
  11   2  11    13.28    27.60    12.60    101 <
  11   3  11     6.21    -5.80    10.80    101 <
  11   4  11    12.11     8.80    11.70    101 <
 -10   4 -11     0.90    17.30     8.70    102 <
 -10  -8 -10    10.03     0.60    10.90    102 <
 -10  -7 -10    14.85    -6.80     9.70    102 <
 -10  -6 -10     1.39   -19.20    10.90    102 <
  -9   5 -10     2.24   -15.30    12.90    102 <
  -9   6 -10     0.34    -8.70    10.00    102 <
  -9  -7  -9     4.60    11.70    11.70    102 <
  -9  -6  -9     6.18    10.40    13.80    102 <
  -9  -5  -9    31.80    37.80    16.60    102 <
  -8   6  -9     8.06     2.90    12.00    102 <
  -8   7  -9     1.18   -16.30    11.10    102 <
  -8  -6  -8     3.20    26.90    15.00    102 <
  -8  -5  -8    17.30    -1.50    18.40    102 <
  -8  -4  -8    98.67    84.90    26.60    102 o
  -7   7  -8     9.23    45.30    12.40    102 o
  -7   8  -8     7.46     4.10    12.50    102 <
  -7  -5  -7    16.30   -24.40    20.60    102 <
  -7  -4  -7   543.12   433.00    48.30    102 o
  -7  -3  -7   224.40    36.40    37.50    102 <
  -6   7  -7     1.85   -48.60    18.70    102 <
  -6   8  -7     8.80    55.80    15.30    102 o
  -6  -3  -6    13.69    57.80    25.80    102 <
  -6  -2  -6    44.99    32.90    24.00    102 <
  -5   8  -6    62.76     5.70    21.30    102 <
  -5   9  -6     3.94    -5.90    18.80    102 <
  -5  -3  -5   176.18   129.00    32.80    102 o
  -5  -2  -5    76.90    56.30    31.90    102 <
  -4   9  -5     2.68   -19.40    20.20    102 <
  -4  -2  -4   787.07   622.30    54.70    102 o
  -4  -1  -4   914.09  1076.70    65.40    102 o
  -3   9  -4     7.07    35.90    22.40    102 <
  -3  10  -4    24.97    58.50    15.90    102 o
  -3  -1  -3   503.04   245.20    51.60    102 o
  -2   9  -3    28.59    -1.90    23.30    102 <
  -2  10  -3    17.91    -8.40    18.50    102 <
  -1  10  -2    77.54    28.20    18.10    102 <
   0  10  -1    46.14    64.50    22.10    102 <
   0  11  -1    17.23    13.30    20.80    102 <
   1  10   0    98.53    33.90    27.00    102 <
   1  11   0    37.36    55.00    19.90    102 <
   2  10   1   336.91   382.40    42.70    102 o
   2  11   1   227.10    17.20    24.00    102 <
   3  10   2   125.36   141.50    30.70    102 o
   3  11   2   122.47    58.50    25.50    102 <
   3   0   3   421.99   825.50    78.10    102 o
   4  10   3    15.87    41.90    22.80    102 <
   4  11   3    68.56    -0.50    25.30    102 <
   4   0   4  1373.30  1379.80    81.70    102 o
   5  10   4    13.87   -28.70    20.70    102 <
   5  11   4     9.91   -17.90    16.30    102 <
   5   0   5   154.98    68.50    37.40    102 <
   6  10   5     7.22    -7.70    17.90    102 <
   6  11   5     8.84    -4.80    15.80    102 <
   6   0   6    14.94     9.30    32.40    102 <
   7  10   6     2.93   -15.10    16.70    102 <
   7  11   6     3.83    40.50    12.20    102 o
   7  -1   7     6.52   -45.20    26.00    102 <
   7   0   7    11.03    46.40    23.20    102 <
   8  10   7     0.41    -8.00    14.30    102 <
   8  -1   8     3.61    -5.60    21.40    102 <
   8   0   8     1.81   -10.90    22.80    102 <
   9  -2   9     4.93    -0.80    20.70    102 <
   9  -1   9     0.84    13.90    17.50    102 <
   9   0   9     2.51   -12.60    18.10    102 <
  10  -3  10     3.01   -12.30    15.00    102 <
  10  -2  10     5.42     7.40    17.00    102 <
  10  -1  10     5.67    28.90    17.00    102 <
  11  -1  11     1.02    22.70    12.80    102 <
 -11  -4 -11    13.26    20.60     7.70    103 <
 -10  -5 -10     2.13    19.20    11.30    103 <
 -10  -4 -10    23.51    16.40    10.60    103 <
 -10  -3 -10     4.39   -31.70     9.10    103 <
  -9   6 -10     0.88    -3.30    11.80    103 <
  -9  -4  -9    36.85    12.70    12.80    103 <
  -9  -3  -9    46.96   -32.20    15.00    103 <
  -9  -2  -9     7.90   -22.50    17.40    103 <
  -8   7  -9     3.46    20.80     8.40    103 <
  -8   8  -9    10.94    13.10     7.40    103 <
  -8  -3  -8    14.37   -28.30    21.70    103 <
  -8  -2  -8    11.22    43.50    21.10    103 <
  -7   7  -8    10.37    -5.00    12.40    103 <
  -7   8  -8     3.16    21.70    11.40    103 <
  -7  -2  -7    16.79    11.40    28.20    103 <
  -6   8  -7    16.67    -7.10    18.20    103 <
  -6  -2  -6    40.16    43.90    27.10    103 <
  -6  -1  -6   214.98   150.70    28.20    103 o
  -5   8  -6    91.83    -9.00    21.00    103 <
  -5   9  -6     3.27   -24.40    14.90    103 <
  -5  -1  -5    68.65   -22.30    31.10    103 <
  -4   8  -5    16.03   -29.30    26.70    103 <
  -4   9  -5     5.40    21.90    15.80    103 <
  -4  -1  -4  1051.90   753.90    60.40    103 o
  -3   9  -4    13.84    53.60    18.90    103 <
  -2   9  -3    43.53     5.10    20.60    103 <
  -2   0  -2  9023.50 10133.60   174.50    103 o
  -1   9  -2    20.66   -40.60    20.40    103 <
  -1  10  -2    45.73    21.10    22.70    103 <
  -1   0  -1  1929.50  2230.00   119.80    103 o
   0   9  -1    75.48    32.50    27.10    103 <
   0  10  -1    62.93    69.40    20.50    103 o
  -1 -14   0     2.17    22.60     8.60    103 <
   1   9   0     1.74   -13.20    23.20    103 <
   1  10   0   139.57    31.60    27.60    103 <
   1   0   1  1964.70  2971.30   148.90    103 o
   2   9   1     6.05     7.80    27.50    103 <
   2  10   1   529.96   345.70    44.00    103 o
   2   0   2  8552.50  8051.40   163.40    103 o
   3   9   2    89.69    18.40    23.80    103 <
   3  10   2   153.59    43.60    27.20    103 <
   3   0   3   474.18   718.30    69.50    103 o
   4   9   3     9.14     8.60    22.50    103 <
   4  10   3    25.22    16.80    22.10    103 <
   4   0   4  1800.70  1293.80    74.90    103 o
   5   9   4     4.18    41.50    19.10    103 <
   5  10   4    24.58    36.40    20.20    103 <
   5  -1   5    22.04    60.50    34.90    103 <
   6   9   5     6.63   -59.90    19.60    103 <
   6  -1   6    94.75    90.70    30.90    103 <
   7   8   6     1.72   -28.70    18.00    103 <
   7   9   6     7.10    -3.60    17.30    103 <
   7  -2   7     7.04    16.00    21.90    103 <
   7  -1   7     5.96    -4.30    24.60    103 <
   8   8   7     3.76   -12.00    18.40    103 <
   8   9   7     0.41     9.40    12.20    103 <
   8  -3   8     4.40   -13.20    19.40    103 <
   8  -2   8   226.68    63.90    25.80    103 <
   8  -1   8     7.06    12.40    21.50    103 <
   9   8   8     0.38   -11.70    14.40    103 <
   9   9   8     1.18     8.70    13.20    103 <
   9  -4   9     1.56   -16.40    16.40    103 <
   9  -3   9     2.56     0.10    15.60    103 <
   9  -2   9    10.97    32.40    20.20    103 <
  10   7   9     0.66    17.70    13.40    103 <
  10   8   9     7.46     0.10    12.50    103 <
  10  -4  10     3.37     7.30    13.10    103 <
  10  -3  10     6.31    -5.40    13.40    103 <
  10  -2  10    16.24    24.50    14.40    103 <
 -11  -3 -11    21.09     8.30    10.90    104 <
 -11  -2 -11     9.62    14.80    10.80    104 <
 -11  -1 -11     0.25     2.40     9.80    104 <
 -10  -2 -10     2.17     7.50    10.60    104 <
 -10  -1 -10     7.10    26.80    11.30    104 <
  -9  -1  -9     2.98    19.00    15.30    104 <
  -9   0  -9     1.84   -11.70    14.20    104 <
  -8   7  -9     4.27    18.60    12.00    104 <
  -8   8  -9     3.66   -11.20    10.30    104 <
  -8  -1  -8    34.57   -18.20    14.70    104 <
  -8   0  -8     2.97   -23.30    17.20    104 <
  -7   8  -8     5.64   -28.70    12.40    104 <
  -7  -1  -7     2.68   -51.00    21.60    104 <
  -7   0  -7    12.37    16.00    22.50    104 <
  -6   8  -7    22.81    27.80    17.30    104 <
  -6   9  -7     8.41    14.70    13.40    104 <
  -7 -12  -6    20.90    -0.20     7.00    104 <
  -7 -11  -6    20.34    -4.20     9.00    104 <
  -6   0  -6    16.20    87.10    25.90    104 o
  -5   8  -6    83.88    71.20    22.40    104 o
  -5   9  -6    10.18     8.30    17.00    104 <
  -6 -13  -5     0.53   -22.40     8.60    104 <
  -6 -12  -5     3.26    24.80     9.90    104 <
  -6 -11  -5    10.66    -0.50     9.70    104 <
  -5   0  -5   200.39    69.50    30.70    104 <
  -4   8  -5    32.55    -5.30    27.10    104 <
  -4   9  -5     1.30    22.60    18.50    104 <
  -5 -13  -4     5.53     7.80     7.10    104 <
  -5 -12  -4    10.87   -13.70     8.90    104 <
  -5 -11  -4    12.01    17.50    13.50    104 <
  -4   0  -4  1640.90  1577.80    75.30    104 o
  -3   9  -4    13.27    10.60    19.00    104 <
  -4 -14  -3     1.21   -18.00    10.40    104 <
  -4 -13  -3     1.48    -7.80     7.90    104 <
  -4 -12  -3     1.12   -17.60    14.70    104 <
  -4 -11  -3    87.22    91.50    18.40    104 o
  -3   0  -3   476.65   336.80    57.10    104 o
  -2   9  -3    36.64    11.70    19.60    104 <
  -3 -14  -2     1.74    -0.50     7.50    104 <
  -3 -13  -2     9.25    -1.20    10.50    104 <
  -3 -12  -2     3.86   -24.10    14.20    104 <
  -3 -11  -2   151.84    30.10    20.20    104 <
  -2   0  -2  8070.60  8213.50   163.20    104 o
  -1   9  -2    20.95    12.60    22.00    104 <
  -2 -14  -1     7.73    13.10     6.80    104 <
  -2 -13  -1     0.78    -4.00    14.00    104 <
  -2 -12  -1     9.18    20.90    13.20    104 <
   0   9  -1   102.80    45.50    26.80    104 <
  -1 -14   0     1.33    15.50    11.40    104 <
  -1 -13   0     8.25     3.80     9.10    104 <
  -1 -12   0    13.23     7.60    11.40    104 <
   1   9   0     2.80   -59.20    23.60    104 <
   0 -14   1    14.56   -11.40    10.30    104 <
   0 -13   1     0.83    -9.50    11.90    104 <
   0 -12   1    13.60    19.00    10.20    104 <
   2   8   1    84.57    33.20    24.80    104 <
   2   9   1    10.74   -25.90    25.90    104 <
   1 -14   2     1.29    11.00    10.00    104 <
   1 -13   2     1.16    29.40    10.90    104 <
   1 -12   2     2.46    15.00     9.40    104 <
   3   8   2    15.46    48.00    20.90    104 <
   2 -13   3     1.63    26.50    11.70    104 <
   3  -1   3   183.79   233.80    60.30    104 o
   4   8   3    12.42    66.30    22.10    104 o
   4  -1   4    76.36    70.70    47.10    104 <
   5   8   4     5.10    45.50    19.50    104 <
   5  -2   5    15.24   -26.70    32.10    104 <
   6   7   5     2.32   -15.40    22.50    104 <
   6   8   5    71.94   113.10    21.30    104 o
   6  -3   6    18.33    17.90    25.00    104 <
   6  -2   6    27.04    42.00    27.50    104 <
   7   7   6     2.02    -5.30    18.10    104 <
   7  -3   7     8.70   -64.00    23.10    104 <
   7  -2   7     6.97    17.30    23.50    104 <
   8   6   7    41.64    33.90    21.60    104 <
   8   7   7     4.33     1.20    15.20    104 <
   8  -4   8     5.30    -8.70    16.80    104 <
   8  -3   8     6.67    43.00    21.50    104 <
   9   6   8    10.90   -34.10    18.70    104 <
   9  -6   9     0.25    -8.10    10.90    104 <
   9  -5   9     0.62     5.20    12.50    104 <
   9  -4   9     1.16   -15.20    11.20    104 <
  10   5   9     5.23    29.00    15.00    104 <
  10   6   9     5.00    15.50    15.50    104 <
  10  -4  10     0.65    29.50    11.70    104 <
  11   4  10     1.61    11.30    13.10    104 <
  11   5  10     0.24    -5.70    12.60    104 <
 -11   1 -11     0.33    -3.90    11.40    105 <
 -10   2 -10    21.62    31.50    13.40    105 <
 -10  -8  -9    14.58    16.20     9.30    105 <
 -10  -7  -9     1.11     7.40     9.80    105 <
  -9   2  -9    19.60    33.90    15.50    105 <
  -9  -9  -8     1.00     2.10     6.20    105 <
  -9  -8  -8     0.64    14.10     8.40    105 <
  -9  -7  -8     5.81    -4.60     9.90    105 <
  -8   2  -8   119.72   104.90    27.70    105 o
  -7   9  -8     2.59    13.30     9.90    105 <
  -8  -9  -7     0.96    11.20    10.70    105 <
  -8  -8  -7     3.61   -29.50    11.80    105 <
  -8  -7  -7     7.95    -6.10    13.00    105 <
  -7   2  -7     3.46    42.10    20.60    105 <
  -6   9  -7     8.56    24.20    12.50    105 <
  -6  10  -7     2.02   -13.40    13.40    105 <
  -7  -9  -6     4.06    26.30    10.80    105 <
  -7  -8  -6     1.14     9.40    11.10    105 <
  -7  -7  -6     2.54    -0.80    12.40    105 <
  -6   2  -6    14.36    19.00    23.70    105 <
  -5   9  -6     3.76    19.70    15.40    105 <
  -5  10  -6     2.54    -4.20    12.50    105 <
  -6  -9  -5    10.39    50.60    13.00    105 o
  -6  -8  -5    45.43    18.10    21.10    105 <
  -5   2  -5    13.09    95.20    27.50    105 o
  -4   9  -5     4.08    -7.80    18.40    105 <
  -5  -9  -4     2.07    21.00    17.50    105 <
  -5  -8  -4     2.24    -6.40    19.80    105 <
  -3   9  -4    11.60    -6.90    21.00    105 <
  -4 -10  -3    21.94    14.40    20.90    105 <
  -4  -9  -3     5.32    -5.00    18.90    105 <
  -3   1  -3   176.48   233.00    51.50    105 o
  -2   9  -3    14.86    12.70    20.90    105 <
  -3 -10  -2   112.88    43.90    25.40    105 <
  -3  -9  -2    87.26    -5.90    22.40    105 <
  -2   1  -2  4551.40  5193.40   132.10    105 o
  -1   9  -2     8.07    31.30    20.00    105 <
  -2 -11  -1   346.75    59.70    24.20    105 <
  -2 -10  -1   614.27   296.10    39.00    105 o
   0   8  -1   218.65    66.60    27.20    105 <
   1  14  -1     9.53     9.40     9.90    105 <
  -1 -12   0     2.72    39.50    15.10    105 <
  -1 -11   0    13.12    20.80    23.90    105 <
  -1 -10   0   111.09    58.10    25.80    105 <
   1   8   0     2.17   -13.20    23.30    105 <
   2  14   0     1.91    27.10    12.70    105 <
   0 -13   1     2.45    -2.60    10.30    105 <
   0 -12   1    14.22    40.00    15.50    105 <
   0 -11   1     6.79    -8.00    19.90    105 <
   2   7   1     2.97    18.90    25.00    105 <
   3  14   1     1.61    25.40    11.40    105 <
   1 -14   2     0.58    12.00     4.90    105 <
   1 -13   2     0.58    -6.30    11.20    105 <
   1 -12   2     4.71    21.00    11.00    105 <
   2  -1   2  4373.00  4253.50   120.90    105 o
   3   7   2     5.22   -63.60    26.30    105 <
   4  13   2     7.15    17.10    12.90    105 <
   4  14   2     1.01   -17.40    11.20    105 <
   2 -13   3     0.34   -13.00    12.60    105 <
   3  -2   3   144.45   156.70    45.70    105 o
   4   6   3    14.13   -53.20    28.50    105 <
   5  13   3     8.95     7.60    11.50    105 <
   4  -3   4   101.29   144.90    37.10    105 o
   5   6   4    31.36    43.80    25.60    105 <
   6  12   4     0.93   -28.80    11.60    105 <
   6  13   4    10.38    27.90    12.50    105 <
   5  -4   5    28.48    42.80    29.90    105 <
   5  -3   5    10.93     6.30    25.80    105 <
   6   5   5    19.12   -16.20    24.50    105 <
   7  12   5     2.29    16.60    10.50    105 <
   6  -5   6    17.71    -4.80    25.80    105 <
   6  -4   6    92.45    -0.90    26.60    105 <
   7   4   6   110.54   145.30    40.50    105 o
   7   5   6     3.98   -11.70    25.50    105 <
   7  -6   7     2.17    20.80    18.30    105 <
   7  -5   7    22.73    54.60    21.70    105 <
   8   3   7     2.76   -50.90    29.00    105 <
   8   4   7     0.52    18.50    29.60    105 <
   8  -7   8     6.31     0.10    11.60    105 <
   8  -6   8     2.62    11.40    15.20    105 <
   9   2   8     9.13    -5.20    17.40    105 <
   9   3   8    23.11     9.10    21.20    105 <
  10   1   9     2.86    17.50    19.00    105 <
  10   2   9     2.94    -1.00    15.10    105 <
  11   0  10     0.44     6.10    13.40    105 <
  11   1  10     1.04    23.60    13.80    105 <
 -11  -6 -10     1.52    19.10     7.60    106 <
 -11  -5 -10     0.37     0.30     7.10    106 <
 -11  -4 -10     1.21    -4.40     4.70    106 <
 -10   3 -10     6.98    -0.80     9.00    106 <
 -10   4 -10     0.25   -26.10     9.30    106 <
 -10  -6  -9     1.83    30.00     7.80    106 o
 -10  -5  -9     3.27   -22.20    10.20    106 <
  -9   3  -9     2.76    40.20     9.90    106 o
  -9   4  -9     0.48    -9.90    13.10    106 <
  -9  -6  -8     6.40    16.50    11.90    106 <
  -9  -5  -8     2.29    -4.20    10.10    106 <
  -8   3  -8     3.16     8.10    16.30    106 <
  -8   4  -8     3.36   -29.90    16.20    106 <
  -8  -6  -7    34.43   -24.30    15.40    106 <
  -8  -5  -7     0.76     8.70    16.10    106 <
  -7   3  -7     7.06    56.50    17.40    106 o
  -6  10  -7     0.31    -6.20    12.00    106 <
  -7  -7  -6     3.82    -2.30    14.00    106 <
  -7  -6  -6    12.04    10.20    17.60    106 <
  -6   3  -6     8.71     3.80    21.60    106 <
  -5  10  -6     1.75    14.50    11.30    106 <
  -6  -7  -5     1.94    30.90    16.80    106 <
  -6  -6  -5    17.17    21.20    15.80    106 <
  -5   2  -5    11.24    72.50    25.50    106 <
  -4   9  -5     0.61    31.60    15.90    106 <
  -4  10  -5     5.76     3.50    10.20    106 <
  -5  -7  -4    32.87    18.10    19.80    106 <
  -4   2  -4    36.52   243.60    40.70    106 o
  -3   9  -4     5.17   -26.70    19.20    106 <
  -4  -8  -3     4.39    19.80    17.90    106 <
  -4  -7  -3     4.99    31.20    18.40    106 <
  -2   9  -3    28.58   -19.90    20.60    106 <
  -3  -9  -2    60.77    51.50    20.30    106 <
  -3  -8  -2    11.08    17.70    18.60    106 <
  -2   1  -2  3052.80  3016.70   109.30    106 o
  -1   8  -2     5.48    -8.40    22.40    106 <
  -1   9  -2     8.73    -8.50    19.00    106 <
   0  14  -2     1.24    -6.20    10.60    106 <
  -2 -10  -1   421.09   154.10    37.60    106 o
  -2  -9  -1    10.60    20.70    21.60    106 <
   0   8  -1   150.53   -30.10    25.70    106 <
   1  14  -1     2.66    13.10     6.20    106 <
  -1 -11   0    23.12   -46.00    20.10    106 <
  -1 -10   0    93.45    59.80    22.70    106 <
  -1  -9   0     1.07    -7.60    18.50    106 <
   2  14   0     4.64   -11.80    10.20    106 <
   0 -12   1    10.82    11.90    14.60    106 <
   0 -11   1    38.19    -9.40    19.30    106 <
   0 -10   1    27.53    15.70    19.90    106 <
   2   7   1     7.57     3.00    26.10    106 <
   3  13   1     1.27    -6.90    12.00    106 <
   3  14   1     1.59    -8.30     6.10    106 <
   1 -14   2     0.55     1.50    10.50    106 <
   1 -13   2     1.72     6.40     8.10    106 <
   1 -12   2     0.77    28.00    10.20    106 <
   1 -11   2    16.81   -51.00    17.70    106 <
   3   6   2    34.70    66.60    31.80    106 <
   4  13   2     3.96    17.70    10.70    106 <
   2 -13   3     1.55    33.30    11.40    106 <
   2 -12   3     1.24    -6.40    13.00    106 <
   3  -2   3    85.96    47.20    44.40    106 <
   4   6   3     8.48    -6.20    25.10    106 <
   5  12   3     0.47    22.80    13.40    106 <
   4  -3   4    76.63     1.60    34.20    106 <
   5   5   4    10.51    13.40    27.20    106 <
   6  11   4     1.58    -0.10    12.90    106 <
   6  12   4     0.14    -8.40    12.40    106 <
   5  -5   5   122.75    64.40    27.90    106 <
   5  -4   5    20.11   -52.20    26.10    106 <
   6   4   5    44.63    12.30    27.90    106 <
   7  11   5     1.92    17.90    10.50    106 <
   6  -6   6     5.32     4.00    21.60    106 <
   6  -5   6    13.04   -10.90    25.50    106 <
   7   3   6    80.07    38.20    30.80    106 <
   8  10   6     4.13    -2.40    16.80    106 <
   7  -8   7     2.20    -1.10     7.60    106 <
   7  -7   7     2.01    17.70    15.50    106 <
   7  -6   7     2.75    40.60    17.60    106 <
   8   2   7    14.18    19.50    21.70    106 <
   9   9   7     1.14   -28.50    13.60    106 <
   9  10   7     0.80    -4.00     8.40    106 <
   9   1   8     4.52    16.30    17.00    106 <
  10   8   8     0.24   -30.70    12.90    106 <
  10   9   8     0.83   -10.90     9.30    106 <
  10  -1   9     1.84    25.60    12.40    106 <
  10   0   9     3.84     8.90    13.40    106 <
  11   7   9     0.19    -0.60    11.70    106 <
  11  -2  10     2.65     8.50     9.80    106 <
  11  -1  10     0.77    -5.10    14.00    106 <
 -11  -1 -10     1.75   -14.80    11.50    108 <
 -10   5 -10     2.35    -9.50    10.80    108 <
 -10  -2  -9     7.29    -4.20    13.00    108 <
 -10  -1  -9     1.05    16.30    11.60    108 <
  -9   5  -9     0.70    -6.70    10.50    108 <
  -9   6  -9     2.36    -3.70    10.10    108 <
  -9  -2  -8     1.54    -1.10    13.20    108 <
  -8   5  -8     3.11   -68.00    14.40    108 <
  -9 -10  -7     0.46     0.90     8.40    108 <
  -8  -3  -7     7.44     1.60    26.50    108 <
  -8  -2  -7    50.39    72.30    23.30    108 o
  -7   4  -7     0.54   -23.30    19.40    108 <
  -7   5  -7    50.04   -47.20    20.90    108 <
  -6  10  -7     0.35   -17.60    14.50    108 <
  -8 -11  -6     5.22     7.40     8.60    108 <
  -7  -3  -6   153.33   201.90    34.40    108 o
  -6   4  -6   133.08    -0.80    20.60    108 <
  -5  10  -6     4.88     9.90    12.30    108 <
  -7 -12  -5     2.01    -8.90    10.50    108 <
  -6  -4  -5   142.07    99.30    26.30    108 o
  -4   9  -5     1.06    16.30    20.40    108 <
  -4  10  -5    10.41    -6.50    14.30    108 <
  -6 -13  -4     4.05    10.40     7.30    108 <
  -5  -4  -4    49.35    61.10    28.70    108 <
  -4   3  -4    89.51   105.40    31.80    108 o
  -3   9  -4    17.54    29.10    19.40    108 <
  -4  -5  -3  1305.70   812.50    55.30    108 o
  -3   2  -3   184.53    40.20    42.00    108 <
  -2   8  -3    66.78    26.20    25.20    108 <
  -3  -6  -2    46.58   196.50    36.90    108 o
  -1   8  -2     3.68   -13.40    23.20    108 <
   0  13  -2     8.48    39.70    13.30    108 <
  -2  -7  -1    11.17    20.80    25.60    108 <
   0   7  -1    51.87   -49.40    26.30    108 <
   1  13  -1     5.81    24.40    13.10    108 <
  -1  -8   0     1.90    22.90    25.00    108 <
   2  12   0     0.62   -12.80    15.90    108 <
   0 -10   1    70.45    60.90    24.40    108 <
   0  -9   1    94.61   127.00    29.50    108 o
   1  -1   1  2512.30  2764.90   128.70    108 o
   2   6   1   336.16   531.40    54.30    108 o
   3  11   1    76.29    27.60    23.70    108 <
   3  12   1     8.29     7.50    18.40    108 <
   1 -11   2    28.22    48.70    18.00    108 <
   1 -10   2    30.80   -35.60    22.60    108 <
   2  -2   2   779.60  1134.60    75.40    108 o
   3   5   2    23.32    23.40    35.30    108 <
   4  11   2     3.95    43.80    18.90    108 <
   2 -13   3     0.85    15.60     8.80    108 <
   2 -12   3     0.48   -33.40    15.40    108 <
   2 -11   3    29.07     0.80    18.40    108 <
   3  -3   3    34.33    -7.90    38.00    108 <
   4   4   3    25.07    69.90    39.90    108 <
   5  10   3    88.63    15.10    19.80    108 <
   3 -13   4     3.00    24.40    10.80    108 <
   4  -4   4   575.73   458.90    46.40    108 o
   5   3   4   252.15   164.70    40.50    108 o
   6   9   4     9.26    11.00    18.30    108 <
   5  -6   5   504.41   566.10    46.70    108 o
   5  -5   5   204.81   152.10    36.10    108 o
   6   2   5    12.97     5.00    31.70    108 <
   7   8   5    23.76   -22.00    19.80    108 <
   6  -7   6    18.49    36.30    23.60    108 <
   6  -6   6    12.58    -8.70    27.60    108 <
   7   1   6     2.87    11.80    22.90    108 <
   8   7   6     9.29    14.90    20.80    108 <
   7  -9   7     4.97     3.00     7.90    108 <
   7  -8   7     6.01    26.60    12.00    108 <
   8  -1   7     2.67   -19.80    23.50    108 <
   8   0   7     3.66     8.80    21.60    108 <
   9   6   7    27.84    52.50    20.60    108 <
   9  -2   8    42.76    80.90    25.20    108 o
   9  -1   8    83.86    28.60    25.10    108 <
  10   5   8    21.62     8.30    18.30    108 <
  10  -4   9     6.49   -14.60    14.10    108 <
  10  -3   9     2.66    -6.30    15.60    108 <
  11   4   9     0.88     3.50    18.60    108 <
 -11   1 -10     0.87     5.70     8.80    109 <
 -11   2 -10     7.56    14.90     8.70    109 <
 -11  -6  -9    11.48     5.00     9.60    109 <
 -11  -5  -9     1.35     1.00     7.60    109 <
 -10   1  -9     7.64     7.60    11.20    109 <
  -9   6  -9     2.41    -2.00    11.60    109 <
  -9   7  -9     1.76   -24.50    10.60    109 <
 -10  -7  -8     2.30   -12.00    11.30    109 <
 -10  -6  -8    14.98     5.70     6.60    109 <
  -9   0  -8     6.35   -14.90    13.20    109 <
  -8   6  -8     0.86     6.10     9.50    109 <
  -9  -8  -7     0.66   -12.90     9.10    109 <
  -9  -7  -7    10.52    17.60    10.40    109 <
  -8   0  -7     3.42   -22.90    16.40    109 <
  -7   5  -7    17.91    17.10    21.00    109 <
  -7   6  -7     3.21    21.70    15.00    109 <
  -8  -9  -6     0.46     2.80     7.20    109 <
  -8  -8  -6     1.39     6.30    11.80    109 <
  -7  -1  -6     6.99    15.70    20.90    109 <
  -6   5  -6    29.38     7.90    18.50    109 <
  -5  10  -6     4.67    21.40    15.30    109 <
  -7  -9  -5    16.58    35.50    14.80    109 <
  -6  -2  -5    10.97   -31.50    24.80    109 <
  -5   4  -5    20.95   -15.00    23.70    109 <
  -4  10  -5     3.32    -4.90    17.40    109 <
  -6 -11  -4     1.44    10.80     8.30    109 <
  -6 -10  -4     8.21    18.80    11.70    109 <
  -5  -3  -4   200.63   136.10    35.50    109 o
  -3   9  -4    12.09     5.00    22.00    109 <
  -5 -12  -3     2.81   -10.90     9.90    109 <
  -5 -11  -3     9.66   -28.50    15.00    109 <
  -3   3  -3    19.25    25.40    32.90    109 <
  -2   8  -3    50.11   -58.60    25.10    109 <
  -1  13  -3     2.96    -9.10    12.20    109 <
  -4 -13  -2     4.36    -9.70     9.40    109 <
  -4 -12  -2     2.67     4.40    10.30    109 <
  -2   2  -2   712.61   753.40    62.90    109 o
   0  12  -2     6.60   -35.40    15.30    109 <
   0  13  -2     6.63    11.20    13.00    109 <
  -3 -14  -1     7.74    24.10     9.50    109 <
  -3 -13  -1     9.04    11.30     9.70    109 <
  -2  -6  -1   338.23   512.40    47.90    109 o
  -1   1  -1  1882.50  1804.20    99.60    109 o
   0   7  -1    43.31    65.80    27.20    109 <
   1  12  -1    10.53   -37.40    14.90    109 <
  -1  -7   0    69.19    13.20    28.10    109 <
   1   6   0     2.66    26.20    32.10    109 <
   2  11   0    20.11     5.30    21.90    109 <
   0  -8   1   193.13   100.90    30.40    109 o
   1  -1   1  1897.40  1755.20   117.20    109 o
   2   5   1     8.48   -19.70    34.20    109 <
   3  10   1   133.31     3.30    27.20    109 <
   1 -10   2    16.80    39.00    17.00    109 <
   1  -9   2     9.61   -47.10    23.00    109 <
   2  -2   2   708.06   759.10    69.80    109 o
   3   4   2   770.44  1011.30    68.60    109 o
   4   9   2     6.40    27.90    22.80    109 <
   2 -12   3     4.20    26.30    13.80    109 <
   2 -11   3    22.26    34.30    17.90    109 <
   4   3   3     7.93     4.40    38.90    109 <
   5   8   3     4.61     3.00    19.90    109 <
   6  13   3     1.32   -31.10    12.60    109 <
   3 -13   4     3.81   -15.40     8.40    109 <
   3 -12   4     3.51    -4.20    11.30    109 <
   4  -5   4   274.67   138.20    37.10    109 o
   5   2   4   450.12   202.50    42.20    109 o
   6   7   4    23.54   -17.00    22.50    109 <
   7  12   4     3.80    -0.70    12.20    109 <
   5  -6   5   291.22   199.80    44.70    109 o
   7   6   5    32.64     8.20    22.70    109 <
   8  11   5     4.04    10.40     9.90    109 <
   6  -8   6    35.03    16.00    14.90    109 <
   6  -7   6    54.60    -1.90    22.70    109 <
   7  -1   6     7.39    42.30    23.30    109 <
   8   5   6   183.92   158.60    34.10    109 o
   9  10   6     6.33    20.30    10.70    109 <
   7  -9   7     6.03    -4.00    11.40    109 <
   8  -2   7    22.56     8.10    23.30    109 <
   9   4   7     8.83     1.00    22.80    109 <
  10   9   7     1.59    -2.00     9.30    109 <
   9  -4   8     2.25    70.90    16.40    109 o
   9  -3   8    31.04    -9.10    18.80    109 <
  10   2   8     3.47    11.20    16.70    109 <
  10   3   8     2.64     2.60    18.90    109 <
  10  -5   9     0.27    15.50     8.80    109 <
  11   1   9    12.23    21.40    15.60    109 <
 -11   2 -10     3.94    19.60    13.60    110 <
 -11   3 -10     4.60   -42.90    10.90    110 <
 -11  -5  -9     0.87    -6.90     7.20    110 <
 -11  -4  -9     1.40    -0.20     6.80    110 <
 -10   2  -9     1.77   -33.40    13.30    110 <
  -9   7  -9     1.67    24.60    12.50    110 <
 -10  -5  -8    37.12    12.70    14.50    110 <
  -9   1  -8    35.68    28.00    21.90    110 <
  -8   7  -8     2.49     7.70    12.10    110 <
  -9  -6  -7    17.60    44.10    15.10    110 <
  -8   1  -7     3.22    14.60    19.50    110 <
  -7   6  -7     3.49     9.00    18.60    110 <
  -8  -7  -6     9.55   -11.10    14.40    110 <
  -8  -6  -6     3.70   -38.60    16.40    110 <
  -7   0  -6     7.11    68.40    24.10    110 <
  -6   5  -6    36.05    20.40    20.40    110 <
  -5  10  -6     6.69    15.50    13.20    110 <
  -7  -8  -5     7.32    22.30    13.10    110 <
  -7  -7  -5     6.21    40.80    16.80    110 <
  -6  -1  -5     8.05    -7.20    23.70    110 <
  -5   5  -5   184.83   162.70    28.50    110 o
  -4  10  -5     6.74    46.40    12.60    110 o
  -6  -9  -4     9.44    -5.70    18.20    110 <
  -5  -2  -4   528.04   238.70    38.80    110 o
  -4   4  -4   540.86   252.20    39.10    110 o
  -3   9  -4    11.91   -10.00    19.40    110 <
  -2  13  -4    15.63     4.40    13.80    110 <
  -5 -10  -3    56.49    55.20    18.20    110 o
  -4  -3  -3    12.29   -41.30    33.10    110 <
  -3   3  -3    26.34    78.60    34.10    110 <
  -2   8  -3    55.78    -5.90    25.10    110 <
  -1  13  -3     1.30     2.90    11.70    110 <
  -4 -12  -2     1.66   -12.90    12.00    110 <
  -4 -11  -2     4.37   -52.30    17.90    110 <
  -3  -4  -2   872.77  1252.60    72.70    110 o
  -2   2  -2   739.29   922.50    65.70    110 o
  -1   7  -2   196.23    53.50    28.60    110 <
   0  12  -2    11.06    32.70    15.70    110 <
  -3 -13  -1     6.00    -8.10    12.40    110 <
  -3 -12  -1     3.92   -23.80    15.80    110 <
  -2  -5  -1    24.75    47.00    35.80    110 <
  -1   1  -1  2026.10  2096.20   106.30    110 o
   1  11  -1     1.57     0.70    16.70    110 <
  -2 -14   0     5.36   -22.90    10.50    110 <
  -1  -6   0    14.82   -42.90    28.40    110 <
   2  10   0    49.74     5.20    25.00    110 <
   0  -8   1   262.79   143.40    31.30    110 o
   3  10   1   103.29    74.20    30.40    110 <
   4  14   1     2.49    -0.10    12.30    110 <
   1  -9   2     4.32   -24.90    21.80    110 <
   4   9   2     9.33   -29.70    23.50    110 <
   5  13   2     6.72    -8.90    14.00    110 <
   2 -11   3    24.64    -6.40    18.00    110 <
   2 -10   3     6.11    51.30    19.70    110 <
   3  -4   3    29.50    33.10    34.40    110 <
   6  12   3    60.52    -6.20    14.00    110 <
   3 -13   4     2.23     8.00     9.90    110 <
   3 -12   4     3.71    11.90     9.60    110 <
   4  -5   4   248.22   201.40    37.70    110 o
   5   1   4    43.08    -1.60    36.40    110 <
   6   6   4    31.65   -50.40    26.60    110 <
   7  11   4     0.82   -30.30    13.30    110 <
   5  -7   5   474.75   565.00    50.20    110 o
   5  -6   5   423.06   430.30    47.80    110 o
   6   0   5    16.36    50.00    30.50    110 <
   7   5   5    15.76    80.80    24.30    110 o
   8  10   5    13.18    32.00    15.20    110 <
   6  -9   6     2.55    32.70    13.70    110 <
   6  -8   6    23.73    25.40    17.00    110 <
   7  -2   6     1.90    -7.50    23.60    110 <
   8   4   6   807.62   663.50    56.80    110 o
   9   9   6     2.42    13.10    14.50    110 <
   8  -3   7     4.82    47.40    22.80    110 <
   9   3   7    19.64    56.20    24.10    110 <
  10   8   7     9.45    25.60    13.20    110 <
   9  -5   8     0.89   -35.50    16.40    110 <
   9  -4   8     7.51     1.20    15.50    110 <
  10   1   8     6.97    18.10    19.50    110 <
  11   6   8     2.88    -6.20    15.20    110 <
  11   7   8     2.95    16.30    12.20    110 <
  11  -1   9     3.80     4.80    16.30    110 <
  11   0   9     2.66    12.80    11.80    110 <
 -11  -2  -9     0.78    -0.60     7.60    111 <
 -10   3  -9     0.95    -4.00     9.10    111 <
 -10  -3  -8     0.71    22.30     9.70    111 <
  -9   2  -8    29.11    50.60    18.10    111 <
  -9   3  -8    35.47    31.40    13.40    111 <
  -8   7  -8     1.82   -11.90     9.20    111 <
  -9  -4  -7    10.61    14.50    14.70    111 <
  -8   2  -7    23.88    37.90    17.50    111 <
  -7   7  -7     1.46    13.10    11.50    111 <
  -8  -5  -6   188.36    68.70    29.00    111 <
  -7   1  -6     1.41    -2.60    18.10    111 <
  -6   6  -6     3.36    14.30    19.50    111 <
  -5  10  -6     3.45    10.20    11.40    111 <
  -7  -6  -5    16.52    -7.00    17.30    111 <
  -6   0  -5    10.43   -55.50    23.00    111 <
  -5   5  -5   124.53    57.60    25.00    111 <
  -4  10  -5     2.32     0.40    11.40    111 <
  -6  -7  -4    59.78    16.50    17.50    111 <
  -5  -1  -4    26.45    59.50    29.10    111 <
  -4   4  -4   318.51   204.70    34.50    111 o
  -3   9  -4     7.30    -6.70    18.90    111 <
  -2  13  -4     5.92     5.30    10.70    111 <
  -5  -8  -3     2.76   -44.30    15.20    111 <
  -4  -2  -3    85.44    32.20    31.20    111 <
  -3   3  -3    20.10     2.60    32.70    111 <
  -2   8  -3    19.10    22.80    21.20    111 <
  -1  12  -3    14.11   -34.40    14.20    111 <
  -4 -10  -2    26.32    35.10    17.60    111 <
  -4  -9  -2     7.40    -1.50    20.40    111 <
  -3  -3  -2   798.31   935.50    59.80    111 o
  -1   7  -2   143.93    34.50    26.70    111 <
   0  11  -2     4.73    -3.50    17.20    111 <
  -3 -11  -1    34.14    64.10    17.40    111 o
   0   6  -1   200.36   100.80    35.60    111 <
   1  11  -1     0.96     0.30    13.00    111 <
  -2 -13   0     0.48    13.20    11.10    111 <
  -2 -12   0     0.80    20.50    13.20    111 <
  -1  -6   0    32.18     7.20    28.30    111 <
   1   5   0    16.37    40.70    34.20    111 <
   2  10   0    23.08    -8.00    24.00    111 <
   3  14   0     0.91    10.50     9.90    111 <
  -1 -14   1     4.84   -11.70     9.10    111 <
   0  -7   1    35.45    40.80    27.00    111 <
   2   4   1    33.38    33.90    38.90    111 <
   3   9   1     7.10    -9.90    22.90    111 <
   4  13   1     4.14    18.60    12.40    111 <
   1  -9   2     7.21   -19.80    20.50    111 <
   3   3   2   785.81   929.20    69.60    111 o
   5  12   2     0.55     4.10    13.20    111 <
   2 -11   3    26.92    -3.20    20.20    111 <
   2 -10   3     2.50   -26.90    16.50    111 <
   3  -4   3    17.10   -46.20    35.00    111 <
   6  11   3     6.53    16.70    11.70    111 <
   3 -13   4     3.65   -12.80    12.70    111 <
   3 -12   4     0.59    20.10    10.80    111 <
   4  -5   4   188.45   168.50    33.30    111 o
   5   0   4   168.04    62.40    38.80    111 <
   6   5   4     8.14   -26.40    24.20    111 <
   7  10   4     9.87     5.50    15.20    111 <
   5  -7   5   353.80   304.70    43.20    111 o
   6  -1   5     4.18    14.10    22.70    111 <
   7   4   5     9.14    18.70    24.00    111 <
   8   9   5     5.80     2.30    16.50    111 <
   6  -9   6     1.14     8.00     9.60    111 <
   6  -8   6    11.81    20.20    16.80    111 <
   7  -3   6     1.30   -10.30    20.40    111 <
   8   3   6     1.32    14.00    24.80    111 <
   9   7   6     2.02   -13.30    15.90    111 <
   8  -4   7     1.00    39.20    18.20    111 <
   9   1   7     4.00    24.60    16.70    111 <
  10   6   7     5.69     7.80    18.00    111 <
   9  -6   8     0.59     2.00    14.10    111 <
  10   0   8     2.92   -18.30    14.50    111 <
  11   5   8     1.01    26.90    15.80    111 <
  11  -2   9     0.55    -1.50     9.50    111 <
  12   3   9     5.27   -26.70    11.50    111 <
 -11  -1  -9    24.41     2.20    10.20    112 <
 -10   4  -9     0.33    -9.60    11.90    112 <
 -11  -7  -8    27.98     8.70    10.20    112 <
 -10  -2  -8    11.72   -16.80    16.60    112 <
  -9   3  -8    30.38     8.30    17.60    112 <
  -8   8  -8    21.41    20.90    10.90    112 <
 -10  -9  -7     1.59    -6.50     8.40    112 <
 -10  -8  -7     7.80    26.30    10.10    112 <
  -9  -3  -7   113.89    27.50    23.50    112 <
  -8   2  -7    20.76     0.70    19.70    112 <
  -7   7  -7     2.43    20.40    15.60    112 <
  -9 -10  -6    10.82   -28.80     9.50    112 <
  -8  -4  -6   771.92   799.00    57.50    112 o
  -6   6  -6    14.33    15.20    24.20    112 <
  -5  11  -6    17.30    36.10    15.00    112 <
  -8 -11  -5     0.73    22.00     6.60    112 o
  -7  -5  -5    24.25   -33.00    24.30    112 <
  -5   5  -5   182.22   143.70    30.30    112 o
  -4  10  -5     3.50   -34.70    16.80    112 <
  -7 -12  -4     1.97     7.40    11.50    112 <
  -6  -6  -4    36.03    51.40    24.60    112 <
  -3   9  -4    25.82    23.10    19.20    112 <
  -2  13  -4    17.06     3.90    13.40    112 <
  -6 -13  -3     1.68     3.20    10.70    112 <
  -5  -7  -3    17.50   -51.30    20.00    112 <
  -2   8  -3   115.10    14.80    23.80    112 <
  -1  12  -3    15.85    -1.20    17.80    112 <
  -4  -9  -2    14.41    24.00    20.50    112 <
  -3  -3  -2  1714.70  2251.20    88.10    112 o
  -1   7  -2   335.51    27.60    30.50    112 <
   0  11  -2    11.82    53.40    17.90    112 <
  -3 -10  -1   288.05    98.40    21.40    112 o
  -2  -4  -1   167.90   176.90    43.00    112 o
   0   6  -1   382.04   195.70    45.10    112 o
   1  10  -1   122.75    34.50    25.50    112 <
   2  14  -1     3.54    -3.50    10.40    112 <
  -2 -12   0     1.06    19.20    14.70    112 <
  -2 -11   0    19.88   -43.20    20.30    112 <
   1   5   0    23.69    -8.70    36.00    112 <
   2   9   0   193.03   127.90    34.50    112 o
   3  13   0     0.95   -41.60    16.20    112 <
  -1 -14   1    13.23    27.40     9.00    112 o
  -1 -13   1    17.35     9.00    12.80    112 <
   0  -7   1    72.32   139.30    28.50    112 o
   3   8   1     5.00    -5.40    25.80    112 <
   4  12   1     8.47    11.60    17.30    112 <
   1  -8   2    12.04    34.80    20.60    112 <
   4   7   2    16.31    44.90    25.90    112 <
   5  11   2     2.08   -13.00    19.80    112 <
   2 -10   3    10.57    16.70    19.90    112 <
   3  -4   3    35.19    67.10    34.40    112 <
   4   1   3   345.23    93.60    49.30    112 <
   5   6   3   157.38    97.00    35.40    112 <
   6  10   3    32.95     1.10    19.30    112 <
   3 -12   4     1.37   -10.50    13.80    112 <
   4  -6   4     6.23    73.00    27.90    112 <
   5   0   4   293.98   256.20    45.40    112 o
   7   9   4     2.97   -22.70    17.10    112 <
   5  -7   5   528.09   542.60    51.30    112 o
   6  -2   5   178.49    99.10    34.60    112 <
   7   3   5    95.87    42.90    26.00    112 <
   8   8   5     2.83   -11.10    17.60    112 <
   6 -10   6     9.37    22.90    13.30    112 <
   6  -9   6     4.15    23.70    14.70    112 <
   7  -3   6     2.84     5.50    23.40    112 <
   8   2   6   134.04    60.50    28.00    112 <
   9   6   6     2.65     1.80    19.50    112 <
   8  -5   7     6.17   -20.90    20.90    112 <
   9   0   7    11.39   -20.30    19.50    112 <
  10   5   7    41.60   -24.30    22.20    112 <
   9  -6   8     7.74   -29.50    15.60    112 <
  10  -2   8    17.43   -39.10    18.00    112 <
  10  -1   8     4.31   -20.40    18.80    112 <
  11   3   8     3.75    10.40    15.90    112 <
  11   4   8     2.83    18.60    16.30    112 <
  11  -3   9    13.78     1.10    12.40    112 <
  12   2   9    10.14   -13.90    14.50    112 <
 -12  -4  -9     3.07    20.80     8.70    113 <
 -11   1  -9     1.59   -15.90     8.00    113 <
 -10   5  -9     1.00    -5.40    11.00    113 <
 -10   6  -9     6.06     6.30     8.20    113 <
 -11  -5  -8     0.59   -23.00     9.00    113 <
 -10   0  -8     1.35     5.90    11.80    113 <
  -9   5  -8     6.87     5.80    11.50    113 <
 -10  -7  -7     4.20     1.40    12.40    113 <
 -10  -6  -7     5.60    20.60    13.90    113 <
  -9  -1  -7     4.38    13.80    15.10    113 <
  -8   4  -7     2.14     2.00    14.00    113 <
  -7   8  -7     9.40    -8.20    14.60    113 <
  -9  -8  -6     2.62   -23.50    11.90    113 <
  -9  -7  -6     3.58     4.50    10.80    113 <
  -8  -2  -6    93.83    58.10    24.80    113 <
  -7   3  -6     8.90    15.10    17.60    113 <
  -6   7  -6    38.64    75.70    20.20    113 o
  -5  11  -6    11.45    14.30    11.10    113 <
  -8  -9  -5     9.68    15.50    10.80    113 <
  -7  -3  -5    69.32    26.20    23.20    113 <
  -5   6  -5   483.51   267.10    39.90    113 o
  -4  10  -5    20.25   -17.90    13.90    113 <
  -7 -11  -4     1.69    19.80    11.30    113 <
  -7 -10  -4    94.79     4.40    15.00    113 <
  -6  -5  -4     7.52    21.40    21.50    113 <
  -4   5  -4   245.38   234.20    35.00    113 o
  -3   9  -4     9.67    10.60    22.60    113 <
  -2  13  -4     2.54    -5.40     9.90    113 <
  -6 -12  -3    24.59   -20.40     8.20    113 <
  -5  -6  -3   134.26    49.90    27.90    113 <
  -4  -1  -3   213.19   368.50    42.90    113 o
  -3   4  -3    32.96   -35.80    32.60    113 <
  -2   8  -3    56.08   -17.70    21.50    113 <
  -1  12  -3    24.38    -9.10    13.10    113 <
  -5 -13  -2    21.57     0.60    10.10    113 <
  -4  -8  -2     2.77   -41.20    16.60    113 <
  -3  -2  -2   418.36   400.00    51.80    113 o
  -1   7  -2   215.26    57.30    30.80    113 <
   0  11  -2    12.91   -14.20    19.10    113 <
  -3  -9  -1    22.61    48.40    19.90    113 <
   0   6  -1   203.13   468.40    49.50    113 o
   1  10  -1    78.29    49.30    24.20    113 <
   2  14  -1     1.00    23.30    11.10    113 <
  -2 -11   0    52.46     1.50    20.10    113 <
  -1  -5   0    24.00    38.50    34.20    113 <
   2   9   0   202.88   260.40    34.20    113 o
   3  13   0     1.51   -18.50    12.40    113 <
  -1 -13   1     5.64    17.50    11.70    113 <
  -1 -12   1     9.81   -40.40    15.30    113 <
   0  -7   1    44.01    78.50    23.60    113 o
   0 -14   2     4.51   -30.70    10.90    113 <
   1  -8   2     1.91   -21.40    22.80    113 <
   2  -3   2  1135.80  1064.40    68.50    113 o
   3   2   2   388.12   416.00    60.80    113 o
   4   6   2     3.60    39.00    26.90    113 <
   5  10   2    10.60   -19.60    19.60    113 <
   2 -11   3    26.92    11.40    16.50    113 <
   2 -10   3    11.16   -12.50    21.40    113 <
   5   5   3    51.91     9.00    30.50    113 <
   6   9   3     1.64   -22.10    15.90    113 <
   3 -13   4     0.67     0.60     9.40    113 <
   3 -12   4     1.13    20.40    10.40    113 <
   4  -6   4    27.81    25.60    26.40    113 <
   5  -1   4   227.55   102.40    41.70    113 <
   7   8   4     0.20    41.60    19.40    113 <
   5  -8   5     2.37    26.30    22.80    113 <
   6  -3   5   100.43    25.60    25.60    113 <
   7   2   5    50.82     6.30    25.20    113 <
   8   6   5    46.39   -37.40    22.00    113 <
   9  10   5     1.09   -18.10    13.20    113 <
   6 -10   6     3.63    27.00    10.80    113 <
   7  -5   6     3.38    22.70    21.10    113 <
   8   0   6     3.28   -18.70    21.90    113 <
   9   5   6     5.94    37.20    22.80    113 <
  10   9   6     0.48   -31.00    10.30    113 <
   8  -7   7     1.74    -3.50    14.80    113 <
   8  -6   7     7.31   -11.60    19.40    113 <
   9  -2   7    66.65    44.60    20.40    113 <
   9  -1   7    11.46    17.70    22.00    113 <
  10   3   7     1.71   -15.20    15.40    113 <
  11   7   7     4.51    -0.70    15.60    113 <
  11   8   7     3.29   -50.80    11.80    113 <
  10  -4   8     5.85   -46.10    17.30    113 <
  10  -3   8     5.88    -8.10    16.80    113 <
  11   1   8     1.67    11.80    17.00    113 <
  11   2   8     1.99    18.80    14.40    113 <
  12  -1   9     1.03    15.00     9.70    113 <
  12   0   9     0.50     2.50    14.80    113 <
 -12  -2  -9     4.35    -6.40     9.80    114 <
 -11   2  -9     2.40    -6.80    10.10    114 <
 -10   6  -9     5.74    14.90     9.30    114 <
 -11  -4  -8     1.57   -31.70    12.50    114 <
 -11  -3  -8     1.50    15.30     9.40    114 <
 -10   1  -8     7.25   -19.30    13.90    114 <
  -9   5  -8     3.22    29.10    13.60    114 <
 -10  -5  -7     8.69     5.60    14.60    114 <
  -9   0  -7    38.51     7.00    15.80    114 <
  -8   4  -7     7.07    -2.30    20.20    114 <
  -7   8  -7    16.20    15.20    13.30    114 <
  -9  -6  -6     1.02     9.80    13.30    114 <
  -8  -1  -6     3.08     6.70    19.90    114 <
  -7   3  -6    10.40     8.30    22.40    114 <
  -6   7  -6    26.58     2.00    20.50    114 <
  -5  11  -6     9.39     0.10    11.30    114 <
  -8  -7  -5     0.82   -36.40    13.00    114 <
  -7  -2  -5    98.91    25.10    25.90    114 <
  -6   2  -5    77.36   126.00    31.30    114 o
  -5   6  -5   471.85   262.10    41.70    114 o
  -4  10  -5     6.72    19.90    13.10    114 <
  -7  -9  -4     1.63    29.00    12.60    114 <
  -5   1  -4   203.84   118.70    37.30    114 o
  -4   5  -4   284.92   217.40    36.00    114 o
  -3   9  -4    12.32    51.30    22.50    114 <
  -2  13  -4     3.48   -23.10    13.20    114 <
  -6 -10  -3     7.36    16.00    11.70    114 <
  -5  -5  -3    49.73   103.00    28.00    114 o
  -3   4  -3    32.67    13.60    31.50    114 <
  -2   8  -3    50.58    67.80    23.60    114 <
  -1  12  -3     7.58   -12.10    18.20    114 <
  -5 -12  -2     0.59    -8.10    10.20    114 <
  -1   7  -2   209.51    84.80    33.30    114 <
   1  14  -2     7.57     7.00    10.10    114 <
  -4 -14  -1     2.92     4.20    11.60    114 <
  -4 -13  -1    29.04    43.00    11.10    114 o
  -3  -8  -1     3.16   -27.20    22.80    114 <
  -2  -3  -1    10.24   -89.50    49.40    114 <
   1   9  -1   109.10    13.80    26.20    114 <
   2  13  -1     0.38    15.10    14.40    114 <
  -2 -10   0    25.61    23.50    26.60    114 <
   2   8   0     6.48    26.80    28.10    114 <
   3  12   0     4.20   -28.60    16.80    114 <
  -1 -12   1     8.43    26.60    11.50    114 <
  -1 -11   1     1.22    -1.20    15.40    114 <
   0  -6   1   288.13   309.10    44.60    114 o
   3   7   1    13.80    12.90    25.80    114 <
   0 -14   2     0.61   -18.70    10.50    114 <
   0 -13   2    12.50    -4.10    14.90    114 <
   1  -8   2     2.79    16.00    22.60    114 <
   2  -3   2   979.34   950.10    64.80    114 o
   5   9   2     7.82   -20.80    22.10    114 <
   6  13   2     4.12     4.30    15.50    114 <
   2 -10   3     2.05     9.00    20.50    114 <
   4   0   3  1719.30  1859.90    87.50    114 o
   5   4   3     7.48     5.30    32.50    114 <
   6   8   3     3.35    44.90    19.80    114 <
   7  11   3     1.78   -29.00    15.60    114 <
   7  12   3     1.43    -6.00    13.70    114 <
   3 -12   4     0.93   -28.50    12.70    114 <
   3 -11   4     3.07   -10.00    13.10    114 <
   4  -6   4     5.66    36.90    26.20    114 <
   5  -2   4    62.62    57.10    33.40    114 <
   8  10   4     9.60    12.10    19.20    114 <
   5  -8   5     6.03    -0.10    24.30    114 <
   6  -3   5   207.93   -61.30    28.30    114 <
   7   1   5    33.49   113.20    26.60    114 o
   8   5   5    43.31   -33.70    25.20    114 <
   9   9   5     0.57     8.40    13.10    114 <
   6 -10   6     1.55     6.50     9.70    114 <
   7  -5   6     2.07    -7.60    27.60    114 <
   8  -1   6     7.08    46.80    25.10    114 <
   9   3   6    11.24   -39.80    24.20    114 <
  10   7   6     3.87    42.60    16.00    114 <
   8  -7   7     0.96   -29.90    17.00    114 <
   9  -3   7     5.65    -0.30    20.80    114 <
   9  -2   7    30.61    56.30    26.40    114 <
  10   2   7     0.46    33.20    16.80    114 <
  11   6   7     1.62    -8.10    13.70    114 <
  10  -5   8     3.80     7.60    11.50    114 <
  10  -4   8     0.86     4.70    17.10    114 <
  11   0   8     5.41     7.20    15.60    114 <
  12   4   8    21.65     6.60    13.70    114 <
 -12  -1  -9     0.72     0.60     7.50    115 <
 -11   3  -9     5.63    -8.40    10.80    115 <
 -11  -2  -8     6.59    17.20     8.60    115 <
 -10   2  -8     2.64     4.00    13.10    115 <
  -9   6  -8     7.87    17.90    12.70    115 <
 -11  -8  -7     3.01     2.20     6.50    115 <
 -11  -7  -7     3.66    -6.10     8.40    115 <
 -10  -3  -7     3.01    11.40    11.90    115 <
  -9   1  -7    11.61    -6.20    19.70    115 <
  -8   5  -7     7.13    32.80    15.40    115 <
  -7   9  -7     2.36   -14.40    13.80    115 <
 -10  -9  -6     0.12     1.90     7.90    115 <
  -9  -4  -6    75.46    40.40    18.90    115 <
  -8   0  -6     1.27    31.10    21.90    115 <
  -7   4  -6    16.21    11.10    19.60    115 <
  -5  11  -6     3.22    24.00    12.60    115 <
  -9 -10  -5     0.33    -5.30     8.80    115 <
  -8  -6  -5    40.86    10.20    17.60    115 <
  -7  -1  -5    27.04   -31.10    22.70    115 <
  -4  10  -5    19.84   -26.70    12.90    115 <
  -3  13  -5     0.82   -15.90    13.60    115 <
  -7  -7  -4     0.81   -33.20    15.60    115 <
  -4   5  -4   255.32    48.70    31.90    115 <
  -3   9  -4     9.36   -53.30    21.20    115 <
  -2  12  -4     9.81   -24.80    14.80    115 <
  -6  -9  -3     0.39    16.40    14.70    115 <
  -5  -4  -3     9.98     5.50    27.70    115 <
  -4   0  -3  1517.50  1717.30    80.30    115 o
  -3   4  -3    26.47   -64.90    31.80    115 <
  -1  11  -3     3.36    -2.90    18.60    115 <
   0  14  -3     0.35    14.20    10.00    115 <
  -5 -10  -2     2.63   -18.80    15.40    115 <
   0  10  -2    51.36   -28.50    21.70    115 <
   1  13  -2     3.36    -8.20    11.00    115 <
  -4 -12  -1     3.08   -17.30    13.50    115 <
  -3  -7  -1    19.10    92.50    22.80    115 o
   0   5  -1   489.50   335.30    47.40    115 o
   2  12  -1     7.95    27.40    14.40    115 <
  -3 -14   0     0.05    -2.00     9.90    115 <
  -3 -13   0     3.74   -13.00    12.30    115 <
  -2  -9   0   138.09   218.80    31.00    115 o
  -1  -4   0     9.53   -11.70    39.00    115 <
   3  11   0     9.66   -15.20    21.10    115 <
   4  14   0     0.26     9.60    10.80    115 <
  -1 -10   1    46.07    57.00    20.10    115 <
   0  -6   1   176.28   216.70    38.50    115 o
   3   6   1    73.60   -13.00    30.60    115 <
   5  13   1     0.95    15.30    12.70    115 <
   0 -12   2     2.85    -5.60    12.10    115 <
   2  -3   2   707.81   424.90    57.90    115 o
   3   1   2    38.60   140.10    56.40    115 <
   5   8   2     7.98    16.20    19.90    115 <
   2  -9   3    21.86    65.10    21.00    115 o
   3  -5   3     5.39    18.40    28.00    115 <
   5   3   3    14.32    15.20    33.40    115 <
   6   7   3    14.90    44.20    22.20    115 <
   7  10   3    14.01     7.40    15.20    115 <
   3 -11   4     3.97   -33.20    14.90    115 <
   5  -2   4    19.00    -4.70    31.90    115 <
   6   2   4    31.14   -40.80    34.00    115 <
   7   5   4   122.04    83.10    29.00    115 <
   8   9   4     2.88    50.00    15.90    115 o
   5  -8   5     5.16    19.30    20.20    115 <
   6  -4   5   112.49   135.90    28.90    115 o
   7   0   5    18.01     2.60    27.00    115 <
   8   4   5   409.50   293.20    46.10    115 o
   9   7   5     3.04   -14.30    20.00    115 <
   6 -10   6     5.67     0.70     8.20    115 <
   7  -6   6     2.86   -14.00    21.40    115 <
   8  -2   6    25.52     6.40    20.90    115 <
   9   2   6     2.95    29.20    23.00    115 <
  10   6   6     7.13   -23.70    17.50    115 <
   8  -8   7     0.92    19.20    13.60    115 <
   9  -3   7     6.87    19.40    22.30    115 <
  10   1   7    20.52    27.30    17.60    115 <
  11   4   7     2.24     0.80    17.80    115 <
  10  -5   8     3.47    10.40    10.60    115 <
  11  -1   8     0.16    35.80    13.80    115 <
  12   2   8     2.20    13.20    14.50    115 <
  12   3   8    31.44   -16.90    11.70    115 <
 -12   1  -9     0.82     5.80     7.80    116 <
 -12  -4  -8     3.37     3.30     8.10    116 <
 -11   0  -8     3.20   -29.30    10.30    116 <
 -10   4  -8     3.84   -10.30    10.80    116 <
  -9   7  -8     6.16    -8.00     9.80    116 <
 -11  -6  -7     0.33    13.60    11.00    116 <
 -11  -5  -7     0.44     8.00    10.40    116 <
 -10  -1  -7     8.91   -21.70    12.90    116 <
  -9   2  -7    14.62     7.50    16.40    116 <
  -8   6  -7     2.02    32.00    11.60    116 <
  -7   9  -7     3.09    14.20     9.80    116 <
 -10  -7  -6     2.90    17.70    12.00    116 <
  -9  -3  -6     6.86    -3.90    16.40    116 <
  -8   1  -6    11.10   -26.30    18.00    116 <
  -7   5  -6    11.16    16.60    16.50    116 <
  -6   8  -6     1.04     6.60    15.40    116 <
  -5  11  -6     0.86     6.80    12.30    116 <
  -9  -9  -5     0.46     1.60     9.80    116 <
  -9  -8  -5     0.96    -7.60    10.60    116 <
  -8  -4  -5   542.05   298.80    34.30    116 o
  -7   0  -5     7.24   -18.90    20.40    116 <
  -5   7  -5   260.65   167.90    34.80    116 o
  -4  10  -5     5.31   -37.50    14.60    116 <
  -3  13  -5     5.18    15.70     8.30    116 <
  -8 -10  -4     6.70    -8.50    11.90    116 <
  -7  -6  -4     1.54   -17.70    16.20    116 <
  -5   2  -4    58.94   -22.00    24.50    116 <
  -4   6  -4    11.39    21.30    24.40    116 <
  -3   9  -4    14.89    22.60    21.00    116 <
  -2  12  -4     4.50     9.80    13.20    116 <
  -7 -12  -3     0.96     1.40     7.30    116 <
  -6  -7  -3    13.57   -15.40    19.80    116 <
  -5  -3  -3     8.44    45.70    23.80    116 <
  -2   8  -3    40.52    10.10    22.80    116 <
  -1  11  -3    11.38    -9.10    13.20    116 <
   0  14  -3     1.04   -11.80    10.20    116 <
  -6 -13  -2     2.52    10.40     6.80    116 <
  -5  -9  -2     4.63    11.10    14.00    116 <
  -2   3  -2   531.30   341.60    46.00    116 o
   0  10  -2    15.61   -13.60    18.60    116 <
   1  13  -2     7.10   -21.30    11.50    116 <
  -4 -11  -1     9.30     6.00    15.00    116 <
   0   5  -1   315.78   249.50    41.10    116 o
  -3 -13   0     0.45   -14.90     9.30    116 <
  -2  -8   0     5.48    37.90    18.00    116 <
  -1  -4   0    10.98    -9.90    38.00    116 <
   2   7   0    14.14    40.10    27.90    116 <
   3  10   0   101.53    79.30    24.90    116 o
   4  13   0     0.58    -0.70    11.20    116 <
  -2 -14   1     0.50     5.40     8.60    116 <
  -1 -10   1    23.28    66.60    22.60    116 <
   2   2   1  2724.30  3128.90   111.50    116 o
   4   9   1     9.36     5.30    18.90    116 <
   5  12   1    56.66    18.20    13.20    116 <
   0 -12   2     5.97    30.20    11.80    116 <
   4   4   2    33.71    37.60    33.30    116 <
   2  -9   3    12.71     8.70    20.30    116 <
   3  -5   3     5.59   -26.50    26.70    116 <
   4  -1   3   596.11   739.80    61.50    116 o
   6   6   3     4.59    22.80    22.90    116 <
   7   9   3     8.61     4.00    13.20    116 <
   3 -12   4     0.38     9.90    10.60    116 <
   3 -11   4     1.84     3.00    11.80    116 <
   4  -7   4    16.77    31.60    22.60    116 <
   5  -3   4    39.81   100.00    29.10    116 o
   6   1   4    55.60    74.30    30.30    116 <
   7   4   4    19.66   -16.50    25.00    116 <
   5  -9   5     4.75    11.70    14.00    116 <
   6  -5   5    12.31    22.50    26.80    116 <
   7  -1   5     9.09     2.00    21.10    116 <
   9   6   5     5.36   -16.80    17.60    116 <
  10   9   5     0.70    -9.60     8.30    116 <
   7  -7   6    19.04     3.10    12.20    116 <
   8  -3   6     1.02   -37.00    22.70    116 <
   9   1   6     4.85    -8.30    15.10    116 <
  10   4   6     2.57   -17.80    17.00    116 <
  11   8   6     0.23     5.50    14.10    116 <
   9  -5   7     0.30   -30.40    15.90    116 <
  10  -1   7     7.89    33.20    16.40    116 <
  11   3   7     1.87    -0.50    13.20    116 <
  12   6   7     0.18   -17.00    12.40    116 <
  11  -3   8     0.78     8.60     9.10    116 <
  12   1   8     0.40   -14.20    12.60    116 <
 -12  -3  -8    40.76     8.20     9.60    117 <
 -11   0  -8     3.78   -19.90     9.40    117 <
 -11   1  -8     6.28    -4.60    10.60    117 <
 -10   4  -8     4.76    -3.40    10.90    117 <
  -9   7  -8    45.62   -21.80    11.40    117 <
 -11  -5  -7     3.86     2.60    10.30    117 <
 -10  -1  -7     4.12   -20.90    10.20    117 <
  -9   3  -7     6.10     7.50    16.20    117 <
  -8   6  -7    10.44   -24.40    16.30    117 <
  -7   9  -7     1.99   -10.10     8.90    117 <
 -10  -6  -6    10.90    -6.20    11.40    117 <
  -9  -2  -6     2.71    -6.70    13.60    117 <
  -7   5  -6     2.86    38.90    18.80    117 <
  -6   8  -6     2.18    49.00    15.80    117 o
  -5  11  -6    31.74     0.10    11.00    117 <
  -9  -8  -5    15.72   -12.10     6.20    117 <
  -7   0  -5     9.81    28.80    18.40    117 <
  -6   4  -5   216.28    39.00    24.30    117 <
  -5   7  -5   261.54   170.70    31.90    117 o
  -4  10  -5    19.58    26.50    12.10    117 <
  -3  13  -5     1.63    13.90     9.80    117 <
  -8  -9  -4     2.96    -0.40    12.40    117 <
  -7  -5  -4    66.73   -25.60    19.80    117 <
  -6  -1  -4    87.06    46.10    26.70    117 <
  -4   6  -4     2.62    33.90    27.20    117 <
  -3   9  -4     8.25    38.40    19.50    117 <
  -2  12  -4    22.88    16.80    13.30    117 <
  -7 -11  -3     0.38    -1.00     7.80    117 <
  -6  -7  -3    12.27    35.60    19.10    117 <
  -4   1  -3   912.15   825.60    59.90    117 o
  -1  11  -3    16.37    28.90    14.30    117 <
   0  14  -3     0.82     4.00     9.80    117 <
  -6 -13  -2     8.00    14.20    10.60    117 <
  -6 -12  -2    45.70    16.60     6.50    117 <
  -5  -8  -2    29.36    43.00    14.80    117 <
  -4  -4  -2    60.46    54.60    28.80    117 <
  -2   3  -2   727.23   351.10    46.20    117 o
  -4 -10  -1    10.15   -34.70    16.60    117 <
  -3  -6  -1    46.22    49.10    27.00    117 <
  -2  -2  -1  4183.80  3865.70   123.40    117 o
   0   5  -1   472.56   369.50    44.50    117 o
   1   8  -1    62.34   -17.10    27.90    117 <
   2  11  -1    18.94    19.70    14.20    117 <
   3  14  -1     2.18     0.30     9.80    117 <
  -3 -12   0    13.59    21.10    12.30    117 <
  -2  -8   0    25.81   -11.60    20.60    117 <
   3  10   0    69.65    36.50    27.50    117 <
   4  13   0     0.18    11.20     9.00    117 <
  -2 -14   1     4.11     0.40     8.90    117 <
   2   2   1  4177.20  5202.80   134.80    117 o
   5  11   1     3.83   -35.00    16.20    117 <
   0 -12   2    12.36    23.00    12.90    117 <
   0 -11   2     4.34    10.40    14.40    117 <
   1  -7   2   145.63   -12.10    24.40    117 <
   5   7   2    59.12    59.70    24.90    117 <
   6  10   2     3.40    12.80    16.90    117 <
   1 -13   3     4.07     1.70     9.60    117 <
   2  -9   3    10.76   -32.70    20.60    117 <
   3  -5   3     6.30   -69.50    27.80    117 <
   5   2   3   116.77     5.20    34.80    117 <
   8  11   3     2.76    22.30    10.90    117 <
   3 -11   4     3.89    33.10    12.20    117 <
   4  -7   4     9.13    32.00    24.20    117 <
   5  -3   4    97.01   145.00    30.50    117 o
   7   4   4    18.26    42.60    24.10    117 <
   8   7   4    34.61    23.10    17.20    117 <
   9  10   4     3.30     1.40     8.90    117 <
   5  -9   5    11.93    33.10    12.10    117 <
   6  -5   5    23.32    36.20    25.20    117 <
   8   2   5    15.50    20.00    23.10    117 <
   9   5   5     7.34    -9.60    20.20    117 <
  10   8   5     2.70     0.10    14.50    117 <
   7  -7   6     9.91    21.50    11.90    117 <
   8  -3   6     3.87    -1.70    22.60    117 <
   9   0   6     6.41   -11.60    17.00    117 <
  10   4   6     3.76     7.20    16.70    117 <
  11   7   6    10.08    37.50    13.00    117 <
   9  -5   7     0.72    38.50    12.70    117 o
  10  -2   7     0.79     8.00    14.20    117 <
  11   2   7     1.62    28.60    14.50    117 <
  12   5   7     0.60   -28.50    11.40    117 <
  11  -4   8     1.79    -5.70    10.30    117 <
  12   0   8     1.54    23.60    10.50    117 <
 -12  -2  -8     3.45    12.10    12.20    118 <
 -11   2  -8     2.60   -28.50    11.40    118 <
 -10   5  -8     3.10    -1.20    14.30    118 <
  -9   8  -8     0.85     0.00     9.40    118 <
 -11  -3  -7     1.74    -6.30    12.60    118 <
  -9   4  -7     7.02    16.40    17.20    118 <
  -8   7  -7     0.70    -2.70    12.90    118 <
  -7  10  -7     6.46    20.70    14.10    118 <
 -11  -8  -6    12.67     8.90     7.40    118 <
 -10  -4  -6     5.76    17.40    14.80    118 <
  -9  -1  -6     0.86    24.20    19.80    118 <
  -5  11  -6     2.29   -22.60    14.40    118 <
  -9  -6  -5    20.98   -18.10    13.80    118 <
  -8  -2  -5   145.85    -6.50    23.50    118 <
  -7   1  -5    23.56     8.50    21.30    118 <
  -6   4  -5   100.15    85.10    28.20    118 o
  -5   7  -5   247.16   335.30    42.70    118 o
  -4  10  -5    10.61    70.70    15.00    118 o
  -3  13  -5     5.55    12.70    13.50    118 <
  -8  -8  -4     5.75     3.10    13.40    118 <
  -7  -4  -4    33.33   -24.80    23.30    118 <
  -5   3  -4    84.94   -15.90    30.20    118 <
  -4   6  -4    21.39    68.00    30.10    118 <
  -3   9  -4    14.94   -29.40    20.20    118 <
  -2  12  -4    20.28    -2.50    18.40    118 <
  -7  -9  -3    63.02    -1.30    17.70    118 <
  -5  -2  -3   104.62     1.20    32.70    118 <
   0  13  -3     1.72   -16.70    12.90    118 <
  -6 -11  -2     2.55   -14.40    10.50    118 <
  -5  -7  -2    29.23    71.40    26.10    118 <
  -3   0  -2   260.04    99.80    51.40    118 <
  -2   3  -2   714.23   690.90    59.70    118 o
  -1   6  -2   537.52   588.00    52.80    118 o
   0   9  -2     5.71   -26.30    21.10    118 <
   1  12  -2     1.32     5.00    16.30    118 <
   2  14  -2     3.73     2.20    15.10    118 <
  -5 -13  -1     2.63     6.20    12.10    118 <
  -4  -9  -1     9.98   -31.60    20.10    118 <
  -3  -5  -1   443.88   258.90    42.30    118 o
   3  13  -1     4.53    14.10    15.70    118 <
  -3 -11   0     7.82    13.10    19.80    118 <
  -2  -7   0    52.50    66.20    28.40    118 <
   2   6   0   116.00    54.20    32.60    118 <
   3   9   0    68.84   -53.70    26.00    118 <
   4  12   0    62.08   -10.70    17.40    118 <
  -2 -13   1     0.50     7.40    15.50    118 <
  -1  -9   1    44.14    49.90    27.20    118 <
   0  -5   1   501.52   468.50    54.50    118 o
   5  10   1     0.40    41.50    18.30    118 <
   6  13   1     1.45     1.80    12.60    118 <
   0 -11   2     8.68    18.40    18.80    118 <
   1  -7   2   238.88   -60.20    29.50    118 <
   3   0   2   249.51   162.30    59.30    118 <
   4   3   2    74.37   118.30    38.30    118 o
   5   6   2    48.56     9.50    30.90    118 <
   6   9   2     1.90    19.30    18.20    118 <
   7  12   2     0.53    -7.10    11.90    118 <
   1 -13   3     1.20     0.10    11.80    118 <
   2  -9   3    19.32    88.70    23.50    118 o
   3  -5   3    13.98   -42.00    28.90    118 <
   4  -2   3   126.42   207.20    45.70    118 o
   7   7   3    15.57   -14.40    21.20    118 <
   8  10   3    16.97    -6.00    12.80    118 <
   3 -11   4     3.98    11.30    14.90    118 <
   4  -7   4    14.55    10.90    27.20    118 <
   7   3   4    95.52     7.70    26.70    118 <
   8   6   4    13.06    46.00    23.00    118 <
   5  -9   5     4.12    16.00    16.80    118 <
   6  -6   5   326.23   213.50    40.80    118 o
   7  -2   5     3.73   -40.20    25.90    118 <
   8   1   5     8.30    30.80    22.00    118 <
   9   4   5     3.79     8.60    22.30    118 <
  10   7   5     1.54     8.30    14.90    118 <
   7  -8   6     8.77    -8.30    11.60    118 <
   8  -4   6     0.81    35.80    22.20    118 <
   9  -1   6    81.77    52.80    27.20    118 <
  10   2   6     2.43   -16.40    21.10    118 <
  11   5   6     1.36    -2.60    14.60    118 <
   9  -6   7     1.64    13.60    16.00    118 <
  10  -3   7    26.25    58.30    16.10    118 o
  11   0   7     9.22    29.00    17.90    118 <
  12   3   7     6.22   -21.60    16.10    118 <
  11  -5   8     4.36    -6.10    12.90    118 <
  12  -2   8     0.98   -17.40    10.70    118 <
 -12  -1  -8     0.41   -24.30     9.10    119 <
 -11   2  -8     3.62   -22.50    11.90    119 <
  -9   8  -8     6.14    -5.90    12.40    119 <
 -12  -6  -7     0.87    -7.70    10.30    119 <
 -12  -5  -7     0.66     4.50     8.70    119 <
 -11  -2  -7     1.80    -6.40    14.20    119 <
 -10   1  -7    10.81    15.70    14.20    119 <
  -9   4  -7     0.97    -6.20    14.10    119 <
  -8   7  -7     2.67   -49.70    13.40    119 <
  -7  10  -7     1.07   -29.50    12.30    119 <
 -11  -7  -6    18.48   -21.00    10.30    119 <
 -10  -4  -6     3.04    -5.50    15.80    119 <
  -9   0  -6     2.30   -12.30    18.80    119 <
  -8   3  -6     8.75    17.40    16.80    119 <
  -7   6  -6     2.01    28.50    19.40    119 <
  -6   9  -6     4.10    44.30    15.10    119 <
  -5  11  -6    15.45     6.00    13.70    119 <
 -10  -9  -5     1.62    11.80     9.20    119 <
  -9  -5  -5     5.02    35.00    17.50    119 <
  -8  -2  -5    42.15    47.60    21.60    119 <
  -4  10  -5     4.79   -27.60    14.40    119 <
  -3  13  -5     4.69    21.90    10.90    119 <
  -9 -10  -4    18.26     3.70     8.80    119 <
  -8  -7  -4    30.75   -14.40    13.90    119 <
  -7  -3  -4    62.30   -40.10    21.40    119 <
  -6   0  -4    76.12    55.50    27.80    119 <
  -5   3  -4    73.45    41.20    30.50    119 <
  -4   6  -4     3.97     0.20    31.00    119 <
  -3   9  -4     7.35     3.50    19.20    119 <
  -7  -8  -3    17.77    33.90    18.20    119 <
  -6  -5  -3    18.32    13.10    18.00    119 <
  -1  10  -3     3.30   -17.40    20.90    119 <
   0  13  -3     1.84   -15.80    12.30    119 <
  -6 -10  -2    10.89     6.90    15.80    119 <
  -4  -3  -2    49.45    47.80    34.60    119 <
  -3   0  -2   202.18   228.80    48.00    119 o
  -2   3  -2   636.94   524.20    57.00    119 o
  -1   6  -2   499.80   423.30    49.00    119 o
   0   9  -2     6.45     5.40    21.30    119 <
   2  14  -2     4.51     5.50    15.90    119 <
  -5 -12  -1    17.10    22.20    13.60    119 <
  -4  -8  -1    11.79     2.00    20.30    119 <
  -3  -5  -1   378.92   444.10    50.60    119 o
   2  10  -1    89.57   -37.30    20.70    119 <
   3  13  -1     0.96    -4.90    15.00    119 <
  -4 -14   0     1.58     1.50    12.10    119 <
  -3 -10   0   252.21    36.90    28.90    119 <
[truncated: 5,881 more chars]
